# Supplementary material for: Fluorine–hydrogen inter­actions observed in a helix structure having an orn-free gramicidin S sequence incorporating 4-trans-fluoro­proline
Source: Acta Crystallogr E Crystallogr Commun. 2025 Mar 27;81(Pt 4):345–9. doi: 10.1107/S2056989025002592 (PMC11974333; doi:10.1107/S2056989025002592)
Supplement: Supplementary file 1 [file e-81-00345-sup1.cif]

##############################################################################
#                                                                            #
# This CIF contains the data in a paper accepted for publication in          #
# Acta Crystallographica Section E. It conforms to the requirements of       #
# Notes for Authors for Acta Crystallographica Section E, and has been       #
# peer reviewed under the auspices of the IUCr Commission on Journals.       #
#                                                                            #
# Full details of the Crystallographic Information File format               #
# are given in the paper "The Crystallographic Information File (CIF):       #
# a New Standard Archive File for Crystallography" by S. R. Hall, F. H.      #
# Allen and I. D. Brown [Acta Cryst. (1991), A47, 655-685].                  #
#                                                                            #
# The current version of the core CIF dictionary is obtainable from          #
# ftp://ftp.iucr.org/pub/cif_core.dic.                                       #
#                                                                            #
# Software is freely available for graphical display of the structure(s)     #
# in this CIF. For information consult the CIF software page                 #
# http://www.iucr.org/resources/cif/software.                                #
#                                                                            #
# This file may be used for bona fide research purposes within the           #
# scientific community so long as proper attribution is given to the journal # 
# article from which it was obtained.                                        #
#                                                                            #
##############################################################################
data_global
_audit_creation_method     'form.cif (version 2.0)'
_journal_data_validation_number     ?
_journal_date_recd_electronic     2025-01-29
_journal_date_accepted     2025-03-21
_journal_name_full     'Acta Crystallographica, Section E'
_journal_year     2025
_journal_volume     81
_journal_issue      1
_journal_page_first     0
_journal_page_last     0
_journal_paper_category     GO
_journal_paper_doi     10.1107/S2056989025002592
_journal_coeditor_code     OX2013
_publ_contact_author_name     'Mitsunobu Doi'
_publ_contact_author_address
;
Osaka Medical and Pharmaceutical University,
4-20-1 Nasahara, Takatsuki, Osaka 569-1094, Japan
;
_publ_contact_author_email     mitsunobu.doi@ompu.ac.jp
_publ_contact_author_fax     072-690-1005
_publ_contact_author_phone     072-690-1067
_publ_section_title
;
Fluorine--hydrogen interactions observed in a helix structure having an orn-free
gramicidin S sequence incorporating 4-<i>trans</i>-fluoroproline
;
_publ_section_title_footnote     .
loop_
    _publ_author_name
    _publ_author_footnote
    _publ_author_address
    'Akiko, Asano' ?
;
Osaka Medical and Pharmaceutical University,
4-20-1 Nasahara, Takatsuki, Osaka 569-1094, Japan
;
    'Sakata, Mizuki' ?
; Osaka Medical and Pharmaceutical University,
4-20-1 Nasahara, Takatsuki, Osaka 569-1094, Japan
;
    'Takuma, Kato' ?
; Osaka Medical and Pharmaceutical University,
4-20-1 Nasahara, Takatsuki, Osaka 569-1094, Japan
;
    'Doi, Mitsunobu' ?
; Osaka Medical and Pharmaceutical University,
4-20-1 Nasahara, Takatsuki, Osaka 569-1094, Japan
;
_publ_section_synopsis
;
Decapeptide having a gramicidin S sequence forms a helix structure supported by
a fluorine--H interaction.
;
data_I
_audit_creation_method     'SHELXL-2017/1'
_chemical_name_systematic
;
Boc-(<i>D</i>-Phe-tFPro-Val-Leu-Leu)~2~-OMe
;
_chemical_name_common
;
Boc-(<i>D</i>-Phe-tFPro-Val-Leu-Leu)~2~-OMe
;
_chemical_formula_moiety     'C68 H104 F2 N10 O13, C H4 O'
_chemical_formula_sum     'C69 H108 F2 N10 O14'
_chemical_formula_iupac     'C68 H104 F2 N10 O13, C H4 O'
_chemical_formula_weight     1339.65
_chemical_melting_point     ?
_chemical_absolute_configuration     rm
_space_group_crystal_system     monoclinic
_space_group_name_H-M_alt     'P 21'
_space_group_name_Hall     'P 2yb'
loop_
    _space_group_symop_operation_xyz
    'x, y, z'
    '-x, y+1/2, -z'
_cell_length_a     10.12480(10)
_cell_length_b     28.72630(10)
_cell_length_c     12.63780(10)
_cell_angle_alpha     90.0000(10)
_cell_angle_beta     96.4840(10)
_cell_angle_gamma     90
_cell_volume     3652.17(5)
_cell_formula_units_Z     2
_cell_measurement_reflns_used     50791
_cell_measurement_theta_min     4.4000
_cell_measurement_theta_max     73.4540
_cell_measurement_temperature     100(2)
_exptl_crystal_description     recutangular
_exptl_crystal_colour     colorless
_exptl_crystal_size_max     0.200
_exptl_crystal_size_mid     0.200
_exptl_crystal_size_min     0.150
_exptl_crystal_density_diffrn     1.218
_exptl_crystal_density_meas     ?
_exptl_crystal_density_method     ?
_exptl_crystal_F_000     1444
_exptl_absorpt_coefficient_mu     0.726
_exptl_absorpt_correction_type     multi-scan
_exptl_absorpt_process_details
;
(CrysAlisPro; Rigaku OD, 2015)
;
_exptl_absorpt_correction_T_min     0.90194
_exptl_absorpt_correction_T_max     1.00000
_diffrn_ambient_temperature     100(2)
_diffrn_source     'Rotating-anode X-ray tube'
_diffrn_radiation_type     CuK\a
_diffrn_radiation_wavelength     1.54184
_diffrn_measurement_device_type     'XtaLAB AFC12 (RINC): Kappa single'
_diffrn_measurement_method     multi-scan
_diffrn_detector_area_resol_mean     5.8140
_diffrn_reflns_number     66224
_diffrn_reflns_av_R_equivalents     0.0163
_diffrn_reflns_av_unetI/netI     0.0112
_diffrn_reflns_theta_min     3.520
_diffrn_reflns_theta_max     73.648
_diffrn_reflns_theta_full     67.684
_diffrn_measured_fraction_theta_max     0.988
_diffrn_measured_fraction_theta_full     0.999
_diffrn_reflns_limit_h_min     -12
_diffrn_reflns_limit_h_max     12
_diffrn_reflns_limit_k_min     -34
_diffrn_reflns_limit_k_max     34
_diffrn_reflns_limit_l_min     -15
_diffrn_reflns_limit_l_max     15
_refine_special_details     ?
_reflns_number_total     14120
_reflns_number_gt     14063
_reflns_threshold_expression     'I > 2\s(I)'
_refine_ls_structure_factor_coef     Fsqd
_refine_ls_matrix_type     full
_refine_ls_R_factor_all     0.0255
_refine_ls_R_factor_gt     0.0254
_refine_ls_wR_factor_gt     0.0672
_refine_ls_wR_factor_ref     0.0673
_refine_ls_goodness_of_fit_ref     1.022
_refine_ls_restrained_S_all     1.022
_refine_ls_number_reflns     14120
_refine_ls_number_parameters     858
_refine_ls_number_restraints     1
_refine_ls_hydrogen_treatment     constr
_refine_ls_weighting_scheme     calc
_refine_ls_weighting_details
              'w=1/[\s^2^(Fo^2^)+(0.0437P)^2^+0.5472P] where P=(Fo^2^+2Fc^2^)/3'
_atom_sites_solution_hydrogens     geom
_atom_sites_solution_primary     ?
_atom_sites_solution_secondary     ?
_refine_ls_shift/su_max     0.001
_refine_ls_shift/su_mean     0.000
_refine_diff_density_max     0.171
_refine_diff_density_min     -0.212
_refine_ls_extinction_method     none
_refine_ls_extinction_coef     .
_refine_ls_abs_structure_details
;
Flack <i>x</i> determined using 6582 quotients
[(<i>I</i>^+^)-(<i>I</i>^-^)]/[(<i>I</i>^+^)+(<i>I</i>^-^)]
(Parsons <i>et al.</i>,  2013)
;
_refine_ls_abs_structure_Flack     -0.003(16)
loop_
    _atom_type_symbol
    _atom_type_description
    _atom_type_scat_dispersion_real
    _atom_type_scat_dispersion_imag
    _atom_type_scat_source
    'C' 'C' 0.0181 0.0091
                         'International Tables Vol C Tables 4.2.6.8 and 6.1.1.4'
    'H' 'H' 0.0000 0.0000
                         'International Tables Vol C Tables 4.2.6.8 and 6.1.1.4'
    'N' 'N' 0.0311 0.0180
                         'International Tables Vol C Tables 4.2.6.8 and 6.1.1.4'
    'O' 'O' 0.0492 0.0322
                         'International Tables Vol C Tables 4.2.6.8 and 6.1.1.4'
    'F' 'F' 0.0727 0.0534
                         'International Tables Vol C Tables 4.2.6.8 and 6.1.1.4'
_computing_data_collection
;
CrysAlisPro 1.171.41.117a (Rigaku OD, 2015)
;
_computing_cell_refinement
;
CrysAlisPro 1.171.41.117a (Rigaku OD, 2015)
;
_computing_data_reduction
;
CrysAlisPro 1.171.41.117a (Rigaku OD, 2015)
;
_computing_structure_solution
;
<i>SHELXT</i> (Sheldrick, 2015a)
;
_computing_structure_refinement
;
<i>SHELXL2018/3</i> (Sheldrick, 2015b)
;
_computing_molecular_graphics
;
Mercury (Macrae <i>et al.</i>,  2020 and <i>PyMol</i> (DeLano,
2002)
;
_computing_publication_material     ?
loop_
    _atom_site_type_symbol
    _atom_site_label
    _atom_site_fract_x
    _atom_site_fract_y
    _atom_site_fract_z
    _atom_site_U_iso_or_equiv
    _atom_site_adp_type
    _atom_site_calc_flag
    _atom_site_occupancy
    _atom_site_disorder_assembly
    _atom_site_disorder_group
    O O1M 0.10896(13) 0.57492(5) 0.04468(10) 0.0321(3) Uani d 1 . .
    H H1M 0.192244 0.573355 0.055394 0.048 Uiso calc 1 . .
    C C1M 0.0683(2) 0.57447(7) -0.06624(15) 0.0329(4) Uani d 1 . .
    H H1M1 -0.028901 0.572951 -0.078656 0.049 Uiso calc 1 . .
    H H1M2 0.106412 0.547249 -0.098354 0.049 Uiso calc 1 . .
    H H1M3 0.099285 0.602902 -0.098497 0.049 Uiso calc 1 . .
    C C1 0.89151(18) 0.71439(6) -0.06208(13) 0.0264(4) Uani d 1 . .
    O O1 0.93266(14) 0.67532(5) 0.00979(9) 0.0306(3) Uani d 1 . .
    C C2 0.9498(2) 0.70048(8) -0.16328(14) 0.0343(4) Uani d 1 . .
    H H2A 0.928416 0.724329 -0.217970 0.051 Uiso calc 1 . .
    H H2B 1.046552 0.697558 -0.148214 0.051 Uiso calc 1 . .
    H H2C 0.912045 0.670577 -0.188838 0.051 Uiso calc 1 . .
    C C3 0.9547(2) 0.75919(7) -0.01717(17) 0.0370(4) Uani d 1 . .
    H H3A 0.927131 0.785076 -0.065147 0.056 Uiso calc 1 . .
    H H3B 0.926067 0.765227 0.053074 0.056 Uiso calc 1 . .
    H H3C 1.051705 0.756172 -0.010456 0.056 Uiso calc 1 . .
    C C4 0.7419(2) 0.71763(8) -0.08178(17) 0.0381(5) Uani d 1 . .
    H H4A 0.716866 0.743795 -0.129668 0.057 Uiso calc 1 . .
    H H4B 0.706072 0.688671 -0.114481 0.057 Uiso calc 1 . .
    H H4C 0.705519 0.722541 -0.013992 0.057 Uiso calc 1 . .
    C C5 0.90994(18) 0.67612(7) 0.11290(13) 0.0260(3) Uani d 1 . .
    O O5 0.83288(16) 0.70154(6) 0.15264(11) 0.0400(4) Uani d 1 . .
    N N11 0.98566(13) 0.64363(5) 0.16738(10) 0.0201(3) Uani d 1 . .
    H H11 1.032965 0.624054 0.133581 0.024 Uiso calc 1 . .
    C C11 0.98855(15) 0.64121(5) 0.28205(12) 0.0174(3) Uani d 1 . .
    H H11A 0.998605 0.673258 0.312779 0.021 Uiso calc 1 . .
    C C12 0.85924(15) 0.61941(5) 0.31143(11) 0.0158(3) Uani d 1 . .
    O O12 0.82044(11) 0.58219(4) 0.26970(9) 0.0194(2) Uani d 1 . .
    C C13 1.10720(15) 0.61089(6) 0.32765(12) 0.0215(3) Uani d 1 . .
    H H13A 1.086478 0.577716 0.312461 0.026 Uiso calc 1 . .
    H H13B 1.186409 0.619193 0.292328 0.026 Uiso calc 1 . .
    C C14 1.13766(15) 0.61769(6) 0.44643(13) 0.0196(3) Uani d 1 . .
    C C15 1.22967(16) 0.65118(6) 0.48600(14) 0.0253(3) Uani d 1 . .
    H H15 1.278170 0.667819 0.438136 0.030 Uiso calc 1 . .
    C C16 1.25166(18) 0.66064(6) 0.59418(15) 0.0285(4) Uani d 1 . .
    H H16 1.315062 0.683484 0.620127 0.034 Uiso calc 1 . .
    C C17 1.18063(18) 0.63659(7) 0.66429(14) 0.0294(4) Uani d 1 . .
    H H17 1.194008 0.643399 0.738286 0.035 Uiso calc 1 . .
    C C18 1.09024(18) 0.60266(7) 0.62648(14) 0.0304(4) Uani d 1 . .
    H H18 1.042379 0.585924 0.674608 0.036 Uiso calc 1 . .
    C C19 1.06950(17) 0.59308(6) 0.51769(13) 0.0244(3) Uani d 1 . .
    H H19 1.008209 0.569513 0.492122 0.029 Uiso calc 1 . .
    N N21 0.79029(12) 0.64112(4) 0.38130(10) 0.0164(2) Uani d 1 . .
    C C21 0.66912(15) 0.61953(5) 0.41439(12) 0.0171(3) Uani d 1 . .
    H H21 0.693882 0.590491 0.455573 0.020 Uiso calc 1 . .
    C C22 0.56390(15) 0.60807(5) 0.32236(12) 0.0164(3) Uani d 1 . .
    O O22 0.48835(11) 0.57497(4) 0.32883(8) 0.0190(2) Uani d 1 . .
    C C23 0.61858(16) 0.65603(6) 0.48916(13) 0.0222(3) Uani d 1 . .
    H H23A 0.553446 0.677207 0.449635 0.027 Uiso calc 1 . .
    H H23B 0.576450 0.640922 0.547253 0.027 Uiso calc 1 . .
    C C24 0.74280(17) 0.68210(7) 0.53261(14) 0.0264(4) Uani d 1 . .
    H H24 0.721672 0.713795 0.558788 0.032 Uiso calc 1 . .
    F F24 0.81264(11) 0.65515(5) 0.61320(8) 0.0355(3) Uani d 1 . .
    C C25 0.82585(16) 0.68455(6) 0.44015(13) 0.0221(3) Uani d 1 . .
    H H25A 0.802451 0.712231 0.395259 0.026 Uiso calc 1 . .
    H H25B 0.921944 0.685471 0.465593 0.026 Uiso calc 1 . .
    N N31 0.55629(12) 0.63611(5) 0.23661(10) 0.0174(2) Uani d 1 . .
    H H31 0.609437 0.660341 0.236410 0.021 Uiso calc 1 . .
    C C31 0.46039(15) 0.62662(5) 0.14377(12) 0.0177(3) Uani d 1 . .
    H H31A 0.368873 0.632062 0.163798 0.021 Uiso calc 1 . .
    C C32 0.47066(15) 0.57592(5) 0.10836(11) 0.0176(3) Uani d 1 . .
    O O32 0.37026(11) 0.55339(4) 0.07621(9) 0.0230(2) Uani d 1 . .
    C C33 0.48421(16) 0.66028(6) 0.05265(12) 0.0206(3) Uani d 1 . .
    H H33 0.578947 0.657215 0.038293 0.025 Uiso calc 1 . .
    C C34 0.3951(2) 0.64805(7) -0.04927(14) 0.0365(4) Uani d 1 . .
    H H34A 0.410762 0.615659 -0.068749 0.055 Uiso calc 1 . .
    H H34B 0.301735 0.651964 -0.037470 0.055 Uiso calc 1 . .
    H H34C 0.415658 0.668682 -0.106959 0.055 Uiso calc 1 . .
    C C35 0.46008(19) 0.71061(6) 0.08311(14) 0.0279(4) Uani d 1 . .
    H H35A 0.517319 0.718395 0.148495 0.042 Uiso calc 1 . .
    H H35B 0.480667 0.731270 0.025481 0.042 Uiso calc 1 . .
    H H35C 0.366744 0.714553 0.094971 0.042 Uiso calc 1 . .
    N N41 0.59407(13) 0.55876(5) 0.10842(10) 0.0179(3) Uani d 1 . .
    H H41 0.662919 0.577019 0.125652 0.022 Uiso calc 1 . .
    C C41 0.61575(15) 0.51035(5) 0.08037(12) 0.0182(3) Uani d 1 . .
    H H41A 0.537394 0.499986 0.030664 0.022 Uiso calc 1 . .
    C C42 0.62647(15) 0.47832(6) 0.17797(12) 0.0176(3) Uani d 1 . .
    O O42 0.56513(11) 0.44117(4) 0.17630(9) 0.0219(2) Uani d 1 . .
    C C43 0.73975(16) 0.50583(6) 0.02176(12) 0.0205(3) Uani d 1 . .
    H H43A 0.816942 0.518789 0.067387 0.025 Uiso calc 1 . .
    H H43B 0.726877 0.524739 -0.044091 0.025 Uiso calc 1 . .
    C C44 0.77150(16) 0.45562(6) -0.00784(13) 0.0223(3) Uani d 1 . .
    H H44 0.791106 0.437464 0.059617 0.027 Uiso calc 1 . .
    C C45 0.89539(17) 0.45470(7) -0.06642(15) 0.0292(4) Uani d 1 . .
    H H45A 0.969281 0.469672 -0.022382 0.044 Uiso calc 1 . .
    H H45B 0.918882 0.422358 -0.080416 0.044 Uiso calc 1 . .
    H H45C 0.877517 0.471472 -0.134041 0.044 Uiso calc 1 . .
    C C46 0.65390(17) 0.43247(6) -0.07443(14) 0.0264(3) Uani d 1 . .
    H H46A 0.575668 0.433464 -0.035353 0.040 Uiso calc 1 . .
    H H46B 0.634678 0.449124 -0.142094 0.040 Uiso calc 1 . .
    H H46C 0.676044 0.400010 -0.088470 0.040 Uiso calc 1 . .
    N N51 0.70908(13) 0.49181(5) 0.26313(10) 0.0181(3) Uani d 1 . .
    H H51 0.744760 0.519773 0.265567 0.022 Uiso calc 1 . .
    C C51 0.73863(15) 0.45960(6) 0.35103(13) 0.0191(3) Uani d 1 . .
    H H51A 0.771692 0.430025 0.321616 0.023 Uiso calc 1 . .
    C C52 0.61595(15) 0.44790(5) 0.40613(12) 0.0168(3) Uani d 1 . .
    O O52 0.60186(11) 0.40807(4) 0.44008(9) 0.0212(2) Uani d 1 . .
    C C53 0.84952(16) 0.47914(6) 0.43106(13) 0.0216(3) Uani d 1 . .
    H H53A 0.927063 0.486590 0.392914 0.026 Uiso calc 1 . .
    H H53B 0.818319 0.508587 0.460493 0.026 Uiso calc 1 . .
    C C54 0.89461(16) 0.44627(6) 0.52354(14) 0.0233(3) Uani d 1 . .
    H H54 0.815025 0.438918 0.560710 0.028 Uiso calc 1 . .
    C C55 0.9494(2) 0.40043(7) 0.48672(17) 0.0350(4) Uani d 1 . .
    H H55A 0.882822 0.385489 0.435450 0.053 Uiso calc 1 . .
    H H55B 1.030180 0.406402 0.452806 0.053 Uiso calc 1 . .
    H H55C 0.970653 0.379888 0.548206 0.053 Uiso calc 1 . .
    C C56 0.9957(2) 0.47046(7) 0.60338(16) 0.0329(4) Uani d 1 . .
    H H56A 0.958309 0.499825 0.625939 0.049 Uiso calc 1 . .
    H H56B 1.017130 0.450307 0.665521 0.049 Uiso calc 1 . .
    H H56C 1.076658 0.476821 0.570121 0.049 Uiso calc 1 . .
    N N61 0.53000(12) 0.48232(4) 0.41914(10) 0.0164(2) Uani d 1 . .
    H H61 0.544954 0.510366 0.395133 0.020 Uiso calc 1 . .
    C C61 0.41174(15) 0.47387(6) 0.47269(12) 0.0185(3) Uani d 1 . .
    H H61A 0.353359 0.501929 0.461578 0.022 Uiso calc 1 . .
    C C62 0.33382(15) 0.43200(5) 0.42126(12) 0.0172(3) Uani d 1 . .
    O O62 0.30644(11) 0.39776(4) 0.47288(9) 0.0212(2) Uani d 1 . .
    C C63 0.44372(17) 0.46661(6) 0.59353(12) 0.0228(3) Uani d 1 . .
    H H63A 0.360126 0.460702 0.625056 0.027 Uiso calc 1 . .
    H H63B 0.501168 0.438846 0.606630 0.027 Uiso calc 1 . .
    C C64 0.51300(17) 0.50829(6) 0.64742(12) 0.0218(3) Uani d 1 . .
    C C65 0.64968(18) 0.50827(7) 0.67462(14) 0.0293(4) Uani d 1 . .
    H H65 0.699783 0.481519 0.660147 0.035 Uiso calc 1 . .
    C C66 0.7144(2) 0.54671(8) 0.72264(16) 0.0372(4) Uani d 1 . .
    H H66 0.808136 0.546134 0.740144 0.045 Uiso calc 1 . .
    C C67 0.6433(2) 0.58569(7) 0.74503(15) 0.0386(5) Uani d 1 . .
    H H67 0.687218 0.611861 0.778859 0.046 Uiso calc 1 . .
    C C68 0.5085(3) 0.58616(8) 0.71782(17) 0.0435(5) Uani d 1 . .
    H H68 0.458904 0.612983 0.732648 0.052 Uiso calc 1 . .
    C C69 0.4433(2) 0.54798(7) 0.66884(16) 0.0355(4) Uani d 1 . .
    H H69 0.349832 0.549127 0.649862 0.043 Uiso calc 1 . .
    N N71 0.29783(13) 0.43468(5) 0.31474(10) 0.0175(3) Uani d 1 . .
    C C71 0.22225(15) 0.39610(6) 0.26077(13) 0.0190(3) Uani d 1 . .
    H H71 0.141460 0.390278 0.297619 0.023 Uiso calc 1 . .
    C C72 0.29742(15) 0.35035(5) 0.25423(12) 0.0180(3) Uani d 1 . .
    O O72 0.23391(12) 0.31421(4) 0.24196(10) 0.0275(3) Uani d 1 . .
    C C73 0.17819(19) 0.41632(6) 0.14947(14) 0.0284(4) Uani d 1 . .
    H H73A 0.244808 0.409769 0.099802 0.034 Uiso calc 1 . .
    H H73B 0.091316 0.403346 0.119601 0.034 Uiso calc 1 . .
    C C74 0.16796(17) 0.46789(6) 0.16981(14) 0.0260(3) Uani d 1 . .
    H H74 0.170880 0.486496 0.103235 0.031 Uiso calc 1 . .
    F F74 0.05056(10) 0.47617(4) 0.21698(11) 0.0390(3) Uani d 1 . .
    C C75 0.28595(16) 0.47786(6) 0.25075(13) 0.0208(3) Uani d 1 . .
    H H75A 0.367147 0.483514 0.215744 0.025 Uiso calc 1 . .
    H H75B 0.269227 0.505128 0.295241 0.025 Uiso calc 1 . .
    N N81 0.43076(13) 0.35202(5) 0.25851(10) 0.0178(3) Uani d 1 . .
    H H81 0.471985 0.379034 0.262275 0.021 Uiso calc 1 . .
    C C81 0.50681(15) 0.30893(5) 0.25692(12) 0.0180(3) Uani d 1 . .
    H H81A 0.460344 0.288411 0.200579 0.022 Uiso calc 1 . .
    C C82 0.51262(15) 0.28270(6) 0.36357(13) 0.0181(3) Uani d 1 . .
    O O82 0.49500(12) 0.24057(4) 0.36649(10) 0.0243(2) Uani d 1 . .
    C C83 0.64772(15) 0.31843(6) 0.22692(12) 0.0197(3) Uani d 1 . .
    H H83 0.688957 0.343534 0.274559 0.024 Uiso calc 1 . .
    C C84 0.64158(19) 0.33527(6) 0.11155(14) 0.0267(3) Uani d 1 . .
    H H84A 0.585370 0.363075 0.102177 0.040 Uiso calc 1 . .
    H H84B 0.731400 0.342859 0.095112 0.040 Uiso calc 1 . .
    H H84C 0.604027 0.310675 0.063512 0.040 Uiso calc 1 . .
    C C85 0.73525(17) 0.27504(6) 0.24229(15) 0.0261(3) Uani d 1 . .
    H H85A 0.738818 0.264424 0.316252 0.039 Uiso calc 1 . .
    H H85B 0.697837 0.250359 0.194438 0.039 Uiso calc 1 . .
    H H85C 0.825211 0.282543 0.226039 0.039 Uiso calc 1 . .
    N N91 0.54605(13) 0.30876(5) 0.45172(10) 0.0188(3) Uani d 1 . .
    H H91 0.550529 0.339233 0.445942 0.023 Uiso calc 1 . .
    C C91 0.57471(15) 0.28714(5) 0.55599(12) 0.0181(3) Uani d 1 . .
    H H91A 0.612792 0.255589 0.545360 0.022 Uiso calc 1 . .
    C C92 0.45133(15) 0.28084(6) 0.61433(12) 0.0172(3) Uani d 1 . .
    O O92 0.43563(11) 0.24499(4) 0.66468(9) 0.0230(2) Uani d 1 . .
    C C93 0.68087(15) 0.31586(6) 0.62367(13) 0.0204(3) Uani d 1 . .
    H H93A 0.761563 0.317136 0.586220 0.025 Uiso calc 1 . .
    H H93B 0.647665 0.348113 0.628694 0.025 Uiso calc 1 . .
    C C94 0.72014(15) 0.29749(6) 0.73664(13) 0.0216(3) Uani d 1 . .
    H H94 0.639612 0.297883 0.775743 0.026 Uiso calc 1 . .
    C C95 0.77299(17) 0.24771(6) 0.73656(14) 0.0251(3) Uani d 1 . .
    H H95A 0.796876 0.237325 0.810094 0.038 Uiso calc 1 . .
    H H95B 0.704251 0.227163 0.701387 0.038 Uiso calc 1 . .
    H H95C 0.851773 0.246688 0.698130 0.038 Uiso calc 1 . .
    C C96 0.82464(17) 0.33006(7) 0.79417(15) 0.0297(4) Uani d 1 . .
    H H96A 0.789340 0.361839 0.793580 0.044 Uiso calc 1 . .
    H H96B 0.846288 0.319665 0.867946 0.044 Uiso calc 1 . .
    H H96C 0.905110 0.329512 0.757760 0.044 Uiso calc 1 . .
    N N101 0.36769(13) 0.31742(5) 0.61189(11) 0.0202(3) Uani d 1 . .
    H H101 0.386984 0.343138 0.579064 0.024 Uiso calc 1 . .
    C C101 0.24628(15) 0.31498(6) 0.66261(13) 0.0203(3) Uani d 1 . .
    H H10A 0.260244 0.291319 0.720831 0.024 Uiso calc 1 . .
    C C102 0.12640(16) 0.29962(6) 0.58694(13) 0.0211(3) Uani d 1 . .
    O O102 0.02025(12) 0.29105(5) 0.61682(10) 0.0308(3) Uani d 1 . .
    C C103 0.21605(15) 0.36172(6) 0.71397(13) 0.0207(3) Uani d 1 . .
    H H10B 0.211779 0.386196 0.658532 0.025 Uiso calc 1 . .
    H H10C 0.127114 0.359707 0.739143 0.025 Uiso calc 1 . .
    C C104 0.31611(17) 0.37686(7) 0.80731(14) 0.0269(4) Uani d 1 . .
    H H104 0.404955 0.380506 0.780837 0.032 Uiso calc 1 . .
    C C105 0.27440(19) 0.42400(7) 0.84827(15) 0.0315(4) Uani d 1 . .
    H H10D 0.266375 0.446561 0.789730 0.047 Uiso calc 1 . .
    H H10E 0.188550 0.420891 0.876460 0.047 Uiso calc 1 . .
    H H10F 0.341489 0.434806 0.904906 0.047 Uiso calc 1 . .
    C C106 0.3291(3) 0.34142(9) 0.89682(19) 0.0533(7) Uani d 1 . .
    H H10G 0.355880 0.311345 0.869520 0.080 Uiso calc 1 . .
    H H10H 0.396347 0.351971 0.953618 0.080 Uiso calc 1 . .
    H H10I 0.243408 0.338056 0.925173 0.080 Uiso calc 1 . .
    O O107 0.15034(11) 0.29707(4) 0.48560(9) 0.0240(2) Uani d 1 . .
    C C107 0.03710(17) 0.28447(6) 0.41077(14) 0.0259(3) Uani d 1 . .
    H H10J 0.063848 0.283455 0.338660 0.039 Uiso calc 1 . .
    H H10K 0.004253 0.253792 0.429387 0.039 Uiso calc 1 . .
    H H10L -0.033467 0.307639 0.413598 0.039 Uiso calc 1 . .
loop_
    _atom_site_aniso_label
    _atom_site_aniso_U_11
    _atom_site_aniso_U_22
    _atom_site_aniso_U_33
    _atom_site_aniso_U_12
    _atom_site_aniso_U_13
    _atom_site_aniso_U_23
    O1M 0.0289(6) 0.0416(8) 0.0257(6) 0.0140(6) 0.0026(5) 0.0022(5)
    C1M 0.0348(9) 0.0346(10) 0.0283(9) -0.0014(8) -0.0009(7) -0.0003(7)
    C1 0.0318(9) 0.0269(9) 0.0198(8) 0.0034(7) -0.0001(7) 0.0099(7)
    O1 0.0439(7) 0.0322(7) 0.0160(5) 0.0147(6) 0.0048(5) 0.0078(5)
    C2 0.0455(11) 0.0389(11) 0.0185(8) -0.0016(9) 0.0033(7) 0.0076(7)
    C3 0.0431(11) 0.0338(10) 0.0330(10) 0.0004(9) -0.0004(8) 0.0003(8)
    C4 0.0318(10) 0.0433(12) 0.0383(10) 0.0011(8) 0.0008(8) 0.0216(9)
    C5 0.0304(9) 0.0295(9) 0.0184(7) 0.0050(7) 0.0039(6) 0.0051(6)
    O5 0.0499(8) 0.0475(9) 0.0236(6) 0.0287(7) 0.0094(6) 0.0083(6)
    N11 0.0223(6) 0.0237(7) 0.0148(6) 0.0027(5) 0.0037(5) 0.0030(5)
    C11 0.0182(7) 0.0187(7) 0.0151(7) -0.0001(6) 0.0015(5) 0.0013(5)
    C12 0.0171(7) 0.0154(7) 0.0141(6) 0.0009(5) -0.0013(5) 0.0019(5)
    O12 0.0202(5) 0.0164(5) 0.0215(5) -0.0009(4) 0.0019(4) -0.0031(4)
    C13 0.0176(7) 0.0280(8) 0.0186(8) 0.0031(6) 0.0007(6) 0.0022(6)
    C14 0.0164(7) 0.0223(8) 0.0198(8) 0.0022(6) 0.0002(6) 0.0030(6)
    C15 0.0218(8) 0.0259(9) 0.0273(8) -0.0042(6) -0.0016(6) 0.0061(7)
    C16 0.0282(8) 0.0238(9) 0.0314(9) -0.0019(7) -0.0062(7) -0.0016(7)
    C17 0.0295(9) 0.0374(10) 0.0204(8) 0.0031(7) -0.0015(7) -0.0048(7)
    C18 0.0264(9) 0.0441(11) 0.0209(8) -0.0038(7) 0.0033(7) 0.0057(7)
    C19 0.0220(8) 0.0282(9) 0.0221(8) -0.0058(6) -0.0014(6) 0.0045(6)
    N21 0.0166(6) 0.0155(6) 0.0170(6) -0.0010(5) 0.0017(5) -0.0015(5)
    C21 0.0182(7) 0.0172(7) 0.0161(7) 0.0001(5) 0.0031(5) 0.0018(5)
    C22 0.0177(7) 0.0156(7) 0.0164(7) 0.0028(5) 0.0039(5) -0.0015(5)
    O22 0.0205(5) 0.0174(5) 0.0193(5) -0.0019(4) 0.0033(4) 0.0003(4)
    C23 0.0217(7) 0.0257(8) 0.0198(7) -0.0007(6) 0.0046(6) -0.0051(6)
    C24 0.0252(8) 0.0292(9) 0.0248(8) 0.0001(7) 0.0032(6) -0.0092(7)
    F24 0.0296(5) 0.0580(8) 0.0178(5) -0.0026(5) -0.0020(4) -0.0041(5)
    C25 0.0234(8) 0.0186(8) 0.0242(8) -0.0027(6) 0.0030(6) -0.0067(6)
    N31 0.0187(6) 0.0154(6) 0.0176(6) -0.0014(5) -0.0002(5) 0.0014(5)
    C31 0.0188(7) 0.0175(7) 0.0164(7) 0.0013(6) -0.0002(5) 0.0008(6)
    C32 0.0205(7) 0.0186(7) 0.0137(6) -0.0003(6) 0.0013(5) 0.0031(5)
    O32 0.0204(5) 0.0211(6) 0.0262(6) -0.0015(4) -0.0025(4) -0.0001(4)
    C33 0.0250(8) 0.0196(8) 0.0170(7) 0.0033(6) 0.0019(6) 0.0021(6)
    C34 0.0560(12) 0.0294(10) 0.0212(8) -0.0050(9) -0.0084(8) 0.0054(7)
    C35 0.0390(10) 0.0208(9) 0.0238(8) 0.0055(7) 0.0030(7) 0.0035(6)
    N41 0.0188(6) 0.0167(6) 0.0182(6) -0.0014(5) 0.0014(5) -0.0012(5)
    C41 0.0201(7) 0.0178(7) 0.0166(7) -0.0003(6) 0.0021(5) -0.0030(6)
    C42 0.0177(7) 0.0174(7) 0.0186(7) 0.0005(6) 0.0059(5) -0.0023(6)
    O42 0.0244(6) 0.0187(6) 0.0232(6) -0.0043(4) 0.0052(4) -0.0040(4)
    C43 0.0211(7) 0.0236(8) 0.0172(7) -0.0017(6) 0.0041(6) -0.0017(6)
    C44 0.0224(8) 0.0250(8) 0.0200(7) 0.0007(6) 0.0048(6) -0.0037(6)
    C45 0.0217(8) 0.0383(10) 0.0282(9) 0.0016(7) 0.0054(7) -0.0086(7)
    C46 0.0256(8) 0.0285(9) 0.0255(8) -0.0018(7) 0.0051(7) -0.0092(7)
    N51 0.0210(6) 0.0156(6) 0.0179(6) -0.0033(5) 0.0027(5) 0.0009(5)
    C51 0.0189(7) 0.0167(7) 0.0218(7) -0.0007(6) 0.0032(6) 0.0019(6)
    C52 0.0173(7) 0.0166(7) 0.0157(7) -0.0020(5) -0.0013(5) 0.0002(5)
    O52 0.0203(5) 0.0158(5) 0.0273(6) -0.0015(4) 0.0022(4) 0.0046(4)
    C53 0.0192(7) 0.0218(8) 0.0237(8) -0.0019(6) 0.0015(6) 0.0001(6)
    C54 0.0201(7) 0.0225(8) 0.0264(8) 0.0028(6) -0.0008(6) 0.0000(6)
    C55 0.0317(9) 0.0307(10) 0.0407(11) 0.0105(8) -0.0046(8) -0.0054(8)
    C56 0.0321(9) 0.0316(10) 0.0325(9) 0.0023(7) -0.0079(7) -0.0015(8)
    N61 0.0193(6) 0.0143(6) 0.0158(6) -0.0007(5) 0.0026(5) 0.0020(5)
    C61 0.0207(7) 0.0190(7) 0.0162(7) 0.0003(6) 0.0036(6) 0.0003(6)
    C62 0.0157(7) 0.0186(7) 0.0176(7) 0.0013(5) 0.0036(5) 0.0014(6)
    O62 0.0204(5) 0.0220(6) 0.0215(5) -0.0022(4) 0.0033(4) 0.0046(4)
    C63 0.0292(8) 0.0241(9) 0.0153(7) -0.0023(6) 0.0039(6) -0.0005(6)
    C64 0.0291(8) 0.0236(8) 0.0131(7) 0.0004(6) 0.0035(6) 0.0004(6)
    C65 0.0289(9) 0.0350(10) 0.0247(8) 0.0028(7) 0.0059(7) -0.0062(7)
    C66 0.0335(10) 0.0498(13) 0.0285(9) -0.0112(9) 0.0042(8) -0.0074(8)
    C67 0.0602(13) 0.0315(10) 0.0223(8) -0.0120(9) -0.0034(8) -0.0034(7)
    C68 0.0647(14) 0.0297(11) 0.0330(10) 0.0140(10) -0.0083(9) -0.0101(8)
    C69 0.0367(10) 0.0371(11) 0.0303(9) 0.0119(8) -0.0060(8) -0.0094(8)
    N71 0.0188(6) 0.0156(6) 0.0180(6) -0.0006(5) 0.0015(5) 0.0009(5)
    C71 0.0168(7) 0.0193(7) 0.0206(7) -0.0014(6) 0.0003(6) -0.0003(6)
    C72 0.0199(7) 0.0195(8) 0.0145(7) -0.0017(6) 0.0013(5) -0.0006(6)
    O72 0.0232(6) 0.0222(6) 0.0376(7) -0.0055(5) 0.0058(5) -0.0064(5)
    C73 0.0314(9) 0.0267(9) 0.0244(8) 0.0003(7) -0.0089(7) 0.0023(7)
    C74 0.0231(8) 0.0270(9) 0.0268(8) 0.0027(6) -0.0020(7) 0.0041(7)
    F74 0.0208(5) 0.0378(6) 0.0583(7) 0.0086(4) 0.0034(5) 0.0083(5)
    C75 0.0227(8) 0.0192(8) 0.0200(7) 0.0016(6) 0.0000(6) 0.0045(6)
    N81 0.0174(6) 0.0147(6) 0.0209(6) -0.0009(5) 0.0006(5) -0.0002(5)
    C81 0.0182(7) 0.0157(7) 0.0199(7) -0.0009(5) 0.0021(6) -0.0014(6)
    C82 0.0146(6) 0.0167(7) 0.0235(7) 0.0000(5) 0.0042(5) 0.0008(6)
    O82 0.0278(6) 0.0162(6) 0.0286(6) -0.0028(4) 0.0027(5) 0.0017(5)
    C83 0.0199(7) 0.0190(8) 0.0208(7) -0.0017(6) 0.0048(6) -0.0023(6)
    C84 0.0335(9) 0.0247(8) 0.0235(8) -0.0001(7) 0.0095(7) -0.0007(6)
    C85 0.0226(8) 0.0255(9) 0.0310(9) 0.0032(6) 0.0067(7) 0.0009(7)
    N91 0.0227(6) 0.0141(6) 0.0203(6) 0.0002(5) 0.0053(5) 0.0019(5)
    C91 0.0169(7) 0.0170(7) 0.0209(7) 0.0016(6) 0.0036(6) 0.0011(6)
    C92 0.0162(7) 0.0179(7) 0.0171(7) -0.0016(5) -0.0004(5) 0.0008(6)
    O92 0.0230(5) 0.0206(6) 0.0259(6) 0.0004(4) 0.0048(4) 0.0061(5)
    C93 0.0172(7) 0.0193(8) 0.0252(8) -0.0003(6) 0.0038(6) -0.0003(6)
    C94 0.0164(7) 0.0266(8) 0.0221(8) 0.0017(6) 0.0037(6) -0.0029(6)
    C95 0.0224(7) 0.0282(9) 0.0244(8) 0.0033(6) 0.0022(6) 0.0031(7)
    C96 0.0230(8) 0.0361(10) 0.0298(9) 0.0001(7) 0.0022(7) -0.0109(7)
    N101 0.0171(6) 0.0207(7) 0.0235(7) 0.0020(5) 0.0057(5) 0.0052(5)
    C101 0.0163(7) 0.0230(8) 0.0220(7) 0.0016(6) 0.0039(6) 0.0035(6)
    C102 0.0199(7) 0.0194(8) 0.0244(8) 0.0010(6) 0.0045(6) 0.0006(6)
    O102 0.0199(6) 0.0418(8) 0.0316(6) -0.0046(5) 0.0072(5) -0.0049(6)
    C103 0.0166(7) 0.0248(8) 0.0209(7) 0.0020(6) 0.0024(6) 0.0010(6)
    C104 0.0189(7) 0.0336(9) 0.0275(9) -0.0006(7) -0.0006(6) -0.0033(7)
    C105 0.0292(9) 0.0383(11) 0.0273(9) -0.0036(8) 0.0051(7) -0.0060(7)
    C106 0.0786(18) 0.0422(13) 0.0323(11) 0.0032(12) -0.0229(11) 0.0042(9)
    O107 0.0223(5) 0.0272(6) 0.0228(6) -0.0026(5) 0.0036(4) -0.0019(5)
    C107 0.0255(8) 0.0266(9) 0.0248(8) -0.0020(7) -0.0008(6) -0.0020(7)
_geom_special_details
;
 All esds (except the esd in the dihedral angle between two l.s. planes)
 are estimated using the full covariance matrix.  The cell esds are taken
 into account individually in the estimation of esds in distances, angles
 and torsion angles; correlations between esds in cell parameters are only
 used when they are defined by crystal symmetry.  An approximate (isotropic)
 treatment of cell esds is used for estimating esds involving l.s. planes.
;
loop_
    _geom_bond_atom_site_label_1
    _geom_bond_atom_site_label_2
    _geom_bond_site_symmetry_2
    _geom_bond_distance
    _geom_bond_publ_flag
    O1M C1M . 1.416(2) ?
    O1M H1M . 0.8400 ?
    C1M H1M1 . 0.9800 ?
    C1M H1M2 . 0.9800 ?
    C1M H1M3 . 0.9800 ?
    C1 O1 . 1.4740(19) ?
    C1 C4 . 1.510(3) ?
    C1 C2 . 1.521(3) ?
    C1 C3 . 1.518(3) ?
    O1 C5 . 1.349(2) ?
    C2 H2A . 0.9800 ?
    C2 H2B . 0.9800 ?
    C2 H2C . 0.9800 ?
    C3 H3A . 0.9800 ?
    C3 H3B . 0.9800 ?
    C3 H3C . 0.9800 ?
    C4 H4A . 0.9800 ?
    C4 H4B . 0.9800 ?
    C4 H4C . 0.9800 ?
    C5 O5 . 1.218(2) ?
    C5 N11 . 1.347(2) ?
    N11 C11 . 1.4479(19) ?
    N11 H11 . 0.8800 ?
    C11 C12 . 1.534(2) ?
    C11 C13 . 1.542(2) ?
    C11 H11A . 1.0000 ?
    C12 O12 . 1.2366(19) ?
    C12 N21 . 1.340(2) ?
    C13 C14 . 1.511(2) ?
    C13 H13A . 0.9900 ?
    C13 H13B . 0.9900 ?
    C14 C19 . 1.388(2) ?
    C14 C15 . 1.392(2) ?
    C15 C16 . 1.387(3) ?
    C15 H15 . 0.9500 ?
    C16 C17 . 1.387(3) ?
    C16 H16 . 0.9500 ?
    C17 C18 . 1.385(3) ?
    C17 H17 . 0.9500 ?
    C18 C19 . 1.395(2) ?
    C18 H18 . 0.9500 ?
    C19 H19 . 0.9500 ?
    N21 C25 . 1.4760(19) ?
    N21 C21 . 1.4768(19) ?
    C21 C22 . 1.522(2) ?
    C21 C23 . 1.537(2) ?
    C21 H21 . 1.0000 ?
    C22 O22 . 1.2289(19) ?
    C22 N31 . 1.345(2) ?
    C23 C24 . 1.513(2) ?
    C23 H23A . 0.9900 ?
    C23 H23B . 0.9900 ?
    C24 F24 . 1.405(2) ?
    C24 C25 . 1.516(2) ?
    C24 H24 . 1.0000 ?
    C25 H25A . 0.9900 ?
    C25 H25B . 0.9900 ?
    N31 C31 . 1.4616(19) ?
    N31 H31 . 0.8800 ?
    C31 C32 . 1.531(2) ?
    C31 C33 . 1.543(2) ?
    C31 H31A . 1.0000 ?
    C32 O32 . 1.235(2) ?
    C32 N41 . 1.343(2) ?
    C33 C35 . 1.523(2) ?
    C33 C34 . 1.528(2) ?
    C33 H33 . 1.0000 ?
    C34 H34A . 0.9800 ?
    C34 H34B . 0.9800 ?
    C34 H34C . 0.9800 ?
    C35 H35A . 0.9800 ?
    C35 H35B . 0.9800 ?
    C35 H35C . 0.9800 ?
    N41 C41 . 1.458(2) ?
    N41 H41 . 0.8800 ?
    C41 C42 . 1.533(2) ?
    C41 C43 . 1.534(2) ?
    C41 H41A . 1.0000 ?
    C42 O42 . 1.234(2) ?
    C42 N51 . 1.343(2) ?
    C43 C44 . 1.533(2) ?
    C43 H43A . 0.9900 ?
    C43 H43B . 0.9900 ?
    C44 C45 . 1.527(2) ?
    C44 C46 . 1.530(2) ?
    C44 H44 . 1.0000 ?
    C45 H45A . 0.9800 ?
    C45 H45B . 0.9800 ?
    C45 H45C . 0.9800 ?
    C46 H46A . 0.9800 ?
    C46 H46B . 0.9800 ?
    C46 H46C . 0.9800 ?
    N51 C51 . 1.451(2) ?
    N51 H51 . 0.8800 ?
    C51 C52 . 1.528(2) ?
    C51 C53 . 1.530(2) ?
    C51 H51A . 1.0000 ?
    C52 O52 . 1.2360(19) ?
    C52 N61 . 1.339(2) ?
    C53 C54 . 1.532(2) ?
    C53 H53A . 0.9900 ?
    C53 H53B . 0.9900 ?
    C54 C56 . 1.521(2) ?
    C54 C55 . 1.522(2) ?
    C54 H54 . 1.0000 ?
    C55 H55A . 0.9800 ?
    C55 H55B . 0.9800 ?
    C55 H55C . 0.9800 ?
    C56 H56A . 0.9800 ?
    C56 H56B . 0.9800 ?
    C56 H56C . 0.9800 ?
    N61 C61 . 1.4607(19) ?
    N61 H61 . 0.8800 ?
    C61 C63 . 1.539(2) ?
    C61 C62 . 1.541(2) ?
    C61 H61A . 1.0000 ?
    C62 O62 . 1.229(2) ?
    C62 N71 . 1.356(2) ?
    C63 C64 . 1.510(2) ?
    C63 H63A . 0.9900 ?
    C63 H63B . 0.9900 ?
    C64 C69 . 1.384(3) ?
    C64 C65 . 1.388(3) ?
    C65 C66 . 1.388(3) ?
    C65 H65 . 0.9500 ?
    C66 C67 . 1.377(3) ?
    C66 H66 . 0.9500 ?
    C67 C68 . 1.370(3) ?
    C67 H67 . 0.9500 ?
    C68 C69 . 1.389(3) ?
    C68 H68 . 0.9500 ?
    C69 H69 . 0.9500 ?
    N71 C71 . 1.470(2) ?
    N71 C75 . 1.478(2) ?
    C71 C72 . 1.526(2) ?
    C71 C73 . 1.541(2) ?
    C71 H71 . 1.0000 ?
    C72 O72 . 1.222(2) ?
    C72 N81 . 1.346(2) ?
    C73 C74 . 1.509(3) ?
    C73 H73A . 0.9900 ?
    C73 H73B . 0.9900 ?
    C74 F74 . 1.409(2) ?
    C74 C75 . 1.510(2) ?
    C74 H74 . 1.0000 ?
    C75 H75A . 0.9900 ?
    C75 H75B . 0.9900 ?
    N81 C81 . 1.459(2) ?
    N81 H81 . 0.8800 ?
    C81 C82 . 1.539(2) ?
    C81 C83 . 1.541(2) ?
    C81 H81A . 1.0000 ?
    C82 O82 . 1.225(2) ?
    C82 N91 . 1.353(2) ?
    C83 C85 . 1.529(2) ?
    C83 C84 . 1.531(2) ?
    C83 H83 . 1.0000 ?
    C84 H84A . 0.9800 ?
    C84 H84B . 0.9800 ?
    C84 H84C . 0.9800 ?
    C85 H85A . 0.9800 ?
    C85 H85B . 0.9800 ?
    C85 H85C . 0.9800 ?
    N91 C91 . 1.456(2) ?
    N91 H91 . 0.8800 ?
    C91 C92 . 1.531(2) ?
    C91 C93 . 1.536(2) ?
    C91 H91A . 1.0000 ?
    C92 O92 . 1.230(2) ?
    C92 N101 . 1.348(2) ?
    C93 C94 . 1.532(2) ?
    C93 H93A . 0.9900 ?
    C93 H93B . 0.9900 ?
    C94 C95 . 1.527(2) ?
    C94 C96 . 1.533(2) ?
    C94 H94 . 1.0000 ?
    C95 H95A . 0.9800 ?
    C95 H95B . 0.9800 ?
    C95 H95C . 0.9800 ?
    C96 H96A . 0.9800 ?
    C96 H96B . 0.9800 ?
    C96 H96C . 0.9800 ?
    N101 C101 . 1.4508(19) ?
    N101 H101 . 0.8800 ?
    C101 C102 . 1.523(2) ?
    C101 C103 . 1.537(2) ?
    C101 H10A . 1.0000 ?
    C102 O102 . 1.204(2) ?
    C102 O107 . 1.332(2) ?
    C103 C104 . 1.529(2) ?
    C103 H10B . 0.9900 ?
    C103 H10C . 0.9900 ?
    C104 C106 . 1.516(3) ?
    C104 C105 . 1.526(3) ?
    C104 H104 . 1.0000 ?
    C105 H10D . 0.9800 ?
    C105 H10E . 0.9800 ?
    C105 H10F . 0.9800 ?
    C106 H10G . 0.9800 ?
    C106 H10H . 0.9800 ?
    C106 H10I . 0.9800 ?
    O107 C107 . 1.447(2) ?
    C107 H10J . 0.9800 ?
    C107 H10K . 0.9800 ?
    C107 H10L . 0.9800 ?
loop_
    _geom_angle_atom_site_label_1
    _geom_angle_atom_site_label_2
    _geom_angle_atom_site_label_3
    _geom_angle_site_symmetry_1
    _geom_angle_site_symmetry_3
    _geom_angle
    _geom_angle_publ_flag
    C1M O1M H1M . . 109.5 ?
    O1M C1M H1M1 . . 109.5 ?
    O1M C1M H1M2 . . 109.5 ?
    H1M1 C1M H1M2 . . 109.5 ?
    O1M C1M H1M3 . . 109.5 ?
    H1M1 C1M H1M3 . . 109.5 ?
    H1M2 C1M H1M3 . . 109.5 ?
    O1 C1 C4 . . 110.92(15) ?
    O1 C1 C2 . . 102.03(14) ?
    C4 C1 C2 . . 110.79(16) ?
    O1 C1 C3 . . 109.70(14) ?
    C4 C1 C3 . . 112.45(17) ?
    C2 C1 C3 . . 110.47(16) ?
    C5 O1 C1 . . 121.01(14) ?
    C1 C2 H2A . . 109.5 ?
    C1 C2 H2B . . 109.5 ?
    H2A C2 H2B . . 109.5 ?
    C1 C2 H2C . . 109.5 ?
    H2A C2 H2C . . 109.5 ?
    H2B C2 H2C . . 109.5 ?
    C1 C3 H3A . . 109.5 ?
    C1 C3 H3B . . 109.5 ?
    H3A C3 H3B . . 109.5 ?
    C1 C3 H3C . . 109.5 ?
    H3A C3 H3C . . 109.5 ?
    H3B C3 H3C . . 109.5 ?
    C1 C4 H4A . . 109.5 ?
    C1 C4 H4B . . 109.5 ?
    H4A C4 H4B . . 109.5 ?
    C1 C4 H4C . . 109.5 ?
    H4A C4 H4C . . 109.5 ?
    H4B C4 H4C . . 109.5 ?
    O5 C5 N11 . . 124.00(15) ?
    O5 C5 O1 . . 126.56(16) ?
    N11 C5 O1 . . 109.44(15) ?
    C5 N11 C11 . . 119.41(13) ?
    C5 N11 H11 . . 120.3 ?
    C11 N11 H11 . . 120.3 ?
    N11 C11 C12 . . 109.91(12) ?
    N11 C11 C13 . . 109.16(12) ?
    C12 C11 C13 . . 109.22(12) ?
    N11 C11 H11A . . 109.5 ?
    C12 C11 H11A . . 109.5 ?
    C13 C11 H11A . . 109.5 ?
    O12 C12 N21 . . 121.30(14) ?
    O12 C12 C11 . . 119.23(13) ?
    N21 C12 C11 . . 119.46(13) ?
    C14 C13 C11 . . 111.19(13) ?
    C14 C13 H13A . . 109.4 ?
    C11 C13 H13A . . 109.4 ?
    C14 C13 H13B . . 109.4 ?
    C11 C13 H13B . . 109.4 ?
    H13A C13 H13B . . 108.0 ?
    C19 C14 C15 . . 118.71(15) ?
    C19 C14 C13 . . 121.21(15) ?
    C15 C14 C13 . . 119.96(15) ?
    C14 C15 C16 . . 121.05(16) ?
    C14 C15 H15 . . 119.5 ?
    C16 C15 H15 . . 119.5 ?
    C17 C16 C15 . . 119.67(17) ?
    C17 C16 H16 . . 120.2 ?
    C15 C16 H16 . . 120.2 ?
    C16 C17 C18 . . 120.03(16) ?
    C16 C17 H17 . . 120.0 ?
    C18 C17 H17 . . 120.0 ?
    C17 C18 C19 . . 119.95(16) ?
    C17 C18 H18 . . 120.0 ?
    C19 C18 H18 . . 120.0 ?
    C14 C19 C18 . . 120.56(16) ?
    C14 C19 H19 . . 119.7 ?
    C18 C19 H19 . . 119.7 ?
    C12 N21 C25 . . 127.59(13) ?
    C12 N21 C21 . . 120.16(13) ?
    C25 N21 C21 . . 112.05(12) ?
    N21 C21 C22 . . 114.00(12) ?
    N21 C21 C23 . . 103.43(12) ?
    C22 C21 C23 . . 111.37(12) ?
    N21 C21 H21 . . 109.3 ?
    C22 C21 H21 . . 109.3 ?
    C23 C21 H21 . . 109.3 ?
    O22 C22 N31 . . 122.50(14) ?
    O22 C22 C21 . . 120.24(13) ?
    N31 C22 C21 . . 117.24(13) ?
    C24 C23 C21 . . 103.89(13) ?
    C24 C23 H23A . . 111.0 ?
    C21 C23 H23A . . 111.0 ?
    C24 C23 H23B . . 111.0 ?
    C21 C23 H23B . . 111.0 ?
    H23A C23 H23B . . 109.0 ?
    F24 C24 C23 . . 108.67(15) ?
    F24 C24 C25 . . 107.85(13) ?
    C23 C24 C25 . . 104.71(13) ?
    F24 C24 H24 . . 111.8 ?
    C23 C24 H24 . . 111.8 ?
    C25 C24 H24 . . 111.8 ?
    N21 C25 C24 . . 102.96(13) ?
    N21 C25 H25A . . 111.2 ?
    C24 C25 H25A . . 111.2 ?
    N21 C25 H25B . . 111.2 ?
    C24 C25 H25B . . 111.2 ?
    H25A C25 H25B . . 109.1 ?
    C22 N31 C31 . . 120.49(13) ?
    C22 N31 H31 . . 119.8 ?
    C31 N31 H31 . . 119.8 ?
    N31 C31 C32 . . 110.57(12) ?
    N31 C31 C33 . . 109.66(12) ?
    C32 C31 C33 . . 110.88(12) ?
    N31 C31 H31A . . 108.6 ?
    C32 C31 H31A . . 108.6 ?
    C33 C31 H31A . . 108.6 ?
    O32 C32 N41 . . 122.61(15) ?
    O32 C32 C31 . . 120.97(14) ?
    N41 C32 C31 . . 116.30(13) ?
    C35 C33 C34 . . 109.59(14) ?
    C35 C33 C31 . . 111.29(13) ?
    C34 C33 C31 . . 110.96(14) ?
    C35 C33 H33 . . 108.3 ?
    C34 C33 H33 . . 108.3 ?
    C31 C33 H33 . . 108.3 ?
    C33 C34 H34A . . 109.5 ?
    C33 C34 H34B . . 109.5 ?
    H34A C34 H34B . . 109.5 ?
    C33 C34 H34C . . 109.5 ?
    H34A C34 H34C . . 109.5 ?
    H34B C34 H34C . . 109.5 ?
    C33 C35 H35A . . 109.5 ?
    C33 C35 H35B . . 109.5 ?
    H35A C35 H35B . . 109.5 ?
    C33 C35 H35C . . 109.5 ?
    H35A C35 H35C . . 109.5 ?
    H35B C35 H35C . . 109.5 ?
    C32 N41 C41 . . 121.05(13) ?
    C32 N41 H41 . . 119.5 ?
    C41 N41 H41 . . 119.5 ?
    N41 C41 C42 . . 112.08(12) ?
    N41 C41 C43 . . 110.61(13) ?
    C42 C41 C43 . . 110.52(12) ?
    N41 C41 H41A . . 107.8 ?
    C42 C41 H41A . . 107.8 ?
    C43 C41 H41A . . 107.8 ?
    O42 C42 N51 . . 121.99(15) ?
    O42 C42 C41 . . 121.04(14) ?
    N51 C42 C41 . . 116.93(13) ?
    C41 C43 C44 . . 113.77(13) ?
    C41 C43 H43A . . 108.8 ?
    C44 C43 H43A . . 108.8 ?
    C41 C43 H43B . . 108.8 ?
    C44 C43 H43B . . 108.8 ?
    H43A C43 H43B . . 107.7 ?
    C45 C44 C46 . . 110.90(14) ?
    C45 C44 C43 . . 109.93(14) ?
    C46 C44 C43 . . 111.80(14) ?
    C45 C44 H44 . . 108.0 ?
    C46 C44 H44 . . 108.0 ?
    C43 C44 H44 . . 108.0 ?
    C44 C45 H45A . . 109.5 ?
    C44 C45 H45B . . 109.5 ?
    H45A C45 H45B . . 109.5 ?
    C44 C45 H45C . . 109.5 ?
    H45A C45 H45C . . 109.5 ?
    H45B C45 H45C . . 109.5 ?
    C44 C46 H46A . . 109.5 ?
    C44 C46 H46B . . 109.5 ?
    H46A C46 H46B . . 109.5 ?
    C44 C46 H46C . . 109.5 ?
    H46A C46 H46C . . 109.5 ?
    H46B C46 H46C . . 109.5 ?
    C42 N51 C51 . . 119.05(13) ?
    C42 N51 H51 . . 120.5 ?
    C51 N51 H51 . . 120.5 ?
    N51 C51 C52 . . 112.40(12) ?
    N51 C51 C53 . . 110.16(13) ?
    C52 C51 C53 . . 110.65(13) ?
    N51 C51 H51A . . 107.8 ?
    C52 C51 H51A . . 107.8 ?
    C53 C51 H51A . . 107.8 ?
    O52 C52 N61 . . 122.59(14) ?
    O52 C52 C51 . . 119.56(14) ?
    N61 C52 C51 . . 117.80(13) ?
    C54 C53 C51 . . 114.29(14) ?
    C54 C53 H53A . . 108.7 ?
    C51 C53 H53A . . 108.7 ?
    C54 C53 H53B . . 108.7 ?
    C51 C53 H53B . . 108.7 ?
    H53A C53 H53B . . 107.6 ?
    C56 C54 C55 . . 110.89(15) ?
    C56 C54 C53 . . 110.16(15) ?
    C55 C54 C53 . . 112.81(15) ?
    C56 C54 H54 . . 107.6 ?
    C55 C54 H54 . . 107.6 ?
    C53 C54 H54 . . 107.6 ?
    C54 C55 H55A . . 109.5 ?
    C54 C55 H55B . . 109.5 ?
    H55A C55 H55B . . 109.5 ?
    C54 C55 H55C . . 109.5 ?
    H55A C55 H55C . . 109.5 ?
    H55B C55 H55C . . 109.5 ?
    C54 C56 H56A . . 109.5 ?
    C54 C56 H56B . . 109.5 ?
    H56A C56 H56B . . 109.5 ?
    C54 C56 H56C . . 109.5 ?
    H56A C56 H56C . . 109.5 ?
    H56B C56 H56C . . 109.5 ?
    C52 N61 C61 . . 120.81(13) ?
    C52 N61 H61 . . 119.6 ?
    C61 N61 H61 . . 119.6 ?
    N61 C61 C63 . . 112.99(13) ?
    N61 C61 C62 . . 109.97(12) ?
    C63 C61 C62 . . 110.67(13) ?
    N61 C61 H61A . . 107.7 ?
    C63 C61 H61A . . 107.7 ?
    C62 C61 H61A . . 107.7 ?
    O62 C62 N71 . . 121.38(14) ?
    O62 C62 C61 . . 122.41(14) ?
    N71 C62 C61 . . 116.21(13) ?
    C64 C63 C61 . . 112.02(13) ?
    C64 C63 H63A . . 109.2 ?
    C61 C63 H63A . . 109.2 ?
    C64 C63 H63B . . 109.2 ?
    C61 C63 H63B . . 109.2 ?
    H63A C63 H63B . . 107.9 ?
    C69 C64 C65 . . 117.92(17) ?
    C69 C64 C63 . . 121.34(16) ?
    C65 C64 C63 . . 120.72(16) ?
    C66 C65 C64 . . 121.09(18) ?
    C66 C65 H65 . . 119.5 ?
    C64 C65 H65 . . 119.5 ?
    C67 C66 C65 . . 120.31(19) ?
    C67 C66 H66 . . 119.8 ?
    C65 C66 H66 . . 119.8 ?
    C68 C67 C66 . . 119.04(19) ?
    C68 C67 H67 . . 120.5 ?
    C66 C67 H67 . . 120.5 ?
    C67 C68 C69 . . 120.95(19) ?
    C67 C68 H68 . . 119.5 ?
    C69 C68 H68 . . 119.5 ?
    C64 C69 C68 . . 120.68(19) ?
    C64 C69 H69 . . 119.7 ?
    C68 C69 H69 . . 119.7 ?
    C62 N71 C71 . . 119.02(13) ?
    C62 N71 C75 . . 125.92(13) ?
    C71 N71 C75 . . 111.89(12) ?
    N71 C71 C72 . . 115.97(13) ?
    N71 C71 C73 . . 102.79(13) ?
    C72 C71 C73 . . 111.72(13) ?
    N71 C71 H71 . . 108.7 ?
    C72 C71 H71 . . 108.7 ?
    C73 C71 H71 . . 108.7 ?
    O72 C72 N81 . . 123.13(15) ?
    O72 C72 C71 . . 118.70(14) ?
    N81 C72 C71 . . 118.12(13) ?
    C74 C73 C71 . . 103.48(14) ?
    C74 C73 H73A . . 111.1 ?
    C71 C73 H73A . . 111.1 ?
    C74 C73 H73B . . 111.1 ?
    C71 C73 H73B . . 111.1 ?
    H73A C73 H73B . . 109.0 ?
    F74 C74 C75 . . 108.79(14) ?
    F74 C74 C73 . . 108.38(15) ?
    C75 C74 C73 . . 103.72(13) ?
    F74 C74 H74 . . 111.9 ?
    C75 C74 H74 . . 111.9 ?
    C73 C74 H74 . . 111.9 ?
    N71 C75 C74 . . 102.76(13) ?
    N71 C75 H75A . . 111.2 ?
    C74 C75 H75A . . 111.2 ?
    N71 C75 H75B . . 111.2 ?
    C74 C75 H75B . . 111.2 ?
    H75A C75 H75B . . 109.1 ?
    C72 N81 C81 . . 119.85(13) ?
    C72 N81 H81 . . 120.1 ?
    C81 N81 H81 . . 120.1 ?
    N81 C81 C82 . . 111.78(12) ?
    N81 C81 C83 . . 110.97(12) ?
    C82 C81 C83 . . 110.92(12) ?
    N81 C81 H81A . . 107.7 ?
    C82 C81 H81A . . 107.7 ?
    C83 C81 H81A . . 107.7 ?
    O82 C82 N91 . . 123.07(15) ?
    O82 C82 C81 . . 121.25(14) ?
    N91 C82 C81 . . 115.56(13) ?
    C85 C83 C84 . . 109.83(13) ?
    C85 C83 C81 . . 111.33(13) ?
    C84 C83 C81 . . 110.55(13) ?
    C85 C83 H83 . . 108.3 ?
    C84 C83 H83 . . 108.3 ?
    C81 C83 H83 . . 108.3 ?
    C83 C84 H84A . . 109.5 ?
    C83 C84 H84B . . 109.5 ?
    H84A C84 H84B . . 109.5 ?
    C83 C84 H84C . . 109.5 ?
    H84A C84 H84C . . 109.5 ?
    H84B C84 H84C . . 109.5 ?
    C83 C85 H85A . . 109.5 ?
    C83 C85 H85B . . 109.5 ?
    H85A C85 H85B . . 109.5 ?
    C83 C85 H85C . . 109.5 ?
    H85A C85 H85C . . 109.5 ?
    H85B C85 H85C . . 109.5 ?
    C82 N91 C91 . . 121.00(13) ?
    C82 N91 H91 . . 119.5 ?
    C91 N91 H91 . . 119.5 ?
    N91 C91 C92 . . 113.34(12) ?
    N91 C91 C93 . . 109.28(13) ?
    C92 C91 C93 . . 110.67(12) ?
    N91 C91 H91A . . 107.8 ?
    C92 C91 H91A . . 107.8 ?
    C93 C91 H91A . . 107.8 ?
    O92 C92 N101 . . 123.16(14) ?
    O92 C92 C91 . . 120.53(14) ?
    N101 C92 C91 . . 116.20(13) ?
    C94 C93 C91 . . 115.18(13) ?
    C94 C93 H93A . . 108.5 ?
    C91 C93 H93A . . 108.5 ?
    C94 C93 H93B . . 108.5 ?
    C91 C93 H93B . . 108.5 ?
    H93A C93 H93B . . 107.5 ?
    C95 C94 C93 . . 112.09(13) ?
    C95 C94 C96 . . 110.42(14) ?
    C93 C94 C96 . . 108.92(14) ?
    C95 C94 H94 . . 108.4 ?
    C93 C94 H94 . . 108.4 ?
    C96 C94 H94 . . 108.4 ?
    C94 C95 H95A . . 109.5 ?
    C94 C95 H95B . . 109.5 ?
    H95A C95 H95B . . 109.5 ?
    C94 C95 H95C . . 109.5 ?
    H95A C95 H95C . . 109.5 ?
    H95B C95 H95C . . 109.5 ?
    C94 C96 H96A . . 109.5 ?
    C94 C96 H96B . . 109.5 ?
    H96A C96 H96B . . 109.5 ?
    C94 C96 H96C . . 109.5 ?
    H96A C96 H96C . . 109.5 ?
    H96B C96 H96C . . 109.5 ?
    C92 N101 C101 . . 120.92(13) ?
    C92 N101 H101 . . 119.5 ?
    C101 N101 H101 . . 119.5 ?
    N101 C101 C102 . . 113.04(13) ?
    N101 C101 C103 . . 111.32(13) ?
    C102 C101 C103 . . 109.61(13) ?
    N101 C101 H10A . . 107.5 ?
    C102 C101 H10A . . 107.5 ?
    C103 C101 H10A . . 107.5 ?
    O102 C102 O107 . . 123.78(15) ?
    O102 C102 C101 . . 122.58(15) ?
    O107 C102 C101 . . 113.63(13) ?
    C104 C103 C101 . . 115.35(14) ?
    C104 C103 H10B . . 108.4 ?
    C101 C103 H10B . . 108.4 ?
    C104 C103 H10C . . 108.4 ?
    C101 C103 H10C . . 108.4 ?
    H10B C103 H10C . . 107.5 ?
    C106 C104 C105 . . 110.28(17) ?
    C106 C104 C103 . . 112.25(16) ?
    C105 C104 C103 . . 109.23(14) ?
    C106 C104 H104 . . 108.3 ?
    C105 C104 H104 . . 108.3 ?
    C103 C104 H104 . . 108.3 ?
    C104 C105 H10D . . 109.5 ?
    C104 C105 H10E . . 109.5 ?
    H10D C105 H10E . . 109.5 ?
    C104 C105 H10F . . 109.5 ?
    H10D C105 H10F . . 109.5 ?
    H10E C105 H10F . . 109.5 ?
    C104 C106 H10G . . 109.5 ?
    C104 C106 H10H . . 109.5 ?
    H10G C106 H10H . . 109.5 ?
    C104 C106 H10I . . 109.5 ?
    H10G C106 H10I . . 109.5 ?
    H10H C106 H10I . . 109.5 ?
    C102 O107 C107 . . 115.16(13) ?
    O107 C107 H10J . . 109.5 ?
    O107 C107 H10K . . 109.5 ?
    H10J C107 H10K . . 109.5 ?
    O107 C107 H10L . . 109.5 ?
    H10J C107 H10L . . 109.5 ?
    H10K C107 H10L . . 109.5 ?
loop_
    _geom_torsion_atom_site_label_1
    _geom_torsion_atom_site_label_2
    _geom_torsion_atom_site_label_3
    _geom_torsion_atom_site_label_4
    _geom_torsion_site_symmetry_1
    _geom_torsion_site_symmetry_2
    _geom_torsion_site_symmetry_3
    _geom_torsion_site_symmetry_4
    _geom_torsion
    _geom_torsion_publ_flag
    C4 C1 O1 C5 . . . . -67.7(2) ?
    C2 C1 O1 C5 . . . . 174.22(16) ?
    C3 C1 O1 C5 . . . . 57.1(2) ?
    C1 O1 C5 O5 . . . . 16.7(3) ?
    C1 O1 C5 N11 . . . . -163.82(15) ?
    O5 C5 N11 C11 . . . . -6.9(3) ?
    O1 C5 N11 C11 . . . . 173.63(14) ?
    C5 N11 C11 C12 . . . . 74.94(18) ?
    C5 N11 C11 C13 . . . . -165.29(15) ?
    N11 C11 C12 O12 . . . . 50.57(18) ?
    C13 C11 C12 O12 . . . . -69.16(17) ?
    N11 C11 C12 N21 . . . . -129.12(14) ?
    C13 C11 C12 N21 . . . . 111.15(15) ?
    N11 C11 C13 C14 . . . . 164.46(13) ?
    C12 C11 C13 C14 . . . . -75.34(16) ?
    C11 C13 C14 C19 . . . . 84.19(19) ?
    C11 C13 C14 C15 . . . . -91.77(18) ?
    C19 C14 C15 C16 . . . . -1.2(3) ?
    C13 C14 C15 C16 . . . . 174.85(16) ?
    C14 C15 C16 C17 . . . . -0.3(3) ?
    C15 C16 C17 C18 . . . . 1.3(3) ?
    C16 C17 C18 C19 . . . . -0.8(3) ?
    C15 C14 C19 C18 . . . . 1.7(3) ?
    C13 C14 C19 C18 . . . . -174.27(16) ?
    C17 C18 C19 C14 . . . . -0.8(3) ?
    O12 C12 N21 C25 . . . . 177.70(14) ?
    C11 C12 N21 C25 . . . . -2.6(2) ?
    O12 C12 N21 C21 . . . . 3.3(2) ?
    C11 C12 N21 C21 . . . . -177.06(13) ?
    C12 N21 C21 C22 . . . . -56.44(18) ?
    C25 N21 C21 C22 . . . . 128.32(14) ?
    C12 N21 C21 C23 . . . . -177.53(13) ?
    C25 N21 C21 C23 . . . . 7.23(16) ?
    N21 C21 C22 O22 . . . . 149.83(14) ?
    C23 C21 C22 O22 . . . . -93.60(17) ?
    N21 C21 C22 N31 . . . . -31.60(19) ?
    C23 C21 C22 N31 . . . . 84.96(16) ?
    N21 C21 C23 C24 . . . . -26.60(16) ?
    C22 C21 C23 C24 . . . . -149.45(13) ?
    C21 C23 C24 F24 . . . . -78.57(15) ?
    C21 C23 C24 C25 . . . . 36.47(17) ?
    C12 N21 C25 C24 . . . . -159.85(15) ?
    C21 N21 C25 C24 . . . . 14.95(16) ?
    F24 C24 C25 N21 . . . . 84.12(15) ?
    C23 C24 C25 N21 . . . . -31.49(17) ?
    O22 C22 N31 C31 . . . . -3.2(2) ?
    C21 C22 N31 C31 . . . . 178.24(13) ?
    C22 N31 C31 C32 . . . . -50.62(18) ?
    C22 N31 C31 C33 . . . . -173.19(13) ?
    N31 C31 C32 O32 . . . . 141.57(14) ?
    C33 C31 C32 O32 . . . . -96.58(17) ?
    N31 C31 C32 N41 . . . . -42.26(17) ?
    C33 C31 C32 N41 . . . . 79.60(16) ?
    N31 C31 C33 C35 . . . . -63.52(17) ?
    C32 C31 C33 C35 . . . . 174.09(13) ?
    N31 C31 C33 C34 . . . . 174.16(14) ?
    C32 C31 C33 C34 . . . . 51.78(18) ?
    O32 C32 N41 C41 . . . . -6.4(2) ?
    C31 C32 N41 C41 . . . . 177.47(13) ?
    C32 N41 C41 C42 . . . . -90.60(16) ?
    C32 N41 C41 C43 . . . . 145.58(13) ?
    N41 C41 C42 O42 . . . . 133.46(15) ?
    C43 C41 C42 O42 . . . . -102.66(16) ?
    N41 C41 C42 N51 . . . . -48.94(18) ?
    C43 C41 C42 N51 . . . . 74.94(17) ?
    N41 C41 C43 C44 . . . . 178.43(12) ?
    C42 C41 C43 C44 . . . . 53.71(17) ?
    C41 C43 C44 C45 . . . . 179.55(13) ?
    C41 C43 C44 C46 . . . . 55.94(18) ?
    O42 C42 N51 C51 . . . . 7.0(2) ?
    C41 C42 N51 C51 . . . . -170.57(13) ?
    C42 N51 C51 C52 . . . . -64.51(18) ?
    C42 N51 C51 C53 . . . . 171.59(13) ?
    N51 C51 C52 O52 . . . . 143.48(14) ?
    C53 C51 C52 O52 . . . . -92.89(17) ?
    N51 C51 C52 N61 . . . . -39.04(19) ?
    C53 C51 C52 N61 . . . . 84.59(17) ?
    N51 C51 C53 C54 . . . . -176.21(13) ?
    C52 C51 C53 C54 . . . . 58.88(18) ?
    C51 C53 C54 C56 . . . . -174.94(14) ?
    C51 C53 C54 C55 . . . . 60.54(19) ?
    O52 C52 N61 C61 . . . . -1.6(2) ?
    C51 C52 N61 C61 . . . . -178.98(13) ?
    C52 N61 C61 C63 . . . . 71.94(18) ?
    C52 N61 C61 C62 . . . . -52.27(17) ?
    N61 C61 C62 O62 . . . . 123.82(15) ?
    C63 C61 C62 O62 . . . . -1.7(2) ?
    N61 C61 C62 N71 . . . . -55.49(17) ?
    C63 C61 C62 N71 . . . . 178.96(13) ?
    N61 C61 C63 C64 . . . . 59.55(18) ?
    C62 C61 C63 C64 . . . . -176.62(13) ?
    C61 C63 C64 C69 . . . . 77.8(2) ?
    C61 C63 C64 C65 . . . . -100.59(18) ?
    C69 C64 C65 C66 . . . . 0.5(3) ?
    C63 C64 C65 C66 . . . . 178.97(16) ?
    C64 C65 C66 C67 . . . . 0.5(3) ?
    C65 C66 C67 C68 . . . . -0.9(3) ?
    C66 C67 C68 C69 . . . . 0.3(3) ?
    C65 C64 C69 C68 . . . . -1.1(3) ?
    C63 C64 C69 C68 . . . . -179.56(18) ?
    C67 C68 C69 C64 . . . . 0.7(3) ?
    O62 C62 N71 C71 . . . . 1.2(2) ?
    C61 C62 N71 C71 . . . . -179.47(12) ?
    O62 C62 N71 C75 . . . . 159.38(14) ?
    C61 C62 N71 C75 . . . . -21.3(2) ?
    C62 N71 C71 C72 . . . . -68.58(18) ?
    C75 N71 C71 C72 . . . . 130.36(14) ?
    C62 N71 C71 C73 . . . . 169.24(14) ?
    C75 N71 C71 C73 . . . . 8.17(16) ?
    N71 C71 C72 O72 . . . . 157.41(14) ?
    C73 C71 C72 O72 . . . . -85.27(18) ?
    N71 C71 C72 N81 . . . . -24.9(2) ?
    C73 C71 C72 N81 . . . . 92.43(17) ?
    N71 C71 C73 C74 . . . . -29.13(16) ?
    C72 C71 C73 C74 . . . . -154.14(14) ?
    C71 C73 C74 F74 . . . . -75.89(16) ?
    C71 C73 C74 C75 . . . . 39.61(17) ?
    C62 N71 C75 C74 . . . . -143.55(15) ?
    C71 N71 C75 C74 . . . . 15.93(16) ?
    F74 C74 C75 N71 . . . . 81.25(15) ?
    C73 C74 C75 N71 . . . . -33.96(16) ?
    O72 C72 N81 C81 . . . . -4.9(2) ?
    C71 C72 N81 C81 . . . . 177.49(13) ?
    C72 N81 C81 C82 . . . . -73.56(17) ?
    C72 N81 C81 C83 . . . . 162.04(13) ?
    N81 C81 C82 O82 . . . . 135.54(15) ?
    C83 C81 C82 O82 . . . . -100.04(17) ?
    N81 C81 C82 N91 . . . . -48.28(18) ?
    C83 C81 C82 N91 . . . . 76.14(16) ?
    N81 C81 C83 C85 . . . . 170.89(13) ?
    C82 C81 C83 C85 . . . . 46.01(17) ?
    N81 C81 C83 C84 . . . . -66.74(16) ?
    C82 C81 C83 C84 . . . . 168.38(13) ?
    O82 C82 N91 C91 . . . . 5.5(2) ?
    C81 C82 N91 C91 . . . . -170.62(13) ?
    C82 N91 C91 C92 . . . . -88.93(17) ?
    C82 N91 C91 C93 . . . . 147.14(14) ?
    N91 C91 C92 O92 . . . . 139.31(15) ?
    C93 C91 C92 O92 . . . . -97.52(17) ?
    N91 C91 C92 N101 . . . . -44.39(19) ?
    C93 C91 C92 N101 . . . . 78.78(16) ?
    N91 C91 C93 C94 . . . . 179.32(13) ?
    C92 C91 C93 C94 . . . . 53.84(17) ?
    C91 C93 C94 C95 . . . . 58.34(17) ?
    C91 C93 C94 C96 . . . . -179.18(13) ?
    O92 C92 N101 C101 . . . . -5.1(2) ?
    C91 C92 N101 C101 . . . . 178.71(13) ?
    C92 N101 C101 C102 . . . . -93.02(17) ?
    C92 N101 C101 C103 . . . . 143.10(14) ?
    N101 C101 C102 O102 . . . . 172.30(15) ?
    C103 C101 C102 O102 . . . . -62.9(2) ?
    N101 C101 C102 O107 . . . . -8.2(2) ?
    C103 C101 C102 O107 . . . . 116.57(15) ?
    N101 C101 C103 C104 . . . . -65.50(18) ?
    C102 C101 C103 C104 . . . . 168.69(14) ?
    C101 C103 C104 C106 . . . . -58.4(2) ?
    C101 C103 C104 C105 . . . . 178.95(14) ?
    O102 C102 O107 C107 . . . . 1.9(2) ?
    C101 C102 O107 C107 . . . . -177.52(14) ?
loop_
    _geom_hbond_atom_site_label_D
    _geom_hbond_atom_site_label_H
    _geom_hbond_atom_site_label_A
    _geom_hbond_site_symmetry_D
    _geom_hbond_site_symmetry_H
    _geom_hbond_site_symmetry_A
    _geom_hbond_distance_DH
    _geom_hbond_distance_HA
    _geom_hbond_distance_DA
    _geom_hbond_angle_DHA
    _geom_hbond_publ_flag
    N41 H41 O12 . . . 0.88 2.29 2.968(2) 134 yes
    N51 H51 O12 . . . 0.88 1.95 2.828(2) 179 yes
    N61 H61 O22 . . . 0.88 2.09 2.907(2) 154 yes
    N81 H81 O42 . . . 0.88 2.34 3.132(2) 149 yes
    N91 H91 O52 . . . 0.88 2.05 2.913(2) 168 yes
    N101 H101 O62 . . . 0.88 2.16 2.924(2) 144 yes
    'Involving the solvent' . . . . . . . . . yes
    O1M H1M O32 . . . 0.84 1.88 2.703(2) 164 yes
    N11 H11 O1M . . 1_655 0.88 2.01 2.880(2) 170 yes
_shelx_space_group_comment
;
The symmetry employed for this shelxl refinement is uniquely defined
by the following loop, which should always be used as a source of
symmetry information in preference to the above space-group names.
They are only intended as comments.
;
_shelx_estimated_absorpt_T_min     0.868
_shelx_estimated_absorpt_T_max     0.899
_shelx_hkl_file
;
   0 -34   1 29.4675 21.7681  21
   0 -34   2 6904.81 149.835  21
   0 -34   3 9878.96 195.586  21
   0 -34   4 803.234 41.5598  21
   0 -33   0 8.88669 18.0427  51
   0 -33   0 19.1043 23.2685  21
   0 -33   1 1763.46 58.4600  51
   0 -33   1 1844.76 71.9881  21
   0 -33   2 6912.22 143.721  51
   0 -33   2 7411.50 166.340  21
   0 -33   3 1392.20 51.5888  51
   0 -33   3 1481.83 66.4053  21
   0 -33   4 949.299 40.5343  51
   0 -33   4 1024.65 54.4760  21
   0 -33   5 140.466 28.1507  21
   0 -32   0 958.018 48.0005  51
   0 -32   0 920.999 55.7572  21
   0 -32   1 5398.58 125.239  51
   0 -32  -1 5023.15 118.510  51
   0 -32   1 5463.57 142.679  21
   0 -32  -1 5172.84 127.210  21
   0 -32   2 3522.94 97.1662  51
   0 -32   2 3714.68 116.336  21
   0 -32   3 3243.95 91.0280  51
   0 -32   3 3316.98 110.078  21
   0 -32   4 645.847 40.1099  51
   0 -32   4 701.852 53.0464  21
   0 -32   5 14307.2 253.470  51
   0 -32   6 1611.00 51.7456  51
   0 -32   6 1715.20 63.5626  21
   0 -31   0 48.9392 29.5095  51
   0 -31   0 59.3725 34.9035  21
   0 -31   1 6520.31 151.432  51
   0 -31  -1 6387.81 145.643  51
   0 -31   1 6460.77 169.956  21
   0 -31  -1 6336.37 155.870  21
   0 -31  -2 5790.88 133.694  51
   0 -31   2 6134.29 145.757  51
   0 -31   2 6224.67 167.627  21
   0 -31   3 3918.31 111.009  51
   0 -31   3 4200.53 132.692  21
   0 -31   4 1081.66 54.8869  51
   0 -31   4 1144.95 69.6070  21
   0 -31   5 6529.32 145.933  51
   0 -31   6 1577.40 58.0087  51
   0 -31   6 1553.81 68.9904  21
   0 -31   7 3641.51 86.0559  51
   0 -31   7 3537.18 95.2213  21
   0 -30   0 55238.6 875.511  51
   0 -30   0 54208.7 898.219  21
   0 -30  -1 2208.31 81.8718  51
   0 -30   1 2146.36 83.3894  51
   0 -30  -1 2073.93 86.9379  21
   0 -30   1 2056.25 95.9016  21
   0 -30  -2 3699.37 103.902  51
   0 -30   2 3576.38 112.204  51
   0 -30   2 3642.16 131.221  21
   0 -30  -3 3531.09 97.4168  51
   0 -30   3 3708.41 111.395  51
   0 -30   3 3553.26 129.527  21
   0 -30   4 2173.46 82.4490  51
   0 -30   4 2282.52 101.728  21
   0 -30   5 192.501 35.0398  51
   0 -30   6 7276.00 160.185  51
   0 -30   6 7374.57 177.726  21
   0 -30   7 1518.31 58.3093  51
   0 -30   7 1578.59 65.9629  21
   0 -30   8 2144.53 61.3186  51
   0 -30   8 1973.94 61.9696  21
   0 -29   0 44.3643 34.3848  51
   0 -29   0 34.3028 39.6522  21
   0 -29  -1 5152.76 136.701  51
   0 -29   1 5007.31 139.711  51
   0 -29  -1 5066.50 146.549  21
   0 -29   1 5181.81 160.064  21
   0 -29  -2 2984.69 96.5478  51
   0 -29   2 3017.60 104.255  51
   0 -29  -2 2830.52 99.0164  21
   0 -29   2 3066.49 123.791  21
   0 -29  -3 7058.81 161.726  51
   0 -29   3 7295.47 176.412  51
   0 -29   3 7346.68 200.558  21
   0 -29   4 9309.92 207.269  51
   0 -29  -4 9242.75 188.145  51
   0 -29   5 6573.69 143.626  59
   0 -29   5 6917.58 164.791  51
   0 -29   6 2271.63 83.4493  51
   0 -29   6 2218.61 94.8283  21
   0 -29   7 13131.4 247.570  51
   0 -29   7 12636.8 257.903  21
   0 -29   8 1491.35 56.4369  51
   0 -29   8 1430.96 58.2804  21
   0 -28   0 19967.3 371.331  51
   0 -28   0 19421.4 390.857  21
   0 -28   1 5684.34 153.688  51
   0 -28  -1 5816.39 150.998  51
   0 -28  -1 5539.43 160.213  21
   0 -28   1 5559.71 173.950  21
   0 -28  -2 10487.7 233.783  21
   0 -28  -2 10722.1 227.132  51
   0 -28   2 11126.5 239.535  51
   0 -28   3 24768.2 431.051  59
   0 -28   3 26109.3 485.165  32
   0 -28  -3 24611.4 437.909  51
   0 -28   3 26046.8 458.959  51
   0 -28   4 5674.32 137.449  59
   0 -28   4 5711.15 174.769  32
   0 -28   4 5876.31 156.080  51
   0 -28  -4 5637.06 138.319  51
   0 -28   5 3161.98 94.2311  59
   0 -28   5 3251.73 110.772  51
   0 -28  -5 3134.38 90.6038  51
   0 -28   6 1855.53 80.8667  51
   0 -28   6 1924.78 68.7943  59
   0 -28   7 4332.52 130.237  21
   0 -28   7 4457.57 120.745  51
   0 -28   7 4127.47 104.116  59
   0 -28   8 16037.0 296.094  21
   0 -28   8 16658.7 291.896  51
   0 -28   9 553.230 35.6893  51
   0 -27   0 86.0965 45.0483  21
   0 -27   0 42.5592 38.5042  51
   0 -27   1 4799.97 123.712  59
   0 -27   1 4847.45 156.965  32
   0 -27  -1 4448.80 144.775  21
   0 -27  -1 4624.01 135.376  51
   0 -27   1 4929.41 141.946  51
   0 -27   2 12980.9 259.124  59
   0 -27   2 14079.8 306.153  32
   0 -27  -2 13298.1 281.223  21
   0 -27  -2 13640.8 273.323  51
   0 -27   2 13657.6 283.032  51
   0 -27   3 24623.6 437.562  59
   0 -27   3 26151.5 490.869  32
   0 -27   3 25345.7 461.493  51
   0 -27  -3 25360.2 444.630  51
   0 -27   4 1763.64 73.3356  59
   0 -27  -4 1762.24 73.2722  51
   0 -27   4 1872.77 87.8128  51
   0 -27   5 3063.55 96.0200  59
   0 -27  -5 2931.89 91.2881  51
   0 -27   5 3168.74 111.417  51
   0 -27   6 1385.06 82.4509  32
   0 -27   6 1301.09 61.2900  59
   0 -27   6 1360.65 74.0490  51
   0 -27   7 12521.1 243.364  59
   0 -27   7 12961.8 261.905  51
   0 -27   7 13100.4 276.221  21
   0 -27   8 2701.57 79.8141  59
   0 -27   8 2809.60 91.7803  51
   0 -27   8 2643.28 94.1471  21
   0 -27   9 4451.61 99.3571  59
   0 -27   9 4255.64 106.874  21
   0 -27  10 328.395 26.7225  51
   0 -26   0 39155.5 654.001  59
   0 -26   0 41693.3 680.678  51
   0 -26   1 7386.01 170.243  59
   0 -26   1 7857.19 207.612  32
   0 -26  -1 7340.51 196.651  21
   0 -26  -1 7650.60 185.071  51
   0 -26   1 7689.07 189.743  51
   0 -26   2 18301.2 336.319  59
   0 -26   2 18531.1 379.427  32
   0 -26  -2 17540.9 353.744  21
   0 -26  -2 17994.2 345.417  51
   0 -26   2 18862.0 358.388  51
   0 -26   3 11442.9 236.994  59
   0 -26   3 11630.3 277.801  32
   0 -26   3 11645.2 256.865  51
   0 -26  -3 11607.2 242.367  51
   0 -26   4 773.411 53.7262  59
   0 -26  -4 796.405 53.8053  51
   0 -26   4 772.136 66.5577  51
   0 -26   5 1551.61 71.4665  59
   0 -26   5 1479.28 93.9576  32
   0 -26  -5 1517.91 67.3532  51
   0 -26   5 1481.02 82.3398  51
   0 -26   6 2459.90 89.0643  59
   0 -26   6 2509.73 110.843  32
   0 -26  -6 2429.76 81.1945  51
   0 -26   6 2550.83 100.793  51
   0 -26   7 1660.08 85.3424  32
   0 -26   7 1698.41 81.9366  51
   0 -26   7 1650.33 70.9471  59
   0 -26   8 1312.59 70.6316  21
   0 -26   8 1297.65 68.0411  51
   0 -26   8 1285.32 58.9757  59
   0 -26   9 2874.98 88.7369  21
   0 -26   9 2918.82 83.0774  59
   0 -26   9 3132.93 95.2875  51
   0 -26  10 4715.18 102.888  59
   0 -26  10 5454.38 118.368  51
   0 -25   0 39.9142 27.6303  59
   0 -25   0 48.2569 43.6177  32
   0 -25   0 46.2439 39.1489  51
   0 -25   1 17232.1 327.368  59
   0 -25   1 18203.0 368.557  32
   0 -25  -1 18186.0 345.719  51
   0 -25   1 17988.1 348.493  51
   0 -25   2 14915.1 288.932  59
   0 -25   2 15005.3 328.074  32
   0 -25  -2 14540.1 307.209  21
   0 -25  -2 15262.9 298.919  51
   0 -25   2 15021.9 308.358  51
   0 -25   3 9692.33 213.107  59
   0 -25   3 10109.4 251.526  32
   0 -25   3 9894.60 230.669  51
   0 -25  -3 9957.29 217.897  51
   0 -25   4 21181.4 383.406  59
   0 -25  -4 20328.8 378.662  51
   0 -25   4 21145.7 403.648  51
   0 -25   5 26169.2 465.431  59
   0 -25   5 26391.5 505.847  32
   0 -25  -5 26705.0 458.467  51
   0 -25   5 26066.8 484.162  51
   0 -25   6 2099.02 85.1496  59
   0 -25   6 2137.12 103.933  32
   0 -25  -6 2145.70 78.0650  51
   0 -25   6 2085.52 97.0455  51
   0 -25   7 12229.6 242.581  59
   0 -25   7 11799.5 263.189  32
   0 -25   7 11602.8 254.640  51
   0 -25   8 844.786 61.4591  51
   0 -25   8 740.089 50.7438  59
   0 -25   9 4734.60 127.153  21
   0 -25   9 5029.41 122.544  59
   0 -25   9 4945.14 131.648  51
   0 -25  10 2533.19 72.9413  59
   0 -25  10 2699.13 83.2054  51
   0 -25  11 829.959 37.8025  51
   0 -24   0 4700.10 124.428  59
   0 -24   0 4595.44 147.595  32
   0 -24   0 4758.18 137.751  51
   0 -24   1 31290.9 518.535  59
   0 -24  -1 29069.8 509.357  59
   0 -24  -1 30175.7 545.002  32
   0 -24   1 30373.9 556.679  32
   0 -24  -1 30710.6 530.542  51
   0 -24   1 31661.7 538.693  51
   0 -24   2 1504.24 70.3579  59
   0 -24   2 1595.01 92.4955  32
   0 -24  -2 1735.36 83.6956  21
   0 -24  -2 1662.21 77.7233  51
   0 -24   2 1652.77 82.3679  51
   0 -24   3 6112.34 154.183  59
   0 -24   3 5900.35 182.932  32
   0 -24  -3 6037.04 155.201  51
   0 -24   3 6022.66 166.358  51
   0 -24  -3 5839.83 155.807  21
   0 -24   4 9854.17 216.503  59
   0 -24  -4 9509.04 212.414  51
   0 -24   4 10089.3 232.913  51
   0 -24   5 5074.74 141.051  59
   0 -24   5 4946.81 166.951  32
   0 -24  -5 4863.90 133.162  51
   0 -24   5 5103.58 153.713  51
   0 -24   6 2854.96 102.804  59
   0 -24   6 2963.43 122.802  32
   0 -24  -6 2930.69 95.8690  51
   0 -24   6 3033.21 116.491  51
   0 -24   7 3224.21 107.318  59
   0 -24   7 3082.15 119.234  32
   0 -24  -7 2943.77 93.2885  51
   0 -24   7 3229.75 119.555  51
   0 -24   8 260.144 44.6833  32
   0 -24   8 313.118 50.1629  51
   0 -24   8 267.259 41.6445  59
   0 -24   9 1563.31 71.8512  21
   0 -24   9 1579.88 69.2466  59
   0 -24   9 1640.40 76.8063  51
   0 -24  10 1087.43 51.9482  59
   0 -24  10 1107.21 57.7107  51
   0 -24  11 3315.69 80.4859  59
   0 -24  11 3439.28 89.8800  51
   0 -23   0 38.5820 25.2333  59
   0 -23   0 32.6793 37.9018  32
   0 -23   0 61.8373 34.4400  51
   0 -23  -1 51528.2 825.284  59
   0 -23   1 51817.7 831.542  59
   0 -23   1 51994.9 870.278  32
   0 -23  -1 50873.3 858.209  32
   0 -23  -1 52750.3 844.831  51
   0 -23   1 52522.7 849.950  51
   0 -23  -2 12731.5 245.920  59
   0 -23   2 12930.2 256.706  59
   0 -23   2 12647.1 289.724  32
   0 -23  -2 12600.0 271.906  21
   0 -23  -2 12434.3 260.297  51
   0 -23   2 13312.2 274.494  51
   0 -23   3 12420.7 255.386  59
   0 -23   3 13168.9 292.999  32
   0 -23  -3 12250.2 255.974  51
   0 -23   3 13197.6 274.117  51
   0 -23  -3 12022.3 257.895  21
   0 -23   4 510.919 49.9183  59
   0 -23  -4 590.864 49.0241  51
   0 -23   4 547.215 59.5212  51
   0 -23   5 20263.6 374.006  59
   0 -23   5 20017.6 407.655  32
   0 -23  -5 19262.8 362.337  51
   0 -23   5 19783.3 388.141  51
   0 -23   6 10336.8 227.253  59
   0 -23   6 10249.3 252.639  32
   0 -23  -6 9922.16 213.850  51
   0 -23   6 9865.72 240.241  51
   0 -23   7 15747.4 310.663  59
   0 -23   7 15385.9 332.096  32
   0 -23  -7 15170.9 292.100  51
   0 -23   7 16306.3 326.588  51
   0 -23   8 2243.11 98.2246  32
   0 -23   8 2299.25 99.0582  51
   0 -23   8 2299.82 91.4769  59
   0 -23   9 1418.82 71.5249  21
   0 -23   9 1470.72 69.6862  59
   0 -23   9 1425.29 76.9492  51
   0 -23  10 4789.47 121.710  59
   0 -23  10 4631.57 128.898  51
   0 -23  11 7543.25 151.754  59
   0 -23  11 7194.74 158.044  51
   0 -22   0 9410.81 199.675  59
   0 -22   0 10014.5 229.276  32
   0 -22   0 9585.19 214.210  51
   0 -22   1 1076.20 56.9305  59
   0 -22  -1 1125.21 55.0643  59
   0 -22  -1 1107.13 67.0067  32
   0 -22   1 1029.41 73.2649  32
   0 -22  -1 1241.00 65.1186  51
   0 -22   1 1223.14 69.5966  51
   0 -22  -2 3663.20 102.617  59
   0 -22   2 3765.11 111.958  59
   0 -22   2 3800.54 135.186  32
   0 -22  -2 3761.66 115.754  51
   0 -22   2 3914.73 124.599  51
   0 -22  -3 4976.30 125.404  59
   0 -22   3 5323.47 139.569  59
   0 -22   3 5339.42 165.847  32
   0 -22  -3 5228.63 139.390  51
   0 -22   3 5377.20 151.445  51
   0 -22  -3 4985.34 139.820  21
   0 -22   4 73153.6 1138.97  59
   0 -22  -4 70384.6 1130.61  51
   0 -22   4 72900.1 1155.83  51
   0 -22   5 11952.9 253.812  59
   0 -22   5 12371.2 284.491  32
   0 -22  -5 11877.0 245.266  51
   0 -22   5 11728.4 266.780  51
   0 -22   6 18676.9 359.233  59
   0 -22   6 19159.5 387.751  32
   0 -22  -6 18515.9 345.559  51
   0 -22   6 18614.4 371.984  51
   0 -22   7 15845.0 317.124  59
   0 -22   7 16108.7 337.907  32
   0 -22  -7 15609.9 299.912  51
   0 -22   7 16068.7 331.481  51
   0 -22   8 13912.1 281.285  59
   0 -22   8 12953.6 287.742  32
   0 -22   8 13747.8 293.298  51
   0 -22   9 1016.07 63.5014  59
   0 -22   9 921.882 69.5483  51
   0 -22  10 4798.53 126.562  59
   0 -22  10 4378.17 130.162  51
   0 -22  11 6568.59 145.139  59
   0 -22  12 8141.94 153.724  59
   0 -21   0 52.6327 23.6251  59
   0 -21   0 17.8293 33.5043  32
   0 -21   0 34.1946 31.5679  51
   0 -21  -1 11269.4 222.853  59
   0 -21   1 11142.7 226.224  59
   0 -21  -1 11255.6 247.536  32
   0 -21   1 11368.8 255.253  32
   0 -21   1 11284.4 240.538  51
   0 -21  -1 11547.8 236.883  51
   0 -21  -2 23579.4 407.782  59
   0 -21   2 23471.4 418.211  59
   0 -21   2 23959.2 453.259  32
   0 -21  -2 24537.2 432.654  32
   0 -21  -2 23536.9 422.962  51
   0 -21   2 24188.7 433.664  51
   0 -21  -3 1605.02 63.0502  59
   0 -21   3 1433.34 68.9115  59
   0 -21   3 1407.50 87.8297  32
   0 -21  -3 1674.01 72.3586  51
   0 -21   3 1393.54 76.3942  51
   0 -21  -3 1565.39 71.3709  21
   0 -21  -4 17730.4 318.300  59
   0 -21   4 17628.6 337.122  59
   0 -21  -4 18119.6 333.722  51
   0 -21   4 17620.6 348.700  51
   0 -21   5 17588.3 341.567  59
   0 -21   5 17637.2 369.020  32
   0 -21  -5 17764.4 332.908  51
   0 -21   5 18094.6 356.540  51
   0 -21   6 1885.61 84.5725  59
   0 -21   6 1979.98 103.145  32
   0 -21  -6 1810.64 77.2664  51
   0 -21   6 1898.03 95.2157  51
   0 -21   7 11395.6 248.384  59
   0 -21   7 10927.2 261.811  32
   0 -21  -7 11223.4 232.344  51
   0 -21   7 11197.9 258.346  51
   0 -21   8 18096.3 346.346  59
   0 -21   8 17332.7 354.978  32
   0 -21  -8 17157.5 323.355  51
   0 -21   8 17956.5 357.936  51
   0 -21   9 2003.47 88.3558  59
   0 -21   9 1988.05 86.3746  32
   0 -21   9 1964.89 94.2133  51
   0 -21  10 5008.61 133.306  59
   0 -21  10 4151.04 134.227  51
   0 -21  11 4757.61 121.979  59
   0 -21  12 1048.03 45.9814  59
   0 -20   0 4357.60 112.776  59
   0 -20   0 4317.67 131.493  32
   0 -20   0 4219.92 120.922  51
   0 -20  -1 32361.3 531.301  59
   0 -20   1 32386.7 536.706  59
   0 -20  -1 31760.3 556.829  32
   0 -20   1 32238.9 566.530  32
   0 -20   1 32512.5 551.046  51
   0 -20  -1 32327.8 545.545  51
   0 -20   2 24704.7 427.732  59
   0 -20  -2 24442.3 417.925  59
   0 -20  -2 24274.5 438.138  32
   0 -20   2 24204.7 456.467  32
   0 -20  -2 24911.6 432.164  51
   0 -20   2 25136.9 440.517  51
   0 -20   3 6852.84 161.689  59
   0 -20  -3 6616.03 150.340  59
   0 -20  -3 6731.22 164.104  21
   0 -20  -3 6839.17 162.297  51
   0 -20   3 7249.56 174.705  51
   0 -20  -4 8953.04 185.616  59
   0 -20   4 9242.23 203.136  59
   0 -20   4 8534.66 224.882  32
   0 -20  -4 9132.90 197.604  51
   0 -20   4 9321.76 214.534  51
   0 -20   5 18197.6 340.264  59
   0 -20  -5 17462.8 316.938  59
   0 -20   5 17954.4 365.996  32
   0 -20  -5 17369.1 329.064  51
   0 -20   5 17812.3 352.028  51
   0 -20   6 3081.05 109.932  59
   0 -20   6 3104.57 124.500  32
   0 -20  -6 3016.58 100.427  51
   0 -20   6 3265.96 120.595  51
   0 -20   7 3841.25 126.094  59
   0 -20   7 3894.11 136.094  32
   0 -20  -7 3811.55 114.664  51
   0 -20   7 3964.43 135.721  51
   0 -20   8 11480.5 252.575  59
   0 -20   8 11233.1 259.124  32
   0 -20  -8 11359.0 233.473  51
   0 -20   8 11324.0 262.678  51
   0 -20   9 16780.3 326.822  59
   0 -20   9 16118.1 322.905  32
   0 -20   9 15972.3 332.991  51
   0 -20  10 828.489 59.3886  59
   0 -20  11 5844.06 144.834  59
   0 -20  12 3932.26 100.938  59
   0 -19   0 1007.34 47.5087  59
   0 -19   0 1122.47 57.1904  51
   0 -19  -1 15031.3 271.862  59
   0 -19   1 14431.9 275.610  59
   0 -19   1 15086.4 301.482  32
   0 -19  -1 14990.6 293.419  32
   0 -19  -1 15286.6 284.401  51
   0 -19   1 14908.3 287.126  51
   0 -19  -2 2561.03 78.8622  59
   0 -19   2 2605.07 85.4470  59
   0 -19  -2 2498.98 89.5475  32
   0 -19   2 2687.37 103.391  32
   0 -19  -2 2573.78 87.3422  51
   0 -19   2 2743.14 93.5114  51
   0 -19   3 14525.2 271.392  59
   0 -19  -3 13499.5 255.135  59
   0 -19  -3 13511.5 268.802  21
   0 -19  -3 13697.5 266.670  51
   0 -19   3 14034.5 279.606  51
   0 -19  -4 8862.20 184.567  59
   0 -19   4 8956.85 199.263  59
   0 -19   4 9043.96 221.827  32
   0 -19  -4 9529.66 197.884  51
   0 -19   4 8838.37 207.738  51
   0 -19   5 7742.78 182.481  59
   0 -19  -5 7495.59 163.950  59
   0 -19   5 7728.08 202.949  32
   0 -19  -5 7726.57 174.600  51
   0 -19   5 7469.91 190.794  51
   0 -19  -6 3039.44 93.8015  59
   0 -19   6 3368.37 111.501  59
   0 -19   6 3311.05 124.341  32
   0 -19  -6 3298.69 103.475  51
   0 -19   6 3305.09 121.961  51
   0 -19   7 7308.86 185.679  59
   0 -19   7 7144.15 195.657  32
   0 -19  -7 7265.77 171.692  51
   0 -19   7 7425.68 196.875  51
   0 -19   8 7161.22 185.056  59
   0 -19   8 6995.97 188.460  32
   0 -19  -8 6988.35 167.962  51
   0 -19   8 7147.90 193.848  51
   0 -19   9 5401.14 156.511  59
   0 -19   9 5262.18 149.933  32
   0 -19  10 8776.82 205.893  59
   0 -19  11 3220.90 105.417  59
   0 -19  12 1095.89 54.0043  59
   0 -19  12 969.138 55.0798  51
   0 -19  13 1490.47 50.8794  59
   0 -19  13 1627.60 53.8645  51
   0 -18   0 32477.6 529.686  59
   0 -18   0 32507.2 553.723  32
   0 -18   0 32576.0 541.459  51
   0 -18  -1 19313.0 335.038  59
   0 -18   1 19243.8 339.331  59
   0 -18   1 19632.7 364.560  32
   0 -18  -1 19337.4 357.151  32
   0 -18  -1 19796.1 347.761  51
   0 -18   1 19475.7 351.375  51
   0 -18   2 71998.8 1115.61  59
   0 -18  -2 71737.5 1106.76  59
   0 -18   2 72989.1 1144.83  32
   0 -18  -2 71142.8 1125.37  32
   0 -18  -2 71689.0 1119.06  51
   0 -18   2 72998.7 1127.60  51
   0 -18   3 16551.7 301.617  59
   0 -18  -3 15706.6 287.097  59
   0 -18  -3 15802.6 299.749  21
   0 -18  -3 16035.8 298.754  51
   0 -18   4 17181.8 338.347  32
   0 -18   4 16653.3 321.468  51
   0 -18  -4 16638.1 307.303  51
   0 -18   4 16715.0 312.627  59
   0 -18  -4 16252.8 296.158  59
   0 -18   5 10288.6 238.778  32
   0 -18   5 10270.6 228.853  51
   0 -18  -5 9994.08 210.609  51
   0 -18   5 10355.8 219.463  59
   0 -18  -5 9695.31 200.287  59
   0 -18   6 945.723 67.2211  32
   0 -18   6 881.593 68.9558  51
   0 -18  -6 878.447 53.6736  51
   0 -18   6 935.129 62.3407  59
   0 -18  -6 793.055 47.4722  59
   0 -18   7 15383.7 323.398  32
   0 -18   7 15475.5 323.275  51
   0 -18  -7 15292.8 296.538  51
   0 -18   7 15451.0 310.957  59
   0 -18   8 7883.33 200.585  32
   0 -18   8 7731.99 203.430  51
   0 -18  -8 7718.57 180.413  51
   0 -18   8 7984.42 198.290  59
   0 -18   9 23003.4 429.120  32
   0 -18   9 23651.5 436.898  59
   0 -18  10 20219.8 383.833  59
   0 -18  11 2772.78 101.027  59
   0 -18  12 593.502 49.3528  51
   0 -18  12 666.798 47.1936  59
   0 -18  13 1818.12 62.3164  51
   0 -18  13 1871.29 60.7096  59
   0 -17   0 29.4515 26.6116  32
   0 -17   0 40.1836 24.8598  51
   0 -17   0 36.1145 20.8097  59
   0 -17  -1 23473.3 412.270  32
   0 -17   1 23428.7 419.813  32
   0 -17  -1 24426.9 404.488  51
   0 -17   1 23180.6 406.115  51
   0 -17  -1 23196.5 392.117  59
   0 -17   1 23558.2 396.786  59
   0 -17   2 3013.85 103.489  32
   0 -17  -2 2944.43 91.7755  32
   0 -17   2 2945.47 92.8803  51
   0 -17   2 2939.30 87.5263  59
   0 -17  -2 2968.98 81.9309  59
   0 -17  -2 3249.38 91.5269  51
   0 -17   3 15576.6 292.249  51
   0 -17  -3 15368.2 280.915  51
   0 -17   3 15015.5 281.393  59
   0 -17  -3 14946.3 270.741  59
   0 -17   4 26427.9 483.003  32
   0 -17   4 26673.7 468.308  51
   0 -17  -4 26962.1 454.585  51
   0 -17   4 27392.8 460.111  59
   0 -17  -4 26387.2 443.760  59
   0 -17   5 10786.7 244.461  32
   0 -17   5 10657.4 234.223  51
   0 -17  -5 10850.2 218.914  51
   0 -17   5 10710.3 225.660  59
   0 -17  -5 10748.0 210.751  59
   0 -17   6 810.778 65.9258  32
   0 -17   6 953.651 68.9381  51
   0 -17  -6 1053.95 57.0300  51
   0 -17   6 840.595 57.4409  59
   0 -17  -6 1012.64 52.1302  59
   0 -17   7 8532.98 211.310  32
   0 -17   7 8295.49 209.886  51
   0 -17  -7 8231.34 187.920  51
   0 -17   7 8683.67 203.469  59
   0 -17   8 17290.6 344.310  32
   0 -17  -8 16847.9 322.072  51
   0 -17   8 17034.9 339.314  59
   0 -17   9 12024.5 262.463  32
   0 -17   9 12676.4 272.363  59
   0 -17  10 24179.9 446.556  59
   0 -17  11 855.023 69.0745  51
   0 -17  11 1004.87 67.6386  59
   0 -17  12 100.627 37.2605  51
   0 -17  12 82.9022 34.8745  59
   0 -17  13 1175.09 52.8176  51
   0 -17  13 1145.57 50.9966  59
   0 -16   0 1026.73 54.4134  32
   0 -16   0 1015.92 49.4408  51
   0 -16   0 917.380 43.0415  59
   0 -16  -1 62317.6 986.041  32
   0 -16   1 63207.1 994.665  32
   0 -16  -1 63590.8 978.133  51
   0 -16   1 63441.2 981.582  51
   0 -16   1 62610.9 970.960  59
   0 -16  -1 62753.0 966.673  59
   0 -16   2 22294.5 400.882  32
   0 -16  -2 22057.1 384.373  32
   0 -16   2 22321.4 379.181  59
   0 -16  -2 22267.6 371.449  59
   0 -16   2 22282.8 388.057  51
   0 -16  -2 22601.1 381.580  51
   0 -16   3 18910.0 333.005  59
   0 -16  -3 18914.2 322.943  59
   0 -16   3 19103.7 341.444  51
   0 -16  -3 19286.0 332.485  51
   0 -16   3 17999.2 344.551  12
   0 -16  -4 2839.07 80.4384  59
   0 -16   4 2678.97 88.8412  59
   0 -16   4 2872.45 102.078  32
   0 -16  -4 2942.32 87.2200  51
   0 -16   4 2829.34 94.8790  51
   0 -16  -5 2700.50 81.6787  59
   0 -16   5 2870.85 94.7961  59
   0 -16   5 2763.77 104.078  32
   0 -16  -5 2802.76 88.0985  51
   0 -16   5 2571.11 96.0308  51
   0 -16   6 18758.5 366.009  32
   0 -16  -6 18710.9 338.587  51
   0 -16  -6 18356.2 330.308  59
   0 -16  -7 18735.7 339.376  51
   0 -16   7 18108.7 361.426  32
   0 -16  -7 17908.3 362.955  20
   0 -16   8 9777.16 225.082  32
   0 -16  -8 9253.52 208.561  40
   0 -16  -8 9588.07 207.597  51
   0 -16  -8 9173.79 228.041  20
   0 -16   9 29320.9 520.882  32
   0 -16  -9 29931.0 519.726  40
   0 -16  10 2009.37 93.7237  59
   0 -16 -10 1779.83 80.8393  40
   0 -16  11 72.7616 43.4415  59
   0 -16  11 42.1704 40.3981  51
   0 -16  12 593.623 52.6010  59
   0 -16  12 560.157 53.0064  51
   0 -16  13 1187.72 54.4812  59
   0 -16  13 1196.31 56.1736  51
   0 -15   0 3.94838 15.4342  59
   0 -15   0 13.4564 23.0978  32
   0 -15   1 49742.9 770.771  59
   0 -15  -1 48990.5 766.056  59
   0 -15   1 50194.6 791.774  32
   0 -15  -1 49078.3 784.049  32
   0 -15   1 49562.4 779.303  51
   0 -15  -1 49679.2 775.791  51
   0 -15  -2 9457.87 191.623  32
   0 -15   2 9623.32 204.890  32
   0 -15   2 9698.28 191.964  12
   0 -15   2 9930.77 195.696  51
   0 -15  -2 9804.29 189.275  51
   0 -15  -2 9546.58 181.345  59
   0 -15   2 9596.99 187.756  59
   0 -15  -3 23874.1 387.306  59
   0 -15   3 23521.5 396.555  59
   0 -15   3 23570.0 414.237  12
   0 -15  -3 24412.3 396.538  51
   0 -15   3 23352.9 404.234  51
   0 -15  -4 417.234 30.6515  59
   0 -15   4 328.297 35.3116  59
   0 -15   4 345.688 42.8200  32
   0 -15   4 382.050 39.1308  12
   0 -15  -4 280.674 30.2396  51
   0 -15   4 365.791 37.9932  51
   0 -15  -5 4001.66 101.234  59
   0 -15   5 3923.91 122.113  32
   0 -15  -5 3982.68 121.019  20
   0 -15  -5 4024.94 107.256  51
   0 -15  -6 1548.84 88.6845  16
   0 -15  -6 1448.48 60.5528  59
   0 -15   6 1689.95 80.5529  32
   0 -15  -6 1576.28 77.4640  20
   0 -15  -6 1571.69 65.9320  51
   0 -15  -7 14730.7 330.310  16
   0 -15  -7 14219.4 280.305  40
   0 -15   7 14629.6 299.825  32
   0 -15  -7 14302.5 304.791  20
   0 -15  -7 14401.1 278.591  51
   0 -15  -8 10637.5 273.480  16
   0 -15  -8 10418.3 228.659  40
   0 -15   8 10620.7 238.299  32
   0 -15  -8 10439.2 250.074  20
   0 -15  -8 10584.0 223.755  51
   0 -15   9 3235.96 110.978  32
   0 -15  -9 3403.11 115.114  40
   0 -15  -9 3432.69 127.682  20
   0 -15  -9 3468.74 150.440  16
   0 -15 -10 5939.21 161.050  40
   0 -15 -10 6311.83 205.069  16
   0 -15 -10 5736.79 172.084  20
   0 -15  11 9752.89 230.010  51
   0 -15  12 1145.20 67.8998  59
   0 -15  12 1178.01 70.4073  51
   0 -15  13 294.586 36.7452  59
   0 -15  13 302.054 36.9543  51
   0 -15  14 6228.92 125.312  59
   0 -15  14 5935.98 123.450  51
   0 -14   0 35823.7 577.897  59
   0 -14   0 37608.0 596.905  32
   0 -14   0 37284.9 586.591  51
   0 -14   1 72193.3 1123.10  32
   0 -14  -1 71948.1 1116.36  32
   0 -14  -1 73570.9 1109.17  51
   0 -14   1 72055.6 1111.63  51
   0 -14   1 71203.8 1103.78  59
   0 -14   1 73920.0 1098.21  12
   0 -14   2 11674.2 241.207  32
   0 -14  -2 12218.8 231.347  32
   0 -14  -2 12853.8 230.200  51
   0 -14   2 12954.5 237.069  51
   0 -14  -2 12404.2 222.443  59
   0 -14   2 13154.7 230.215  59
   0 -14   2 12931.0 237.127  12
   0 -14   3 72410.8 1097.28   8
   0 -14   3 72952.1 1110.64  12
   0 -14   3 72794.4 1088.73  59
   0 -14  -3 72079.6 1079.37  59
   0 -14   3 74360.6 1110.81  32
   0 -14   3 71625.0 1095.97  51
   0 -14  -3 75063.3 1088.47  51
   0 -14   4 19297.7 366.956  12
   0 -14   4 19093.7 340.831   8
   0 -14  -4 19147.8 327.082  59
   0 -14   4 19766.0 357.884  32
   0 -14  -4 19642.5 334.507  51
   0 -14  -4 18995.6 350.932  20
   0 -14   5 19665.3 402.396  12
   0 -14  -5 21651.7 401.401  16
   0 -14  -5 21464.8 356.338  59
   0 -14   5 20635.6 383.565  32
   0 -14  -5 20189.1 382.826  20
   0 -14  -5 21238.3 362.368  51
   0 -14  -6 23263.0 404.282  40
   0 -14  -6 23835.7 450.233  16
   0 -14  -6 23132.6 396.813  59
   0 -14   6 23147.3 424.850  32
   0 -14  -6 23147.4 430.675  20
   0 -14  -6 23425.2 403.200  51
   0 -14  -7 23475.9 416.792  40
   0 -14   7 23353.3 429.705  32
   0 -14  -7 23932.7 466.563  16
   0 -14  -7 22814.9 440.643  20
   0 -14  -7 23659.7 412.146  51
   0 -14  -8 4505.77 132.883  40
   0 -14   8 4628.64 137.155  32
   0 -14  -8 4710.55 168.924  16
   0 -14  -8 4439.23 147.493  20
   0 -14  -8 4504.02 126.610  51
   0 -14  -9 62618.5 1054.81  16
   0 -14  -9 61726.5 989.625  40
   0 -14  -9 61703.1 1016.69  20
   0 -14   9 59161.9 976.926  32
   0 -14 -10 4546.06 178.950  16
   0 -14 -10 4348.41 148.873  20
   0 -14 -10 4610.87 141.694  40
   0 -14 -11 532.591 74.9469  16
   0 -14 -11 567.307 54.0919  40
   0 -14 -11 531.675 55.0555  20
   0 -14  12 1434.06 77.5118  51
   0 -14  12 1575.26 77.2058  59
   0 -14  13 1136.81 59.3282  51
   0 -14  13 1174.48 59.9925  59
   0 -14  14 1027.20 44.4381  51
   0 -13   0 810.309 41.2134  32
   0 -13   0 1.32701 18.4517  51
   0 -13   1 88683.1 1355.00  32
   0 -13  -1 87535.8 1340.27  51
   0 -13   1 89662.6 1344.06  51
   0 -13   1 89025.3 1333.93  12
   0 -13   2 2975.36 78.8892  59
   0 -13   2 3017.21 84.6782  12
   0 -13   2 3058.03 83.4846  51
   0 -13  -2 3030.45 79.2600  51
   0 -13  -3 7846.83 151.004  59
   0 -13   3 7655.87 156.902  59
   0 -13   3 7638.30 170.861  32
   0 -13  -3 8142.68 157.400  51
   0 -13   3 7579.47 162.153   8
   0 -13   3 7923.36 174.319  12
   0 -13   4 85876.7 1331.41  12
   0 -13   4 81941.3 1299.95   8
   0 -13  -4 83925.7 1325.04  16
   0 -13  -4 85484.2 1286.59  59
   0 -13   4 87119.2 1316.79  32
   0 -13  -4 86276.1 1293.25  51
   0 -13   4 87830.7 1327.92  19
   0 -13  -4 82082.9 1312.75  20
   0 -13  -5 31410.5 540.453  20
   0 -13   5 31173.8 549.394  19
   0 -13  -5 31170.0 513.962  40
   0 -13  -5 31606.0 555.041  16
   0 -13  -5 32370.0 510.865  59
   0 -13   5 31967.9 538.604  32
   0 -13   5 29861.0 560.407  12
   0 -13  -5 32021.0 516.458  51
   0 -13  -6 10368.8 242.097  16
   0 -13  -6 10089.8 197.255  59
   0 -13  -6 9868.79 201.259  51
   0 -13  -6 9833.49 203.151  40
   0 -13   6 9877.23 217.687  32
   0 -13  -7 9238.60 197.033  51
   0 -13  -7 9250.99 202.589  40
   0 -13   7 9153.01 210.205  32
   0 -13  -8 10344.5 269.413  16
   0 -13   8 10276.7 228.640  32
   0 -13  -8 10561.9 230.840  40
   0 -13  -8 10635.6 221.534  51
   0 -13  -9 9624.55 268.655  16
   0 -13  -9 9660.71 225.970  40
   0 -13  -9 9899.45 225.867   3
   0 -13 -10 11011.8 294.513  16
   0 -13 -10 10882.0 248.506  40
   0 -13 -10 10742.6 246.023   3
   0 -13 -11 3703.70 123.199   3
   0 -13 -11 3564.45 124.802  40
   0 -13 -11 3550.79 131.991  20
   0 -13 -11 3702.77 157.520  16
   0 -13 -12 4264.67 134.215  20
   0 -13 -12 4456.38 127.672   3
   0 -13  13 5110.91 134.426  51
   0 -13  14 6539.01 138.274  51
   0 -12   1 49008.9 752.672  12
   0 -12   2 3526.69 88.4716  12
   0 -12   2 3273.61 84.8644   8
   0 -12   2 3398.26 83.8611  51
   0 -12   3 35794.3 594.378  12
   0 -12   3 36332.1 579.651   8
   0 -12   3 36505.1 589.395  32
   0 -12  -3 36297.1 571.212  51
   0 -12   3 35620.9 596.630  19
   0 -12   4 26711.1 442.029   8
   0 -12   4 26007.9 468.552  12
   0 -12  -4 26763.8 464.302  16
   0 -12  -4 25378.2 429.245  59
   0 -12   4 28134.3 456.587  32
   0 -12  -4 27009.6 434.611  51
   0 -12   4 27306.3 464.627  19
   0 -12  -4 25858.4 453.138  20
   0 -12   5 22535.9 403.126  19
   0 -12  -5 22153.8 374.835  40
   0 -12  -5 22360.3 410.914  16
   0 -12  -5 22541.2 369.680  59
   0 -12   5 21946.7 392.251  32
   0 -12  -5 22491.4 374.103  51
   0 -12   5 21354.1 378.803   8
   0 -12  -6 23302.4 399.180  40
   0 -12  -6 23435.9 439.611  16
   0 -12  -6 23048.1 390.392  59
   0 -12   6 22342.0 409.887  32
   0 -12   6 23051.2 424.285  19
   0 -12  -6 23029.9 393.429  51
   0 -12  -7 26527.5 459.125  40
   0 -12   7 25793.8 462.383  32
   0 -12  -7 26310.2 502.703  16
   0 -12   7 25973.2 479.213  19
   0 -12  -7 26750.7 450.683  51
   0 -12  -8 17236.5 372.477  16
   0 -12  -8 16788.4 312.951  51
   0 -12   8 16073.8 317.644  32
   0 -12  -8 16683.6 324.965  40
   0 -12  -9 14049.5 334.110  16
   0 -12  -9 13657.7 289.776  40
   0 -12 -10 2291.16 131.278  16
   0 -12 -10 2194.09 99.4143  40
   0 -12 -10 2225.03 97.7790   3
   0 -12 -11 894.240 92.4526  16
   0 -12 -11 810.272 66.2615  40
   0 -12 -11 828.488 63.7879   3
   0 -12 -12 2329.42 95.2529   3
   0 -12 -12 2324.24 101.552  20
   0 -12 -12 2540.94 128.881  16
   0 -12 -13 9296.16 200.487   3
   0 -12  13 9648.28 207.197  51
   0 -12  14 1603.48 59.4218  51
   0 -11   0 49.2204 10.3632  12
   0 -11   1 10762.3 190.366  12
   0 -11   2 77427.9 1163.03   8
   0 -11   2 75318.6 1166.20  12
   0 -11   3 18365.5 319.524  32
   0 -11   3 18252.5 310.992   8
   0 -11   3 18368.0 327.623  12
   0 -11   3 17543.9 324.831  19
   0 -11   4 5652.23 146.554  12
   0 -11   4 5734.69 125.781   8
   0 -11  -4 5630.10 141.804  16
   0 -11  -4 5480.55 116.273  59
   0 -11   4 5750.95 134.655  32
   0 -11  -4 5489.33 118.802  51
   0 -11   4 5586.99 139.883  19
   0 -11   5 145854. 2185.75  19
   0 -11  -5 143069. 2158.33  40
   0 -11  -5 147061. 2197.74  16
   0 -11  -5 143883. 2151.64  59
   0 -11   5 143594. 2173.61  32
   0 -11  -5 147686. 2156.03  51
   0 -11  -5 143347. 2175.04   9
   0 -11   5 139301. 2161.96   8
   0 -11   5 143441. 2206.59  12
   0 -11   6 21101.6 396.748  19
   0 -11  -6 21822.9 378.587  40
   0 -11  -6 21696.8 415.180  16
   0 -11  -6 22415.4 370.079  59
   0 -11   6 21451.3 385.177  32
   0 -11  -6 22530.4 373.155  51
   0 -11  -6 20961.0 392.757   9
   0 -11   6 20428.2 420.269  12
   0 -11  -7 21539.9 422.124  16
   0 -11  -7 20946.0 379.853  40
   0 -11   7 20851.5 380.170  32
   0 -11   7 20917.5 394.443  19
   0 -11  -7 21109.3 370.071  51
   0 -11  -8 45646.9 764.825  30
   0 -11   8 45250.0 757.268  32
   0 -11  -8 48317.7 772.702  40
   0 -11  -8 48155.9 820.622  16
   0 -11  -9 16295.8 334.085  40
   0 -11  -9 17104.4 380.777  16
   0 -11 -10 13873.7 298.017  40
   0 -11 -10 13610.1 341.505  16
   0 -11 -11 209.765 51.3029  40
   0 -11 -11 264.032 48.9000   3
   0 -11 -11 291.936 76.8431  16
   0 -11 -12 3732.65 127.312   3
   0 -11 -12 3874.80 158.065  16
   0 -11 -13 1650.59 75.0034   3
   0 -11 -13 1538.36 75.1479  20
   0 -11 -13 1508.80 96.4958  16
   0 -11  14 4355.99 113.664  59
   0 -11  14 5037.70 117.195  51
   0 -10   0 39215.6 590.426  12
   0 -10   1 147810. 2219.62   8
   0 -10   1 150029. 2211.57  12
   0 -10   2 35110.1 550.333   8
   0 -10   2 34630.5 556.721  12
   0 -10   3 50918.5 795.602   8
   0 -10   3 52060.3 814.116  12
   0 -10  -4 78237.2 1188.74   9
   0 -10  -4 77905.6 1217.97   7
   0 -10   4 77500.4 1213.11  12
   0 -10   4 77935.6 1182.74   8
   0 -10  -4 78725.3 1206.75  16
   0 -10   4 77290.4 1192.38  32
   0 -10  -4 76990.5 1174.67  51
   0 -10   4 76648.4 1199.55  19
   0 -10   5 16004.6 296.943  19
   0 -10  -5 15110.6 277.639  40
   0 -10  -5 15784.1 306.669  16
   0 -10  -5 15555.6 271.202  59
   0 -10   5 15573.6 287.296  32
   0 -10  -5 16326.1 275.505  51
   0 -10  -5 15659.6 290.800   9
   0 -10  -5 15572.8 317.412   7
   0 -10   5 15550.5 280.480   8
   0 -10   5 15705.2 315.262  12
   0 -10   6 10985.5 232.674  19
   0 -10  -6 11209.9 220.027  40
   0 -10  -6 11182.6 251.441  16
   0 -10  -6 11468.7 211.305  59
   0 -10   6 10654.5 220.919  32
   0 -10  -6 10760.9 216.663  30
   0 -10  -6 11383.0 213.605  51
   0 -10  -6 11555.4 235.325   9
   0 -10  -6 11280.6 260.491   7
   0 -10   6 10916.6 218.413   8
   0 -10   6 10870.1 256.353  12
   0 -10  -7 11879.0 270.640  16
   0 -10  -7 11479.7 234.227  40
   0 -10  -7 10981.1 229.889  30
   0 -10   7 10884.6 226.742  32
   0 -10   7 11395.2 242.593  19
   0 -10  -7 11298.7 222.899  51
   0 -10  -8 8419.89 198.461  30
   0 -10  -8 8762.65 236.054  16
   0 -10   8 8545.56 203.187  19
   0 -10  -8 8698.57 201.723  40
   0 -10  -9 7251.64 187.900  30
   0 -10  -9 7709.86 194.077  40
   0 -10  -9 7667.42 226.925  16
   0 -10 -10 15527.8 326.928  40
   0 -10 -10 15272.2 368.691  16
   0 -10 -11 3786.13 136.158  40
   0 -10 -11 3773.12 136.219   3
   0 -10 -11 3632.88 165.796  16
   0 -10 -12 335.741 52.6154   3
   0 -10 -12 373.609 77.1734  16
   0 -10 -13 12449.5 262.604   3
   0 -10 -13 12250.7 266.863  20
   0 -10 -13 12582.4 296.835  16
   0 -10  14 2814.53 84.8265  51
   0 -10 -14 2570.07 83.5605   3
   0 -10  14 2751.93 86.1298  59
   0  -9   0 61.7127 11.5892  12
   0  -9   1 16929.3 282.046  12
   0  -9   1 17570.5 287.607   8
   0  -9   2 41966.7 664.293  12
   0  -9   2 42738.7 656.929   8
   0  -9  -3 10575.4 212.625   7
   0  -9   3 10682.7 209.165  12
   0  -9   3 10688.8 192.662   8
   0  -9   4 19450.1 317.881   8
   0  -9  -4 18502.8 322.987   9
   0  -9   4 18968.3 343.526  12
   0  -9  -4 18736.6 345.552   7
   0  -9  -5 45617.4 767.797   7
   0  -9   5 45391.2 740.461  19
   0  -9  -5 45274.9 724.999  40
   0  -9  -5 45681.0 756.306  16
   0  -9  -5 46694.7 717.300  59
   0  -9   5 45764.3 731.585  32
   0  -9  -5 46492.6 740.629   9
   0  -9   5 45525.2 764.605  12
   0  -9  -5 47075.9 718.668  11
   0  -9   5 46159.4 727.839   8
   0  -9  -5 46897.6 719.592  51
   0  -9  -6 37847.8 676.041   7
   0  -9   6 38569.8 643.825  19
   0  -9  -6 39996.8 633.710  40
   0  -9  -6 39099.5 668.302  16
   0  -9  -6 40276.6 622.253  59
   0  -9  -6 36954.4 629.060  30
   0  -9   6 38156.3 631.943  32
   0  -9  -6 39966.3 624.714  51
   0  -9  -6 39703.2 652.054   9
   0  -9   6 39267.6 679.327  12
   0  -9   6 39523.1 633.845   8
   0  -9  -7 7216.29 167.447  40
   0  -9  -7 7282.37 194.920  16
   0  -9  -7 7242.15 157.368  51
   0  -9   7 6653.25 156.617  32
   0  -9  -7 6842.89 163.307  30
   0  -9  -7 7404.56 183.438   9
   0  -9   7 7019.11 170.363  19
   0  -9  -8 2395.86 93.6454  30
   0  -9  -8 2637.00 99.0252  40
   0  -9   8 2490.91 93.1392  19
   0  -9  -8 2539.05 119.894  16
   0  -9  -9 281.900 51.3372  40
   0  -9  -9 439.137 49.3165  30
   0  -9  -9 286.461 68.3649  16
   0  -9 -10 7345.22 196.706  40
   0  -9 -10 6933.45 190.188  30
   0  -9 -10 7111.90 230.153  16
   0  -9 -11 1080.64 80.8655  40
   0  -9 -11 1109.33 104.816  16
   0  -9 -12 16898.5 385.018  16
   0  -9 -12 16504.7 347.653   3
   0  -9 -13 1860.20 108.588  16
   0  -9 -13 1677.37 84.5349   3
   0  -9 -14 1195.17 59.6419   3
   0  -9  14 1159.37 55.3977  51
   0  -9  15 6839.27 133.600  59
   0  -8   0 214177. 3144.72  12
   0  -8   1 145165. 2186.04   8
   0  -8   1 149341. 2183.46  12
   0  -8   2 249521. 3744.63   8
   0  -8   2 260073. 3756.34  12
   0  -8  -3 56042.3 887.960   7
   0  -8   3 56797.8 865.745   8
   0  -8   3 56210.9 885.484  12
   0  -8  -3 57564.3 869.708   9
   0  -8  -4 23770.1 422.298   7
   0  -8   4 23134.0 418.378  12
   0  -8  -4 24651.1 390.921  11
   0  -8  -4 23896.5 401.527   9
   0  -8   4 24515.1 395.163   8
   0  -8  -5 7940.28 190.458   7
   0  -8   5 7825.34 170.973  19
   0  -8  -5 7812.31 153.955  59
   0  -8  -5 7806.74 160.867  40
   0  -8  -5 8276.63 156.179  51
   0  -8   5 7876.40 189.875  12
   0  -8  -5 8317.86 156.290  11
   0  -8  -5 7952.20 172.311   9
   0  -8   6 25062.7 434.164  19
   0  -8  -6 25669.9 428.110  40
   0  -8  -6 25837.8 416.812  59
   0  -8   6 24024.5 421.733  32
   0  -8  -6 24413.3 427.935  30
   0  -8  -6 26139.9 419.004  51
   0  -8  -6 25708.4 445.885   9
   0  -8   6 24763.8 467.395  12
   0  -8  -6 24921.7 411.402  11
   0  -8   7 269.463 33.8678  19
   0  -8  -7 107.924 28.0738   9
   0  -8  -7 120.573 31.3099  30
   0  -8   7 99.4764 24.3455  32
   0  -8  -7 107.024 26.1377  51
   0  -8  -7 289.758 37.0575  40
   0  -8  -8 6648.04 169.456  30
   0  -8  -8 6960.72 203.919  16
   0  -8  -8 6972.25 172.693  40
   0  -8   8 6584.68 164.536  19
   0  -8  -9 3719.47 125.965  30
   0  -8  -9 3587.10 154.002  16
   0  -8  -9 3783.58 128.126  40
   0  -8 -10 1434.09 83.0451  30
   0  -8 -10 1629.86 115.750  16
   0  -8 -10 1574.45 91.2088  40
   0  -8 -11 1196.85 77.9358  30
   0  -8 -11 1157.15 81.4283  40
   0  -8 -11 1234.06 109.514  16
   0  -8 -12 4908.15 188.446  16
   0  -8 -12 4895.60 159.266  40
   0  -8 -12 4862.84 160.462   3
   0  -8 -13 3804.18 153.098  16
   0  -8 -13 3804.61 129.808   3
   0  -8 -14 594.614 47.7591  20
   0  -8 -14 569.473 65.6728  16
   0  -8 -14 602.249 49.2255   3
   0  -8  15 797.485 37.4932  59
   0  -7   0 51.9360 11.0791  12
   0  -7   1 122473. 1828.99  12
   0  -7   1 124167. 1829.58   8
   0  -7  -2 22209.6 359.394   9
   0  -7   2 22352.0 370.444  12
   0  -7  -2 22506.7 374.675   5
   0  -7  -2 22071.5 373.707   7
   0  -7  -3 256718. 3773.09   9
   0  -7   3 254053. 3789.01  12
   0  -7   3 259113. 3768.61   8
   0  -7  -3 252845. 3766.62  11
   0  -7   3 255336. 3771.28   2
   0  -7  -3 254584. 3792.05   7
   0  -7  -4 21381.0 363.141   9
   0  -7  -4 21028.9 348.971  11
   0  -7   4 21620.8 379.991  12
   0  -7  -4 20441.2 378.642   7
   0  -7  -5 65137.4 1006.39  40
   0  -7   5 64830.9 1043.63  12
   0  -7  -5 66160.3 1022.88   9
   0  -7  -5 65115.6 997.608  11
   0  -7  -5 66219.8 998.623  51
   0  -7   6 8630.81 176.613   6
   0  -7  -6 8605.86 178.417  40
   0  -7  -6 8284.74 179.381  30
   0  -7   6 8386.90 171.566  32
   0  -7   6 8652.26 181.505  19
   0  -7  -6 8571.90 169.370  51
   0  -7  -6 8300.70 191.118   9
   0  -7   6 8804.59 211.520  12
   0  -7  -6 8816.94 166.621  11
   0  -7  -7 28134.3 475.574  40
   0  -7   7 27225.0 472.417  19
   0  -7  -7 27258.7 495.507   9
   0  -7  -7 27622.5 477.590  30
   0  -7  -8 9594.25 218.518  30
   0  -7   8 9345.73 206.543  19
   0  -7  -9 11345.2 295.466  16
   0  -7  -9 12015.3 262.553  40
   0  -7  -9 11596.3 260.358  30
   0  -7 -10 32337.8 624.746  16
   0  -7 -10 32509.5 578.829  40
   0  -7 -10 30851.3 572.000  30
   0  -7 -11 17060.0 402.728  16
   0  -7 -11 16706.9 359.539  30
   0  -7 -12 1463.99 120.139  16
   0  -7 -12 1613.55 93.9314  40
   0  -7 -12 1658.49 94.9623   3
   0  -7 -13 3028.88 118.022   3
   0  -7 -14 2563.32 95.2634   3
   0  -7 -15 3073.79 83.1912   3
   0  -7  15 3077.20 79.1373  59
   0  -6   0 978790. 14313.8  12
   0  -6   1 593529. 8767.03   8
   0  -6   1 593148. 8768.59  12
   0  -6  -1 611491. 8775.40   5
   0  -6  -2 2529.45 60.3319  11
   0  -6   2 2702.27 60.2735   8
   0  -6  -2 2513.23 60.0847   9
   0  -6   2 2388.36 67.6775  12
   0  -6  -2 2456.31 69.2875   7
   0  -6  -2 2597.18 70.2169   5
   0  -6   2 2634.32 58.8388   2
   0  -6  -3 28967.5 455.864  11
   0  -6  -3 29081.6 463.812   9
   0  -6   3 30249.8 480.445  12
   0  -6  -3 29113.3 478.861   7
   0  -6   3 29162.6 463.459   2
   0  -6   4 12102.9 233.116  12
   0  -6  -4 11190.2 202.619  11
   0  -6   4 12507.6 208.358   6
   0  -6  -4 11493.5 227.854   5
   0  -6   4 11765.1 219.251   2
   0  -6   5 343054. 5128.51  12
   0  -6  -5 348517. 5082.75  11
   0  -6   5 341948. 5109.37   2
   0  -6   5 344441. 5091.30   6
   0  -6   6 27614.7 468.794  19
   0  -6  -6 28748.4 470.922  40
   0  -6   6 27825.6 470.690   6
   0  -6  -6 27816.9 504.623   7
   0  -6  -6 28057.5 474.027  30
   0  -6  -6 28353.6 456.077  11
   0  -6  -6 28530.5 459.261  51
   0  -6   7 671.373 42.4035  19
   0  -6  -7 633.977 48.0943  40
   0  -6  -7 768.016 44.3323  26
   0  -6  -7 699.312 47.7919  15
   0  -6  -7 673.243 55.9599   7
   0  -6   7 691.191 44.0462   6
   0  -6  -7 669.320 49.2067  30
   0  -6  -8 33307.3 569.945  26
   0  -6  -8 33730.1 580.309  15
   0  -6  -8 34618.0 583.062  40
   0  -6  -8 34011.1 585.707  30
   0  -6  -9 4715.52 136.816  26
   0  -6  -9 4746.42 148.394  30
   0  -6  -9 5044.55 149.734  40
   0  -6 -10 4148.15 131.252  26
   0  -6 -10 4288.60 145.318  40
   0  -6 -10 3828.38 166.909  16
   0  -6 -10 4003.44 140.562  30
   0  -6 -11 17641.7 364.373  40
   0  -6 -11 16602.2 356.426  30
   0  -6 -12 2053.70 105.201  40
   0  -6 -12 1963.61 101.233  30
   0  -6 -13 2570.01 111.194   3
   0  -6 -14 4743.97 137.851   3
   0  -6 -15 368.157 33.2824   3
   0  -6  15 365.385 25.8362  51
   0  -6  15 383.516 29.9479  59
   0  -5   0 18.7158 7.97998  12
   0  -5   1 175626. 2567.21  12
   0  -5   1 177285. 2563.75   8
   0  -5   1 172247. 2554.90   2
   0  -5  -1 171326. 2570.14   7
   0  -5  -1 175162. 2571.47   5
   0  -5  -2 290464. 4163.89  11
   0  -5  -2 289702. 4166.57   9
   0  -5   2 289216. 4178.13  12
   0  -5   2 288997. 4164.93   2
   0  -5  -2 292600. 4178.96   7
   0  -5   3 123848. 1862.63  12
   0  -5  -3 127334. 1838.98  11
   0  -5   3 125639. 1839.61   6
   0  -5   3 127003. 1849.83   2
   0  -5  -4 106294. 1599.06  11
   0  -5   4 107251. 1632.39  12
   0  -5  -4 106867. 1626.00   5
   0  -5   4 107256. 1605.37   6
   0  -5   4 109135. 1619.18   2
   0  -5  -5 111956. 1645.93  11
   0  -5   5 112488. 1673.94   2
   0  -5   5 111096. 1657.27   6
   0  -5  -6 3370.28 94.5742  40
   0  -5  -6 3167.77 95.9613  30
   0  -5  -6 3477.41 87.2712  51
   0  -5  -6 3427.19 113.106   7
   0  -5   6 3204.13 93.9032   6
   0  -5   6 3359.52 106.921   2
   0  -5  -6 3383.81 85.1932  11
   0  -5  -7 44258.3 695.934  40
   0  -5  -7 41789.6 688.151  26
   0  -5   7 42442.8 735.330  12
   0  -5  -7 41860.6 696.976  15
   0  -5   7 42886.8 699.593   6
   0  -5  -7 41962.3 730.763   7
   0  -5  -7 42571.6 700.126  30
   0  -5  -8 5891.08 156.214  15
   0  -5  -8 5922.99 159.158  30
   0  -5  -8 5987.88 157.111  40
   0  -5  -8 5909.95 150.094  26
   0  -5  -9 7209.32 187.068  15
   0  -5  -9 7291.32 193.333  30
   0  -5  -9 7401.31 190.933  40
   0  -5  -9 7190.87 180.804  26
   0  -5 -10 846.828 65.4027  15
   0  -5 -10 917.671 74.8197  40
   0  -5 -10 962.903 65.6099  26
   0  -5 -10 1030.51 75.6630  30
   0  -5 -11 982.394 82.3937  40
   0  -5 -11 1000.87 68.0782  26
   0  -5 -11 893.181 75.7484  30
   0  -5 -12 4769.90 160.655  40
   0  -5 -12 4479.85 155.509  30
   0  -5 -12 4706.41 140.003  26
   0  -5 -13 1477.48 90.7161   3
   0  -5 -14 2391.19 96.6070   3
   0  -5 -14 2237.45 108.420  16
   0  -5  15 7267.26 144.600  51
   0  -5 -15 7884.26 164.438   3
   0  -4   0 29447.8 439.760   8
   0  -4   0 28634.2 430.699  12
   0  -4   1 37885.6 549.793   8
   0  -4  -1 35881.3 548.264   9
   0  -4  -1 35325.9 550.780  11
   0  -4   1 37075.6 554.946  12
   0  -4   1 37417.5 545.284   2
   0  -4  -1 35227.6 556.209   5
   0  -4  -1 36069.7 556.638   7
   0  -4  -2 314753. 4616.70  11
   0  -4   2 313324. 4631.95  12
   0  -4   2 311841. 4621.67   2
   0  -4   2 316166. 4615.78   6
   0  -4  -2 316980. 4631.36   7
   0  -4   3 284473. 4175.08  12
   0  -4  -3 289225. 4151.21  11
   0  -4   3 285004. 4163.81   2
   0  -4   3 279408. 4154.42   6
   0  -4  -4 54130.1 807.097  11
   0  -4   4 52856.4 824.574   2
   0  -4  -4 52351.5 828.363   5
   0  -4   4 52363.4 812.592   6
   0  -4  -5 162986. 2381.78  11
   0  -4  -5 160573. 2415.76   7
   0  -4   5 157502. 2391.73   6
   0  -4   5 158659. 2407.45   2
   0  -4  -6 100923. 1525.06  40
   0  -4  -6 99109.1 1529.40  30
   0  -4   6 98402.9 1528.60   6
   0  -4   6 102049. 1550.41   2
   0  -4  -6 100357. 1555.87   7
   0  -4   6 98553.7 1560.32  12
   0  -4  -6 101564. 1513.66  11
   0  -4  -7 36227.6 580.041  11
   0  -4   7 36191.8 635.521  12
   0  -4  -7 36268.1 597.375  40
   0  -4  -7 35372.1 583.423  34
   0  -4  -7 35566.3 628.482   7
   0  -4   7 35865.0 603.182   6
   0  -4  -7 36178.6 593.022  26
   0  -4  -7 35771.7 602.861  30
   0  -4  -8 30169.4 530.696  15
   0  -4  -8 31159.0 528.800  40
   0  -4  -8 30058.3 521.900  26
   0  -4  -8 29745.8 531.844  30
   0  -4  -9 10361.0 237.276  15
   0  -4  -9 10006.5 235.256  40
   0  -4  -9 10234.9 231.727  26
   0  -4  -9 10052.4 239.662  30
   0  -4 -10 660.174 60.7707  15
   0  -4 -10 686.397 70.1298  40
   0  -4 -10 691.042 68.6289  30
   0  -4 -10 731.670 61.4625  26
   0  -4 -11 4666.86 160.606  30
   0  -4 -11 4829.98 151.386  26
   0  -4 -12 11094.7 270.083  30
   0  -4 -12 11354.8 254.720  26
   0  -4 -13 8466.13 216.540  30
   0  -4 -13 8520.52 223.434   3
   0  -4 -13 8492.77 243.912  16
   0  -4 -14 6761.56 178.396   3
   0  -4 -14 6972.45 194.555  16
   0  -4 -15 53.8254 27.6909   3
   0  -3   0 15.4060 6.65736   5
   0  -3   0 6.03936 7.22173   8
   0  -3   1 7665.32 120.265   2
   0  -3  -1 7296.69 127.051   7
   0  -3  -1 7751.34 121.993   9
   0  -3   1 7363.05 120.901   8
   0  -3  -1 7622.31 121.608  11
   0  -3   1 7530.84 126.502  12
   0  -3   2 181350. 2664.37   6
   0  -3   2 180781. 2670.32   2
   0  -3   2 181474. 2678.13  12
   0  -3  -2 180985. 2663.11  11
   0  -3   3 98098.4 1446.30   6
   0  -3   3 98500.9 1433.14   5
   0  -3   3 97634.5 1455.44   2
   0  -3  -3 95118.9 1457.19   5
   0  -3  -3 94829.4 1441.01  11
   0  -3   4 89594.3 1327.83   2
   0  -3  -4 84758.2 1329.93   7
   0  -3   4 88110.8 1299.20   5
   0  -3   4 88247.0 1316.13   6
   0  -3  -4 86901.0 1325.73   5
   0  -3  -4 85851.7 1306.80  11
   0  -3  -5 12425.3 244.632   7
   0  -3   5 12756.4 213.403   5
   0  -3   5 12548.2 242.911   2
   0  -3   5 13018.1 232.106   6
   0  -3   5 12119.6 247.536  12
   0  -3  -5 12479.4 195.047  10
   0  -3  -5 12162.0 220.148  11
   0  -3  -6 96317.9 1411.96  11
   0  -3  -6 92698.5 1372.31  10
   0  -3   6 97176.7 1456.62  12
   0  -3  -6 99789.2 1423.31  40
   0  -3  -6 96481.5 1420.64  26
   0  -3  -6 97322.8 1427.99  30
   0  -3  -6 96061.9 1450.42   7
   0  -3   6 94911.3 1428.38   6
   0  -3   6 99753.5 1449.06   2
   0  -3   6 98238.1 1403.74   5
   0  -3  -7 4144.34 108.094  11
   0  -3   7 4343.92 140.072  12
   0  -3  -7 4442.54 121.509  40
   0  -3  -7 4365.01 118.555  26
   0  -3  -7 4162.90 111.630  34
   0  -3   7 4516.86 124.776   6
   0  -3  -7 3977.49 132.541   7
   0  -3  -8 7066.82 172.662  40
   0  -3  -8 6719.18 161.108  34
   0  -3   8 6537.60 174.010   6
   0  -3  -8 6984.82 169.305  26
   0  -3  -8 6909.54 177.104  30
   0  -3  -9 31772.1 566.120  15
   0  -3  -9 32195.0 565.042  40
   0  -3  -9 31092.9 557.084  26
   0  -3  -9 31851.1 569.831  30
   0  -3 -10 11296.7 265.052  15
   0  -3 -10 11648.3 268.585  40
   0  -3 -10 11386.8 260.111  26
   0  -3 -10 11227.6 270.196  30
   0  -3 -11 5605.29 169.671  15
   0  -3 -11 5583.02 178.299  40
   0  -3 -11 5397.45 177.623  30
   0  -3 -11 5625.13 167.751  26
   0  -3 -12 4726.14 186.902  16
   0  -3 -12 4895.59 164.271  30
   0  -3 -12 4742.18 149.209  26
   0  -3 -13 556.060 81.4243  16
   0  -3 -13 526.739 67.3919   3
   0  -3 -13 532.733 63.1474  30
   0  -3 -13 559.482 51.7963  26
   0  -3 -14 1509.92 92.5783  16
   0  -3 -14 1559.46 81.7717   3
   0  -3 -15 299.359 42.4455  16
   0  -3 -15 294.164 36.1996   3
   0  -2   1 93790.6 1374.49   6
   0  -2   1 94796.9 1377.28   2
   0  -2   1 90358.1 1381.57  12
   0  -2  -1 93829.3 1374.87  11
   0  -2   2 37819.7 547.859   5
   0  -2   2 37633.4 561.368   2
   0  -2   2 37171.4 555.701   6
   0  -2   3 163642. 2343.60   2
   0  -2   3 161991. 2336.05   6
   0  -2   3 162902. 2325.02   5
   0  -2   4 26734.4 445.664   2
   0  -2   4 27639.7 424.614   5
   0  -2   4 27218.0 437.911   6
   0  -2  -4 27426.9 441.862   5
   0  -2   4 26279.7 449.375  12
   0  -2   5 98678.0 1518.74   5
   0  -2   5 102486. 1549.14   2
   0  -2  -5 103834. 1550.07   7
   0  -2   5 102842. 1536.87   6
   0  -2   5 101269. 1554.47  12
   0  -2   6 36130.6 615.547  12
   0  -2  -6 35362.8 586.992  26
   0  -2  -6 36033.2 609.344   7
   0  -2   6 36982.8 610.995   2
   0  -2   6 36323.8 574.906   5
   0  -2   6 36595.3 596.785   6
   0  -2  -6 36376.4 587.038  40
   0  -2   7 4049.91 119.306   6
   0  -2  -7 4002.00 127.680   7
   0  -2   7 4024.96 101.612   5
   0  -2  -7 3969.98 113.620  40
   0  -2  -7 3936.23 103.010  41
   0  -2  -7 3928.48 108.095  34
   0  -2  -7 4116.02 115.947  23
   0  -2  -7 4117.04 115.118  26
   0  -2  -7 4162.26 119.193  30
   0  -2   7 3760.46 128.539  12
   0  -2  -8 58076.8 910.528  40
   0  -2  -8 56462.9 908.503  26
   0  -2  -8 56663.3 917.056  30
   0  -2  -8 55899.8 897.227  34
   0  -2  -9 3820.11 129.531  40
   0  -2  -9 3610.48 124.080  26
   0  -2  -9 3645.46 130.815  30
   0  -2 -10 1186.25 80.0082  15
   0  -2 -10 1375.99 88.5003  40
   0  -2 -10 1376.42 81.4731  26
   0  -2 -10 1266.61 86.6425  30
   0  -2 -11 5349.77 168.102  15
   0  -2 -11 5157.31 172.182  40
   0  -2 -11 5089.84 162.223  26
   0  -2 -11 5323.89 175.132  30
   0  -2 -12 7365.36 235.536  16
   0  -2 -12 7482.27 196.769  15
   0  -2 -12 7275.05 196.814  26
   0  -2 -12 6900.49 205.415  30
   0  -2 -13 5009.05 182.950  16
   0  -2 -13 4839.10 146.271  26
   0  -2 -13 5096.78 166.205   3
   0  -2 -13 5109.26 162.306  30
   0  -2 -14 20.1169 51.3432  16
   0  -2 -14 27.9554 38.4475   3
   0  -2 -15 1317.26 68.7580  16
   0  -2 -15 1226.90 62.2506   3
   0  -1   1 341024. 5052.30   2
   0  -1  -1 348327. 5050.52  12
   0  -1   2 43567.9 674.112   2
   0  -1   2 44946.5 664.780   5
   0  -1  -2 44065.1 672.347   5
   0  -1   2 45200.1 670.315   6
   0  -1   3 44040.0 656.343   6
   0  -1  -3 43193.3 656.635   5
   0  -1   3 42547.5 661.436   2
   0  -1   3 42907.8 647.807   5
   0  -1   4 84149.3 1263.35   5
   0  -1   4 83012.7 1281.03   2
   0  -1   4 83814.2 1274.22   6
   0  -1  -4 84178.8 1272.82   5
   0  -1   4 86461.3 1286.05  12
   0  -1   5 173691. 2576.84   5
   0  -1   5 169531. 2601.78   2
   0  -1   5 175637. 2592.46   6
   0  -1   5 174574. 2605.71  12
   0  -1  -6 81059.5 1305.39  40
   0  -1  -6 85176.7 1303.44  34
   0  -1  -6 84280.4 1310.50  23
   0  -1  -6 85150.7 1310.78  26
   0  -1   6 88229.3 1334.82   2
   0  -1   6 85822.1 1320.20   6
   0  -1  -6 85914.2 1328.93   7
   0  -1   6 88698.8 1302.81   5
   0  -1   6 86138.8 1336.81  12
   0  -1   7 14327.2 283.916   6
   0  -1  -7 13856.9 290.256   7
   0  -1   7 14408.9 263.451   5
   0  -1  -7 13977.7 260.838  41
   0  -1  -7 14148.0 267.223  34
   0  -1  -7 13740.6 273.703  23
   0  -1  -7 13995.4 273.661  26
   0  -1  -7 14126.8 277.701  30
   0  -1   7 14160.3 297.729  12
   0  -1  -8 8830.76 203.709  23
   0  -1  -8 8647.66 188.862  41
   0  -1  -8 8937.40 196.676  34
   0  -1   8 8288.01 208.722   6
   0  -1  -8 8871.89 209.452  30
   0  -1  -8 9036.34 204.820  26
   0  -1  -9 17248.0 342.049  26
   0  -1  -9 16887.9 347.145  30
   0  -1  -9 16410.5 329.095  34
   0  -1 -10 12630.8 286.111  26
   0  -1 -10 12729.7 295.380  30
   0  -1 -11 10548.2 259.896  15
   0  -1 -11 10389.2 255.370  26
   0  -1 -11 10306.9 263.613  30
   0  -1 -12 3518.26 131.874  15
   0  -1 -12 3651.83 161.537  16
   0  -1 -12 3425.70 132.685  26
   0  -1 -12 3440.57 140.496  30
   0  -1 -13 11720.6 294.960  16
   0  -1 -13 11485.7 259.041  26
   0  -1 -13 11630.8 278.951   3
   0  -1 -13 11518.6 273.686  30
   0  -1 -14 628.272 62.0030   3
   0  -1 -14 656.424 48.9531  26
   0  -1 -14 621.974 68.4723  16
   0  -1 -15 853.087 57.0071  16
   0  -1 -15 833.662 52.2652   3
   0   0   1 308817. 4126.22   6
   0   0   1 297146. 4123.95   5
   0   0  -1 309128. 4127.94  12
   0   0   2 811.964 25.7042   5
   0   0   2 763.182 27.3744   6
   0   0  -2 735.214 24.9069   5
   0   0  -3 47982.3 734.098   5
   0   0   3 49387.3 733.605   5
   0   0   3 49108.4 739.836   6
   0   0   3 46613.3 742.260  12
   0   0   4 4838.54 101.449   5
   0   0   4 4807.12 108.452   6
   0   0  -4 4660.59 102.026   5
   0   0   4 4927.83 113.680  12
   0   0   5 3475.38 94.6874   6
   0   0   5 3420.23 86.4809   5
   0   0   5 3328.25 98.3706  12
   0   0  -6 81998.0 1290.25  23
   0   0   6 83495.5 1310.59  12
   0   0  -6 82987.5 1283.00  34
   0   0  -6 83750.6 1304.30   7
   0   0   6 86890.0 1302.71   6
   0   0   6 85984.8 1285.53   5
   0   0  -6 83941.9 1273.03  57
   0   0  -6 83099.0 1289.66  26
   0   0  -7 632.221 40.9212  57
   0   0  -7 505.623 37.1774  33
   0   0  -7 448.502 43.4094  23
   0   0  -7 520.176 38.9907  41
   0   0  -7 529.407 41.5831  34
   0   0  -7 668.342 47.7103  26
   0   0  -7 470.010 33.6297  55
   0   0  -7 544.229 46.0160   7
   0   0   7 583.446 46.6382   6
   0   0   7 585.536 38.5144   5
   0   0   7 501.589 46.5965  12
   0   0  -8 11171.1 240.426  26
   0   0  -8 11114.9 224.962  41
   0   0  -8 10726.8 230.272  34
   0   0  -8 10891.7 238.167  23
   0   0  -8 10617.7 210.813  55
   0   0   8 10693.3 247.713   6
   0   0  -8 10937.2 243.363  30
   0   0  -9 19223.5 360.361  41
   0   0  -9 19239.0 368.757  34
   0   0  -9 19323.0 378.927  26
   0   0  -9 19132.4 384.898  30
   0   0  -9 19061.1 378.189  23
   0   0 -10 10694.7 267.828  30
   0   0 -10 11425.5 265.138  26
   0   0 -11 1957.96 104.116  15
   0   0 -11 1792.32 108.565  30
   0   0 -11 1799.64 100.461  26
   0   0 -12 38416.6 687.765  15
   0   0 -12 38692.5 697.114  30
   0   0 -12 37824.2 686.042  26
   0   0 -13 455.542 75.2996  16
   0   0 -13 412.048 64.1723  30
   0   0 -13 406.633 54.3540  26
   0   0 -14 9257.10 232.303  16
   0   0 -14 9139.73 217.843  30
   0   0 -14 9009.52 202.645  26
   0   0 -15 6112.38 154.746  16
   0   1   1 320572. 4631.20   5
   0   1  -1 322680. 4624.14   5
   0   1  -2 45340.8 670.869   5
   0   1   2 44279.3 679.852   6
   0   1   2 45349.1 678.019   5
   0   1  -2 45465.8 676.568   6
   0   1   2 43893.4 678.908  12
   0   1   3 42628.0 674.705   6
   0   1   3 43374.6 669.473   5
   0   1  -3 43950.8 662.874   5
   0   1   3 44985.4 674.672  12
   0   1   4 85896.8 1265.03   6
   0   1   4 85830.8 1257.71   5
   0   1   4 84024.6 1266.03  12
   0   1   5 176252. 2604.13   6
   0   1   5 174262. 2593.41   5
   0   1   5 171139. 2606.66  12
   0   1   6 86882.2 1316.34   5
   0   1   6 88101.4 1331.18   6
   0   1  -6 83992.5 1318.64  23
   0   1  -6 84453.8 1323.10  24
   0   1  -6 86506.6 1307.12  41
   0   1  -6 84950.0 1312.54  40
   0   1  -6 86181.4 1315.73  37
   0   1  -6 87111.0 1312.52  34
   0   1  -6 83836.8 1300.88  57
   0   1  -6 84858.4 1306.45  58
   0   1   6 85617.5 1333.58  12
   0   1  -6 87335.6 1318.59  26
   0   1  -7 14501.5 279.830  26
   0   1  -7 13973.2 252.433  50
   0   1  -7 14101.5 279.045  23
   0   1   7 13841.1 292.470  12
   0   1  -7 14262.8 272.103  34
   0   1   7 13994.5 272.395   5
   0   1   7 14138.1 288.883   6
   0   1  -7 14076.9 286.253   7
   0   1  -7 14410.1 263.597  33
   0   1  -7 13299.6 269.448  40
   0   1  -7 14428.0 267.248  41
   0   1  -7 14356.1 260.824  57
   0   1  -8 8573.42 177.074  55
   0   1  -8 8646.21 203.892  23
   0   1  -8 8634.65 190.527  41
   0   1  -8 8666.81 196.485  34
   0   1  -8 8564.41 202.317  26
   0   1  -8 8697.47 206.621  30
   0   1  -8 8403.50 184.368  33
   0   1  -8 8336.28 210.208   7
   0   1  -8 8674.08 184.444  57
   0   1  -9 16742.4 341.220  23
   0   1  -9 16437.0 321.989  41
   0   1  -9 16486.5 330.844  34
   0   1  -9 16262.9 304.180  55
   0   1  -9 16935.0 345.601  30
   0   1  -9 16449.0 340.107  26
   0   1 -10 13039.7 291.886  26
   0   1 -10 12161.3 293.047  30
   0   1 -10 12535.8 280.164  34
   0   1 -11 10145.6 256.655  26
   0   1 -11 10167.8 263.211  30
   0   1 -12 3324.97 134.122  15
   0   1 -12 3449.00 138.252  26
   0   1 -12 3406.71 141.192  30
   0   1 -13 11872.5 291.656  16
   0   1 -13 11352.7 258.977  15
   0   1 -13 11069.3 263.034  26
   0   1 -13 11837.9 274.614  30
   0   1 -14 653.221 67.3645  16
   0   1 -14 640.965 53.4240  26
   0   1 -14 684.222 63.6229  30
   0   1 -15 906.737 55.9093  16
   0   2   1 93296.9 1359.64   2
   0   2  -1 90376.1 1356.44   6
   0   2   1 91576.2 1357.11  11
   0   2   1 93817.7 1355.70  12
   0   2  -2 37756.2 561.743   6
   0   2  -2 36885.5 553.670   5
   0   2   2 36326.1 566.783   2
   0   2   2 37450.2 568.477   5
   0   2   2 37556.8 563.244  12
   0   2   3 157104. 2378.25   2
   0   2   3 160594. 2379.07   6
   0   2   3 157106. 2376.05   5
   0   2  -3 161368. 2360.66   5
   0   2   3 163575. 2374.39  12
   0   2   4 27042.1 444.794   5
   0   2   4 28407.6 452.260   2
   0   2  -4 27136.8 430.013   5
   0   2   4 27025.6 449.809   6
   0   2   4 28172.3 448.217  12
   0   2   5 103080. 1571.06   2
   0   2   5 103524. 1560.96   5
   0   2   5 102289. 1569.56   6
   0   2   5 102959. 1566.19  12
   0   2  -6 35656.9 591.963  26
   0   2  -6 35139.7 583.640  46
   0   2  -6 35613.1 597.822  22
   0   2  -6 36971.4 598.057  24
   0   2  -6 36391.9 592.763  23
   0   2  -6 35944.5 585.903  40
   0   2  -6 35902.3 582.240  41
   0   2  -6 35740.8 588.467  37
   0   2  -6 36383.8 586.644  34
   0   2  -6 36502.1 580.084  58
   0   2  -6 35957.2 575.669  57
   0   2   6 35272.8 600.395  12
   0   2   6 36329.4 592.420   5
   0   2   6 36521.0 608.196   2
   0   2   6 36551.9 604.245   6
   0   2  -7 3892.14 117.227  26
   0   2  -7 3966.25 99.5716  50
   0   2  -7 3690.32 120.576  24
   0   2  -7 4124.35 120.597  23
   0   2  -7 3880.03 112.862  40
   0   2  -7 3930.12 110.113  41
   0   2  -7 4005.64 113.916  34
   0   2  -7 3982.75 105.263  57
   0   2  -7 3990.16 107.777  33
   0   2   7 3837.41 123.254  12
   0   2  -7 3999.39 120.195   7
   0   2   7 4129.80 126.450   6
   0   2   7 4095.92 116.405   5
   0   2   8 56755.9 914.959   5
   0   2  -8 53822.3 923.180   7
   0   2  -8 57178.3 894.524  57
   0   2  -8 56022.1 886.381  55
   0   2  -8 56906.5 920.425  23
   0   2  -8 56942.8 903.575  41
   0   2  -8 57737.2 913.950  40
   0   2  -8 57629.8 912.227  34
   0   2  -8 54494.3 882.055  50
   0   2  -8 56411.1 898.197  33
   0   2  -8 58223.1 921.583  26
   0   2   8 54347.2 933.485  12
   0   2  -9 3516.67 128.602  23
   0   2  -9 3454.53 121.224  34
   0   2  -9 3512.47 116.395  41
   0   2  -9 3526.34 124.149  40
   0   2  -9 3481.23 104.449  55
   0   2  -9 3348.99 125.192  26
   0   2  -9 3531.19 111.653  33
   0   2  -9 3558.62 129.507  30
   0   2 -10 1336.29 88.3696  23
   0   2 -10 1175.26 73.2436  41
   0   2 -10 1278.75 85.7399  40
   0   2 -10 1266.16 80.9263  34
   0   2 -10 1283.06 65.0810  55
   0   2 -10 1309.79 90.5741  30
   0   2 -10 1333.01 86.0858  26
   0   2 -11 5495.10 182.956  30
   0   2 -11 5313.13 176.111  26
   0   2 -12 7205.49 208.069  15
   0   2 -12 7279.49 216.086  30
   0   2 -12 7274.46 208.593  26
   0   2 -13 4991.54 154.440  15
   0   2 -13 5118.29 178.309  16
   0   2 -13 4913.22 164.055   3
   0   2 -13 4884.42 163.497  30
   0   2 -13 5065.82 159.248  26
   0   2 -14 24.2177 45.2984  16
   0   2 -14 45.4586 42.5545   3
   0   2 -14 52.5366 42.5050  30
   0   2 -14-2.68744 33.8484  26
   0   2 -15 1279.35 63.6805  16
   0   2 -15 1299.66 62.6568   3
   0   2 -15 1189.33 50.0918  26
   0   3   0 21.2626 7.62317   8
   0   3   0 12.1704 6.40764   5
   0   3   1 7214.23 118.089  11
   0   3   1 7197.20 116.925   2
   0   3  -1 7259.67 115.483   6
   0   3   2 177540. 2616.25  12
   0   3  -2 180178. 2616.11   6
   0   3  -2 177612. 2605.15   5
   0   3   2 177920. 2622.55   2
   0   3   2 175248. 2627.24   5
   0   3   3 98088.5 1441.38  12
   0   3  -3 96409.3 1439.10   6
   0   3  -3 98184.6 1426.25   5
   0   3   3 94928.2 1447.50   2
   0   3   3 98137.7 1449.61   5
   0   3   4 87366.2 1336.34  12
   0   3   4 89434.2 1342.24   5
   0   3   4 87811.9 1344.19   2
   0   3   4 89595.7 1347.57   6
   0   3   5 12559.4 239.498  12
   0   3   5 12752.0 247.674   6
   0   3   5 12850.5 241.484   5
   0   3   5 13049.8 247.908   2
   0   3  -6 95574.5 1464.89  57
   0   3  -6 96857.7 1468.66  58
   0   3  -6 94402.8 1468.99  33
   0   3   6 98898.9 1487.54   5
   0   3   6 99148.2 1499.70   2
   0   3   6 100675. 1499.69   6
   0   3  -6 95046.9 1486.98  24
   0   3  -6 94787.1 1473.92  40
   0   3  -6 96821.8 1477.24  34
   0   3   6 97194.8 1488.94  12
   0   3  -6 97200.8 1482.38  26
   0   3  -7 4306.32 123.739  26
   0   3  -7 4160.14 105.025  50
   0   3  -7 4199.34 127.840  22
   0   3  -7 4155.29 123.886  23
   0   3  -7 4422.57 129.564  24
   0   3  -7 4086.39 116.836  40
   0   3  -7 4140.29 114.897  41
   0   3  -7 4127.88 119.712  37
   0   3  -7 4169.66 118.891  34
   0   3   7 4119.85 130.400   6
   0   3  -7 3826.96 119.059   7
   0   3   7 4191.76 122.183   5
   0   3  -7 4019.21 112.170  33
   0   3   7 4034.99 124.560  12
   0   3  -7 4258.03 111.097  57
   0   3  -7 4362.45 115.211  58
   0   3  -8 6917.03 179.579  26
   0   3  -8 7172.81 156.772  50
   0   3  -8 7121.70 183.425  23
   0   3  -8 6866.71 173.810  40
   0   3  -8 6851.87 169.035  41
   0   3  -8 6840.71 173.552  34
   0   3  -8 6630.39 177.922   7
   0   3   8 6610.84 175.332   5
   0   3  -8 7021.21 166.560  33
   0   3  -8 7087.67 164.122  57
   0   3   8 6834.09 185.774  12
   0   3  -9 31008.6 527.974  50
   0   3  -9 32080.6 572.279  23
   0   3  -9 31174.7 551.069  41
   0   3  -9 33210.1 564.688  40
   0   3  -9 30960.3 559.015  34
   0   3  -9 31676.5 569.687  26
   0   3  -9 31330.7 544.153  33
   0   3  -9 31425.7 541.746  57
   0   3  -9 30886.2 531.687  55
   0   3 -10 11452.1 254.447  41
   0   3 -10 10979.0 264.236  40
   0   3 -10 11237.7 262.084  34
   0   3 -10 11175.9 274.013  30
   0   3 -10 11107.2 272.180  26
   0   3 -10 11069.9 234.979  55
   0   3 -10 11403.8 272.407  23
   0   3 -11 5293.47 148.116  43
   0   3 -11 5676.06 146.380  55
   0   3 -11 5653.22 186.954  30
   0   3 -11 5647.18 182.674  26
   0   3 -12 4940.43 173.349  30
   0   3 -12 4716.05 167.884  15
   0   3 -12 4919.82 167.973  26
   0   3 -13 518.425 69.0641   3
   0   3 -13 636.214 70.1312  30
   0   3 -13 594.103 60.3242  15
   0   3 -13 553.308 73.6109  16
   0   3 -13 484.801 60.4745  26
   0   3 -14 1434.02 79.8107   3
   0   3 -14 1395.73 82.0433  30
   0   3 -14 1477.85 76.2681  26
   0   3 -14 1476.38 85.2550  16
   0   3 -15 237.947 28.7354  26
   0   3 -15 272.319 36.6598   3
   0   3 -15 254.414 34.7379  16
   0   4   0 29440.2 440.190   5
   0   4   0 29298.9 442.404   8
   0   4   0 28636.2 440.185   7
   0   4   1 36758.0 543.945   2
   0   4   1 35865.7 554.836   7
   0   4  -1 36646.7 538.110   5
   0   4   1 35768.4 549.882  11
   0   4  -2 312937. 4647.79   6
   0   4   2 319413. 4654.13   2
   0   4   2 318674. 4645.11  12
   0   4   3 285919. 4150.58   2
   0   4  -3 273528. 4139.34   6
   0   4   3 288563. 4155.93   5
   0   4   3 281697. 4140.18  12
   0   4   4 52598.6 819.312   2
   0   4   4 53371.9 824.771   6
   0   4   4 52726.4 821.701   5
   0   4   4 51934.2 808.484  12
   0   4   5 170284. 2502.04   6
   0   4   5 168151. 2495.12   5
   0   4   5 162184. 2495.40   2
   0   4   5 164860. 2484.25  12
   0   4  -6 99305.2 1519.48  57
   0   4  -6 97098.8 1533.73  29
   0   4   6 104127. 1555.48   6
   0   4   6 101872. 1545.07   5
   0   4   6 101998. 1551.57   2
   0   4  -6 100213. 1541.43  24
   0   4  -6 101836. 1527.54  40
   0   4   6 97075.8 1534.94  12
   0   4  -6 100301. 1536.04  26
   0   4  -7 36468.5 612.994  26
   0   4  -7 36119.7 586.072  50
   0   4  -7 36851.1 615.517  23
   0   4  -7 37227.6 618.874  24
   0   4  -7 37303.0 604.620  40
   0   4  -7 36229.1 601.120  41
   0   4  -7 36340.2 605.897  34
   0   4   7 36194.7 630.341   6
   0   4  -7 34927.6 607.030   7
   0   4   7 36532.5 617.380   5
   0   4  -7 35966.9 598.222  33
   0   4  -7 35151.1 594.144  58
   0   4  -7 36356.5 592.535  57
   0   4   7 35683.2 614.681  12
   0   4  -8 30028.5 504.554  50
   0   4  -8 30734.1 544.432  24
   0   4  -8 30141.3 538.850  23
   0   4  -8 30847.1 528.115  40
   0   4  -8 29973.9 523.279  41
   0   4  -8 30378.3 529.433  34
   0   4  -8 30276.0 513.353  57
   0   4  -8 29736.3 517.929  33
   0   4   8 28978.6 537.781  12
   0   4  -8 29837.7 535.639  26
   0   4  -9 10367.9 217.945  50
   0   4  -9 10839.4 253.828  23
   0   4  -9 10332.1 240.966  40
   0   4  -9 10482.1 236.403  41
   0   4  -9 10432.9 242.065  34
   0   4  -9 10479.0 250.277  26
   0   4  -9 10366.1 230.236  33
   0   4  -9 10202.2 226.715  57
   0   4  -9 10024.1 218.860  55
   0   4 -10 686.350 66.2670  34
   0   4 -10 682.982 74.1859  23
   0   4 -10 657.062 52.2014  55
   0   4 -10 815.862 74.9470  26
   0   4 -10 695.203 64.8006  41
   0   4 -10 563.007 65.4134  40
   0   4 -11 4743.57 168.800  26
   0   4 -11 4743.41 157.268  34
   0   4 -11 4818.00 135.266  55
   0   4 -11 4576.89 138.445  43
   0   4 -12 10405.2 275.591  30
   0   4 -12 11482.7 278.025  26
   0   4 -13 8509.72 221.290  15
   0   4 -13 9031.35 240.343  16
   0   4 -13 8993.11 230.409   3
   0   4 -13 8526.77 226.079  30
   0   4 -13 8656.21 225.877  26
   0   4 -14 6700.80 183.305  16
   0   4 -14 6870.54 179.525   3
   0   4 -14 6535.09 177.958  30
   0   4 -14 6733.08 173.510  26
   0   4 -15 73.2474 25.6906  16
   0   4 -15 66.5918 23.2709  26
   0   4 -15 80.7189 28.1013   3
   0   5   0 35.5563 12.5415   8
   0   5   0 39.9079 10.8953   5
   0   5   1 175250. 2560.24  11
   0   5   1 168500. 2555.32   9
   0   5  -1 172973. 2546.66   5
   0   5   1 175320. 2549.04   2
   0   5   1 173529. 2565.52   5
   0   5   1 178023. 2564.68   7
   0   5   2 289399. 4279.27  11
   0   5   2 292932. 4269.25  12
   0   5   2 288956. 4281.25   2
   0   5  -2 292402. 4275.48   6
   0   5   3 125964. 1879.18  12
   0   5  -3 126553. 1881.19   6
   0   5   3 126788. 1892.06   2
   0   5   3 129528. 1902.34   5
   0   5   4 105369. 1606.00  12
   0   5  -4 107980. 1605.65   6
   0   5   4 108753. 1619.81   2
   0   5   4 107603. 1626.10   5
   0   5  -5 108053. 1683.92  22
   0   5   5 110105. 1673.39  12
   0   5  -5 111122. 1676.60  37
   0   5   5 112973. 1697.38   6
   0   5   5 114896. 1693.40   5
   0   5   5 114560. 1690.21   2
   0   5  -5 109138. 1676.76  29
   0   5  -5 108687. 1672.52  46
   0   5  -6 3202.27 96.1681  46
   0   5  -6 2936.23 102.591  24
   0   5  -6 3153.46 94.2079  40
   0   5  -6 3232.93 98.8663  37
   0   5   6 3572.22 112.321   6
   0   5   6 3418.08 107.933   2
   0   5   6 3436.40 107.116   5
   0   5  -6 3311.27 100.271  29
   0   5   6 3422.53 98.3154  12
   0   5  -6 3378.43 93.0892  57
   0   5  -7 41927.9 706.336  26
   0   5  -7 41789.0 681.158  50
   0   5  -7 42868.8 710.663  23
   0   5  -7 42653.2 713.890  24
   0   5  -7 42912.6 696.839  40
   0   5  -7 42812.1 697.134  41
   0   5  -7 42739.5 702.267  34
   0   5   7 42980.7 716.254   5
   0   5  -7 40549.2 696.820   7
   0   5   7 43381.7 728.470   6
   0   5  -7 42666.3 694.742  33
   0   5  -7 43083.8 687.998  57
   0   5   7 42896.2 704.292  12
   0   5  -8 5932.75 168.488  23
   0   5  -8 5823.07 169.623  24
   0   5  -8 5866.47 157.727  40
   0   5  -8 5817.80 157.188  41
   0   5  -8 5793.89 160.089  34
   0   5  -8 5969.68 166.205  26
   0   5  -8 5778.60 153.504  33
   0   5  -8 6029.66 144.991  50
   0   5  -8 6125.75 151.496  57
   0   5  -9 7081.61 199.637  23
   0   5  -9 7265.98 190.839  40
   0   5  -9 7073.37 187.104  41
   0   5  -9 7281.36 193.706  34
   0   5  -9 7277.85 199.728  26
   0   5  -9 7288.58 184.614  33
   0   5  -9 7323.52 180.266  57
   0   5  -9 7345.57 171.829  50
   0   5 -10 997.829 83.4052  23
   0   5 -10 969.487 71.3515  41
   0   5 -10 1015.04 77.9429  34
   0   5 -10 957.068 59.6412  50
   0   5 -10 1070.88 68.5329  33
   0   5 -10 929.672 80.5354  26
   0   5 -10 965.810 61.6570  55
   0   5 -11 961.313 78.8999  34
   0   5 -11 909.688 84.8590  26
   0   5 -11 972.396 62.0735  55
   0   5 -11 852.417 80.3398  23
   0   5 -11 999.113 74.2794  41
   0   5 -12 4739.50 166.884  26
   0   5 -12 4480.19 126.751  55
   0   5 -12 4550.98 132.580  43
   0   5 -13 1447.59 89.0779   3
   0   5 -13 1399.21 86.5050  15
   0   5 -13 1478.28 96.1949  16
   0   5 -13 1479.30 90.0092  26
   0   5 -14 2462.96 99.2061   3
   0   5 -14 2325.09 88.7365  15
   0   5 -14 2333.04 100.668  16
   0   5 -14 2445.70 97.7766  26
   0   5 -15 6848.15 155.586  16
   0   5 -15 7408.46 159.044  26
   0   6   0 903712. 13604.5   5
   0   6   0 899864. 13604.4   7
   0   6   1 600868. 8423.14   8
   0   6   1 560888. 8417.28  11
   0   6  -1 576428. 8413.75   8
   0   6   1 555606. 8409.68   9
   0   6   1 563500. 8420.84   5
   0   6   1 567242. 8419.83   7
   0   6  -1 588171. 8402.43   5
   0   6   2 2484.41 59.0645  11
   0   6   2 2436.78 57.3865   2
   0   6   3 29931.6 461.388  12
   0   6   3 29577.4 475.727   2
   0   6  -3 30746.1 466.741   6
   0   6   4 12297.0 210.702  12
   0   6  -4 12044.9 211.755   6
   0   6   4 11935.1 223.742   2
   0   6   4 12356.9 234.655   5
   0   6  -5 338899. 5013.22  22
   0   6   5 340366. 4996.55  12
   0   6  -5 335362. 5004.37  37
   0   6   5 337618. 5026.13   6
   0   6   5 342887. 5014.56   2
   0   6   5 349077. 5024.35   5
   0   6  -5 332329. 5005.28  29
   0   6  -5 332941. 4996.82  58
   0   6  -5 340614. 5000.76  46
   0   6  -6 28425.7 479.859  46
   0   6  -6 28931.9 493.606  22
   0   6  -6 28223.8 478.539  40
   0   6  -6 28448.9 484.576  37
   0   6   6 29139.3 507.774   6
   0   6   6 29153.9 502.707   5
   0   6  -6 27625.7 485.612  29
   0   6   6 28597.2 478.417  12
   0   6   7 674.417 46.1300  12
   0   6  -7 746.774 51.8964  40
   0   6  -7 684.615 52.6504  34
   0   6  -7 692.674 53.1034  37
   0   6  -7 645.416 47.3469  57
   0   6  -7 639.708 43.0003   7
   0   6   7 627.899 50.7101   5
   0   6   7 614.606 52.1485   6
   0   6  -7 683.616 51.7924  46
   0   6  -8 34399.4 606.097  24
   0   6  -8 34891.4 603.843  23
   0   6  -8 34279.0 587.951  41
   0   6  -8 34950.7 587.951  40
   0   6  -8 35051.9 593.943  34
   0   6  -8 33166.5 595.833  26
   0   6  -8 34952.1 584.723  33
   0   6  -8 33799.8 568.612  50
   0   6  -8 34792.1 577.019  57
   0   6  -9 4790.22 160.836  23
   0   6  -9 4766.80 148.428  41
   0   6  -9 4874.82 153.757  34
   0   6  -9 4987.84 159.789  26
   0   6  -9 4899.69 158.022  30
   0   6  -9 4777.17 144.466  33
   0   6  -9 5055.24 144.033  57
   0   6  -9 4788.98 134.229  50
   0   6 -10 4332.92 127.438  50
   0   6 -10 4423.54 161.062  23
   0   6 -10 4207.67 143.656  41
   0   6 -10 4398.05 151.207  34
   0   6 -10 4564.94 160.841  26
   0   6 -10 4267.07 139.417  33
   0   6 -10 3995.21 154.527  30
   0   6 -10 4424.15 139.338  57
   0   6 -10 4432.23 133.228  55
   0   6 -11 16766.2 360.615  34
   0   6 -11 16856.1 371.055  26
   0   6 -11 16864.5 328.241  55
   0   6 -11 16529.1 368.583  23
   0   6 -11 16566.9 348.620  41
   0   6 -12 2020.70 111.920  26
   0   6 -12 1969.36 82.5165  55
   0   6 -12 2003.58 87.0955  43
   0   6 -13 2511.80 111.463   3
   0   6 -13 2587.58 119.397  16
   0   6 -13 2299.67 110.627  15
   0   6 -13 2541.63 115.522  26
   0   6 -14 4911.92 142.318   3
   0   6 -14 4932.64 136.306  15
   0   6 -14 4861.46 144.679  16
   0   6 -14 5099.95 146.186  26
   0   6 -15 400.761 34.3459   3
   0   6 -15 380.825 34.2892  26
   0   7   0 22.1074 14.5753   8
   0   7   0 21.5866 13.2227   5
   0   7   0 57.0537 17.4982   7
   0   7   1 125392. 1823.62   8
   0   7  -1 120356. 1813.69   8
   0   7   1 123461. 1810.05   9
   0   7   1 123755. 1820.05  11
   0   7  -1 120976. 1801.71   5
   0   7   1 119772. 1821.62   5
   0   7   1 123555. 1820.68   7
   0   7   2 22689.0 357.472  11
   0   7   2 21945.4 350.466   2
   0   7   2 22276.7 371.799   5
   0   7  -2 22803.2 348.868   6
   0   7   3 250661. 3607.58   2
   0   7  -3 239842. 3595.67   6
   0   7   4 20628.3 340.696  12
   0   7   4 21711.9 375.096   5
   0   7   4 21584.3 360.962   2
   0   7  -4 21627.0 346.224   6
   0   7  -5 63822.2 1008.98  24
   0   7  -5 63521.8 1008.63  22
   0   7   5 65574.4 985.687  12
   0   7  -5 62422.3 999.023  37
   0   7   5 66156.9 1008.29   2
   0   7   5 65790.8 1020.58   5
   0   7  -5 62710.8 998.959  29
   0   7  -5 65446.6 992.653  58
   0   7  -5 63568.6 995.081  46
   0   7  -6 8950.77 197.621  26
   0   7  -6 8688.63 193.400  25
   0   7  -6 8930.85 188.399  46
   0   7  -6 8929.59 199.603  22
   0   7  -6 9189.22 187.962  40
   0   7  -6 8978.49 192.071  37
   0   7   6 8863.88 206.324   5
   0   7   6 9115.61 211.525   6
   0   7  -6 8589.60 192.247  29
   0   7  -6 8745.38 184.817  58
   0   7   6 8502.02 180.076  12
   0   7  -7 28209.9 509.025  22
   0   7  -7 28333.5 492.394  40
   0   7  -7 28564.5 500.117  34
   0   7  -7 28902.5 498.927  37
   0   7  -7 28414.6 485.776  57
   0   7  -7 28537.1 493.580  46
   0   7   7 28308.8 517.629   5
   0   7  -8 9919.04 224.217  40
   0   7  -8 9821.85 226.490  41
   0   7  -8 9932.84 231.536  34
   0   7  -8 10291.0 231.645  37
   0   7  -8 10348.7 219.311  57
   0   7  -8 10060.6 225.656  33
   0   7  -8 10193.0 240.547  23
   0   7  -8 9937.90 225.344  46
   0   7  -8 9582.82 211.132  50
   0   7  -9 11574.2 265.694  41
   0   7  -9 11918.8 271.859  34
   0   7  -9 11977.8 256.582  57
   0   7  -9 11767.1 275.643  30
   0   7  -9 11681.9 261.157  33
   0   7  -9 11724.6 247.002  50
   0   7  -9 11606.1 283.197  24
   0   7  -9 11979.7 282.873  23
   0   7 -10 30549.4 543.692  50
   0   7 -10 31693.0 595.899  23
   0   7 -10 31042.6 571.840  41
   0   7 -10 31237.3 580.143  34
   0   7 -10 30948.2 550.177  55
   0   7 -10 32096.8 566.212  33
   0   7 -10 32725.7 592.780  30
   0   7 -10 31686.2 590.780  26
   0   7 -10 31539.1 560.265  57
   0   7 -11 17273.4 361.174  41
   0   7 -11 17685.6 373.864  34
   0   7 -11 17972.4 385.630  26
   0   7 -11 17773.4 385.657  23
   0   7 -11 17069.0 341.209  55
   0   7 -11 17680.5 383.673  30
   0   7 -12 1613.00 106.004  30
   0   7 -12 1728.10 106.494  26
   0   7 -12 1674.93 81.9547  43
   0   7 -12 1604.32 76.5163  55
   0   7 -12 1638.52 97.6742   3
   0   7 -13 2886.32 123.254  16
   0   7 -13 3194.88 127.104  15
   0   7 -13 3245.02 123.352   3
   0   7 -13 3122.84 126.009  26
   0   7 -13 2701.53 122.313  30
   0   7 -14 2509.33 99.2789  26
   0   7 -14 2279.02 91.7446  16
   0   7 -14 2366.96 90.2085  15
   0   7 -14 2437.16 93.5114   3
   0   7 -15 3171.59 89.3118  26
   0   7 -15 3037.10 85.2218   3
   0   8   0 213169. 3095.12   7
   0   8   0 214211. 3094.53   5
   0   8   1 151050. 2206.38   8
   0   8  -1 148008. 2196.59   8
   0   8   1 141217. 2203.45  11
   0   8   1 148525. 2191.13   9
   0   8   1 151900. 2203.58   7
   0   8  -1 148186. 2183.50   5
   0   8   1 147861. 2204.37   5
   0   8   2 267702. 3907.02  11
   0   8   2 265693. 3922.74   5
   0   8  -2 262869. 3894.68   6
   0   8  -3 56638.4 855.047   6
   0   8   4 24747.3 423.411   6
   0   8  -4 23985.6 388.096   6
   0   8  -5 7946.59 178.371  22
   0   8  -5 7704.69 169.595  25
   0   8  -5 8025.08 170.595  37
   0   8  -5 8117.12 165.594  58
   0   8  -5 7991.22 170.715  29
   0   8   5 8072.77 187.829   5
   0   8  -5 8184.72 168.562  46
   0   8  -6 25577.5 437.044  46
   0   8  -6 25477.9 451.112  22
   0   8  -6 24640.4 450.243  24
   0   8  -6 25167.4 433.215  40
   0   8  -6 25143.1 441.129  37
   0   8  -6 25326.9 432.343  58
   0   8  -6 25437.6 441.452  29
   0   8   6 26150.3 465.183   5
   0   8  -6 25066.4 442.178  25
   0   8  -6 25304.0 446.529  26
   0   8  -7 138.802 41.7711  22
   0   8  -7 157.959 38.7739  37
   0   8  -7 122.973 36.3607  57
   0   8  -7 135.734 38.5610  58
   0   8  -7 104.568 38.9969  26
   0   8  -7 241.912 42.3430  46
   0   8  -8 6836.56 181.028  41
   0   8  -8 7097.61 186.624  34
   0   8  -8 7006.48 183.166  37
   0   8  -8 7231.89 174.965  57
   0   8  -8 7122.58 181.607  33
   0   8  -8 7118.97 180.251  46
   0   8  -8 6970.02 168.751  50
   0   8  -8 6961.18 193.306  22
   0   8  -8 7002.60 194.022  23
   0   8  -9 3954.23 137.604  41
   0   8  -9 4066.90 142.135  34
   0   8  -9 3808.83 128.880  57
   0   8  -9 3719.92 138.549  30
   0   8  -9 3794.53 131.948  33
   0   8  -9 3866.87 121.785  50
   0   8  -9 3893.77 148.198  23
   0   8 -10 1694.40 106.310  23
   0   8 -10 1517.18 92.8122  41
   0   8 -10 1582.35 98.2171  34
   0   8 -10 1644.39 89.7516  57
   0   8 -10 1548.65 83.9107  55
   0   8 -10 1641.64 80.6971  50
   0   8 -10 1565.34 87.5877  33
   0   8 -10 1588.61 98.3064  30
   0   8 -11 1088.93 65.8255  50
   0   8 -11 1164.72 83.9688  41
   0   8 -11 1240.05 92.4149  34
   0   8 -11 1178.22 97.0026  26
   0   8 -11 1044.27 91.9504  23
   0   8 -11 1165.17 72.1525  55
   0   8 -11 1048.51 91.0503  30
   0   8 -11 1100.28 74.5302  33
   0   8 -12 5005.93 172.409  30
   0   8 -12 4730.50 136.486  55
   0   8 -12 4757.10 158.957   3
   0   8 -12 4750.33 143.377  43
   0   8 -12 4675.84 169.796  26
   0   8 -13 3455.15 132.100  30
   0   8 -13 3704.47 138.750  15
   0   8 -13 3664.22 133.523  16
   0   8 -13 3562.63 127.324   3
   0   8 -13 3655.01 108.660  43
   0   8 -13 3939.37 139.859  26
   0   8 -14 600.985 48.5519  16
   0   8 -14 697.915 53.6135  15
   0   8 -14 647.276 57.0047  26
   0   8 -14 637.057 56.8676  30
   0   8 -14 636.624 50.6042   3
   0   8 -15 785.809 43.7106  26
   0   9   0 12.7910 14.5423   8
   0   9   0 13.7673 18.4299  11
   0   9   0 44.6519 15.5655   5
   0   9   1 17499.0 301.270   8
   0   9  -1 17013.6 291.884   8
   0   9   1 17846.5 300.165  11
   0   9   1 18016.2 287.406   9
   0   9  -1 17400.9 280.047   5
   0   9   1 17735.4 299.891   5
   0   9   1 18180.6 299.226   7
   0   9   2 41124.1 658.106   8
   0   9   2 41748.5 644.652  11
   0   9  -2 41112.7 611.549   5
   0   9  -2 41588.7 629.623   6
   0   9   2 42389.2 659.021   5
   0   9   3 10842.4 190.361  11
   0   9  -3 10181.6 179.699   6
   0   9   3 10672.6 212.505   5
   0   9  -4 19795.8 323.068   6
   0   9  -5 46682.3 732.350  46
   0   9  -5 44552.8 735.102  14
   0   9  -5 46252.2 734.767  37
   0   9   5 47290.1 763.664   6
   0   9   5 47880.3 763.124   5
   0   9  -5 44904.7 734.103  29
   0   9  -5 45361.0 734.730  25
   0   9  -5 45687.2 745.765  22
   0   9  -6 39914.3 645.153  46
   0   9  -6 37890.9 661.798  24
   0   9  -6 39527.6 660.585  22
   0   9  -6 38347.5 648.281  25
   0   9  -6 37930.5 649.929  14
   0   9  -6 39567.5 649.325  37
   0   9  -6 39547.0 640.238  58
   0   9  -6 39396.7 650.265  29
   0   9   6 40713.2 679.747   5
   0   9  -6 40232.1 656.999  26
   0   9  -7 7121.06 182.491  26
   0   9  -7 7393.89 178.855  37
   0   9  -7 7151.94 169.796  57
   0   9  -7 7243.51 171.193  58
   0   9  -7 7081.45 173.538  46
   0   9  -7 7088.65 186.518  22
   0   9  -8 2816.61 118.296  22
   0   9  -8 2597.10 115.279  23
   0   9  -8 2604.24 106.495  41
   0   9  -8 2536.82 105.639  37
   0   9  -8 2683.60 101.636  57
   0   9  -8 2599.62 101.584  58
   0   9  -8 2696.07 106.846  33
   0   9  -8 2583.71 104.343  46
   0   9  -8 2664.08 112.263  26
   0   9  -9 246.186 55.6160  41
   0   9  -9 293.438 56.1793  34
   0   9  -9 296.865 59.6140  58
   0   9  -9 273.046 54.1372  57
   0   9  -9 242.550 51.8832  33
   0   9  -9 234.254 53.6497  30
   0   9  -9 327.235 48.3111  50
   0   9  -9 292.689 63.8550  23
   0   9 -10 7339.23 218.998  23
   0   9 -10 6996.44 200.286  41
   0   9 -10 7279.06 208.855  34
   0   9 -10 7106.85 192.823  57
   0   9 -10 7446.43 191.067  55
   0   9 -10 7337.18 183.715  50
   0   9 -10 7326.45 211.317  30
   0   9 -10 6956.66 196.441  33
   0   9 -11 1154.96 93.5529  23
   0   9 -11 1106.17 85.3028  41
   0   9 -11 1165.15 92.1391  30
   0   9 -11 1134.01 77.6022  33
   0   9 -11 1233.38 69.6691  50
   0   9 -11 1152.12 74.4448  55
   0   9 -11 1225.60 89.8170  34
   0   9 -12 16778.6 363.080  30
   0   9 -12 16367.8 321.566  55
   0   9 -12 16362.5 331.659  43
   0   9 -12 16600.3 349.337   3
   0   9 -12 16341.9 363.603  26
   0   9 -13 1763.39 93.4239  30
   0   9 -13 1728.72 88.7780  16
   0   9 -13 1675.47 68.8452  55
   0   9 -13 1709.12 85.2591   3
   0   9 -13 1775.70 74.3195  43
   0   9 -13 1633.02 92.9608  26
   0   9 -14 1146.79 57.8543  16
   0   9 -14 1163.69 64.3516  15
   0   9 -14 1205.35 70.0890  26
   0   9 -14 1141.25 67.9699  30
   0   9 -14 1141.04 59.9807   3
   0   9 -15 6627.61 142.243  26
   0  10   0 39454.8 621.588   8
   0  10   0 38878.1 631.333  11
   0  10   0 39866.1 614.231   5
   0  10   0 39576.0 615.107   7
   0  10   1 146729. 2193.80   8
   0  10   1 148999. 2193.92  11
   0  10  -1 148172. 2184.50   8
   0  10   1 142595. 2175.75   9
   0  10  -1 145535. 2168.42   5
   0  10   1 146583. 2190.70   5
   0  10  -1 149106. 2174.97   7
   0  10   2 34639.6 546.935  11
   0  10   2 34250.2 558.654   8
   0  10   2 35135.3 559.869   5
   0  10  -2 33769.1 511.303   5
   0  10  -2 35209.2 529.338   6
   0  10   3 48471.1 706.779  10
   0  10   3 49144.2 743.617  11
   0  10  -3 51236.5 729.592   6
   0  10   3 49513.8 770.383   5
   0  10  -4 75585.1 1079.25   6
   0  10   4 62745.0 1116.13   5
   0  10  -5 15322.5 287.488  14
   0  10  -5 15296.7 283.771  46
   0  10  -5 15588.4 292.233  26
   0  10  -5 14938.5 286.466  37
   0  10   5 16483.0 314.961   6
   0  10   5 14317.0 305.522   5
   0  10  -5 15546.6 285.731  29
   0  10  -5 15378.8 296.032  22
   0  10  -5 15598.8 286.595  25
   0  10  -6 11114.5 228.243  46
   0  10  -6 11107.5 241.610  22
   0  10  -6 11127.4 244.981  24
   0  10  -6 10925.1 230.794  25
   0  10  -6 10641.2 231.363  14
   0  10  -6 11262.6 232.395  37
   0  10  -6 11118.7 225.127  58
   0  10  -6 11026.4 230.834  29
   0  10  -6 11115.1 236.640  26
   0  10   6 10971.4 256.450   6
   0  10   6 11507.2 257.759   5
   0  10  -7 11613.7 246.327  37
   0  10  -7 11213.1 252.270  26
   0  10  -7 11559.1 238.409  57
   0  10  -7 11852.9 238.904  58
   0  10  -7 11525.2 242.685  46
   0  10  -7 11747.3 260.653  24
   0  10  -7 11482.2 257.035  22
   0  10  -8 8708.69 225.515  22
   0  10  -8 8580.71 214.145  41
   0  10  -8 8879.79 214.079  37
   0  10  -8 8792.04 205.838  57
   0  10  -8 8499.61 203.838  58
   0  10  -8 8913.49 210.239  46
   0  10  -8 8676.59 222.094  26
   0  10  -9 7704.71 221.219  23
   0  10  -9 7750.60 207.143  41
   0  10  -9 7688.85 197.360  58
   0  10  -9 7785.61 198.031  57
   0  10  -9 8082.43 212.429  30
   0  10  -9 7461.21 202.418  33
   0  10  -9 7681.03 215.075  26
   0  10  -9 7351.54 187.978  50
   0  10 -10 15730.4 355.277  23
   0  10 -10 15649.1 336.998  41
   0  10 -10 15015.8 339.712  34
   0  10 -10 15022.5 315.504  55
   0  10 -10 15598.1 344.568  30
   0  10 -10 15041.1 329.936  33
   0  10 -10 14860.0 309.137  50
   0  10 -10 15369.0 321.449  57
   0  10 -11 3680.68 152.538  23
   0  10 -11 3698.52 140.956  41
   0  10 -11 3567.45 147.814  34
   0  10 -11 3750.79 127.524  55
   0  10 -11 3691.77 120.757  50
   0  10 -11 3799.22 135.163  33
   0  10 -11 3670.77 146.192  30
   0  10 -12 444.543 70.6403  23
   0  10 -12 375.013 48.8529  55
   0  10 -12 418.111 52.9419  43
   0  10 -12 400.899 54.5004   3
   0  10 -12 324.463 62.6156  30
   0  10 -13 12288.3 273.932  30
   0  10 -13 12149.4 266.738  16
   0  10 -13 12331.3 240.437  55
   0  10 -13 12366.9 262.727   3
   0  10 -13 12299.3 248.924  43
   0  10 -13 12355.5 280.417  26
   0  10 -14 2866.18 97.6820  15
   0  10 -14 2863.51 102.983  26
   0  10 -14 2726.43 98.4760  30
   0  10 -14 2704.79 87.1921   3
   0  11   0 39.7820 17.0756   8
   0  11   0 24.0157 19.4667  11
   0  11   0 67.9517 18.2915   7
   0  11   1 11745.0 196.862   9
   0  11  -1 10923.5 202.939   8
   0  11   1 11317.3 212.823  11
   0  11   1 11956.6 215.036   8
   0  11   1 11353.8 209.842   5
   0  11  -1 11104.8 188.663   5
   0  11   2 78219.6 1191.15   8
   0  11   2 78367.4 1178.50  11
   0  11  -2 76454.4 1137.96   5
   0  11   2 78276.0 1189.61   5
   0  11  -2 76421.3 1155.48   6
   0  11   3 18509.9 318.656  11
   0  11   3 18851.8 285.062  10
   0  11   3 18331.3 340.741   8
   0  11   3 18678.2 342.184   5
   0  11  -3 18166.5 300.204   6
   0  11  -4 5681.57 112.267   6
   0  11   4 5598.80 149.042   5
   0  11  -5 141753. 2180.81  14
   0  11  -5 145162. 2179.05  46
   0  11  -5 144722. 2187.51  26
   0  11  -5 143028. 2182.92  37
   0  11   5 150047. 2218.71   6
   0  11  -5 145284. 2180.17  29
   0  11  -5 142193. 2180.29  25
   0  11  -5 146210. 2194.93  22
   0  11  -6 21640.8 391.715  25
   0  11  -6 22157.7 408.453  24
   0  11  -6 21869.0 405.446  22
   0  11  -6 20839.4 391.542  14
   0  11  -6 21699.9 393.552  37
   0  11  -6 21687.5 384.985  58
   0  11  -6 21582.9 391.809  29
   0  11  -6 21721.2 388.547  46
   0  11  -6 21240.7 398.448  26
   0  11  -7 21341.5 404.313  37
   0  11  -7 21960.0 411.244  34
   0  11  -7 21518.2 412.626  26
   0  11  -7 21721.5 395.976  58
   0  11  -7 21553.0 400.411  46
   0  11  -7 22113.8 422.676  24
   0  11  -7 21509.9 418.592  22
   0  11  -8 47036.4 819.780  24
   0  11  -8 46828.4 816.789  22
   0  11  -8 47006.3 804.898  41
   0  11  -8 48017.4 803.262  37
   0  11  -8 47469.1 811.407  26
   0  11  -8 48476.8 797.058  46
   0  11  -8 47304.5 790.056  57
   0  11  -8 47829.5 789.434  58
   0  11  -9 16702.8 371.151  23
   0  11  -9 16815.6 355.274  41
   0  11  -9 17204.8 343.886  58
   0  11  -9 16928.3 342.448  57
   0  11  -9 16372.7 354.525  30
   0  11  -9 16961.8 353.284  33
   0  11  -9 16406.0 334.530  50
   0  11  -9 16844.1 363.416  26
   0  11 -10 14306.2 335.941  23
   0  11 -10 14086.2 317.023  41
   0  11 -10 13777.1 319.606  34
   0  11 -10 14062.0 304.236  57
   0  11 -10 14071.2 320.387  30
   0  11 -10 13912.1 310.990  33
   0  11 -10 14104.5 327.016  26
   0  11 -10 14212.4 294.011  50
   0  11 -10 13182.8 273.193  49
   0  11 -11 269.826 46.9675  50
   0  11 -11 243.961 69.5093  23
   0  11 -11 247.533 61.9011  41
   0  11 -11 215.643 63.2903  34
   0  11 -11 272.040 58.3613  57
   0  11 -11 280.795 53.9728  55
   0  11 -11 361.970 53.7406   3
   0  11 -11 272.388 61.1881  30
   0  11 -11 240.904 53.1268  33
   0  11 -12 3781.84 129.286  43
   0  11 -12 3909.98 136.569  41
   0  11 -12 3922.60 123.450  55
   0  11 -12 3734.57 128.862   3
   0  11 -12 3726.43 140.763  30
   0  11 -12 3765.65 147.633  23
   0  11 -13 1614.54 67.2497  55
   0  11 -13 1439.45 73.4329  16
   0  11 -13 1462.45 72.1201   3
   0  11 -13 1620.59 72.8992  43
   0  11 -13 1529.47 81.8100  30
   0  11 -14 4955.63 131.929  15
   0  11 -14 4847.20 134.746  26
   0  11 -14 5031.90 131.386  30
   0  12   0 255646. 3865.15   7
   0  12   0 257889. 3864.05   5
   0  12   0 263480. 3890.26  11
   0  12  -1 50196.8 745.840   7
   0  12   1 50650.4 764.211   5
   0  12  -1 50572.0 758.716   8
   0  12   1 49537.5 769.187  11
   0  12   1 50005.6 768.714   8
   0  12  -2 3001.75 72.0424   6
   0  12  -2 3079.55 59.2490   5
   0  12   2 3307.84 97.0190   5
   0  12   2 3307.05 90.5260  11
   0  12   2 3239.43 96.6259   8
   0  12  -2 3127.32 73.9422   7
   0  12   3 36999.2 607.170   5
   0  12  -3 36030.8 557.323   6
   0  12   3 36826.0 607.002   8
   0  12   3 35291.1 544.178  10
   0  12   3 37492.7 583.009  11
   0  12   4 27339.7 471.222   8
   0  12  -4 26585.9 442.938  26
   0  12   4 27975.6 473.757   5
   0  12   4 27466.4 470.098   6
   0  12   5 21641.9 414.125   8
   0  12  -5 20891.3 379.542  14
   0  12  -5 21665.3 380.118  46
   0  12  -5 21536.2 387.149  26
   0  12  -5 21501.7 383.463  37
   0  12   5 22093.2 413.346   6
   0  12   5 20286.2 407.850   5
   0  12  -5 21571.1 379.050  29
   0  12  -5 21584.1 379.703  25
   0  12  -6 23379.5 433.681  24
   0  12  -6 23685.0 432.192  22
   0  12  -6 24411.8 420.795  25
   0  12  -6 22136.6 414.979  14
   0  12  -6 23043.8 417.526  37
   0  12  -6 23015.5 408.500  58
   0  12  -6 22387.5 413.885  29
   0  12  -6 23228.0 413.531  46
   0  12  -6 22717.3 422.874  26
   0  12  -7 27078.4 490.701  37
   0  12  -7 27577.4 497.887  34
   0  12  -7 27427.9 500.187  26
   0  12  -7 27120.7 481.695  58
   0  12  -7 27223.4 486.468  46
   0  12  -7 27114.5 505.232  22
   0  12  -7 27355.5 508.541  24
   0  12  -8 16841.2 362.061  22
   0  12  -8 16982.8 365.460  24
   0  12  -8 16949.4 352.695  41
   0  12  -8 16692.9 353.710  34
   0  12  -8 16816.0 346.179  37
   0  12  -8 17048.4 357.827  26
   0  12  -8 16921.8 341.023  46
   0  12  -8 17298.7 338.954  58
   0  12  -8 16755.9 338.656  57
   0  12  -9 13261.2 322.193  22
   0  12  -9 14444.0 332.801  23
   0  12  -9 13857.0 329.654  24
   0  12  -9 14166.0 301.234  58
   0  12  -9 14187.7 300.746  57
   0  12  -9 13898.4 312.227  30
   0  12  -9 14039.7 312.702  33
   0  12  -9 14068.6 313.491  41
   0  12  -9 13597.0 294.507  50
   0  12  -9 14084.4 320.841  26
   0  12 -10 2150.00 124.298  23
   0  12 -10 2373.60 118.200  41
   0  12 -10 2156.59 107.091  57
   0  12 -10 2229.63 113.493  30
   0  12 -10 2074.82 109.436  33
   0  12 -10 2230.49 120.380  26
   0  12 -10 2340.44 101.145  50
   0  12 -11 865.837 70.7818  55
   0  12 -11 834.565 62.8122  50
   0  12 -11 921.205 90.4758  23
   0  12 -11 843.308 78.0630  41
   0  12 -11 903.812 87.2946  34
   0  12 -11 954.083 74.9154  33
   0  12 -11 959.003 82.0833  30
   0  12 -11 949.908 88.7394  26
   0  12 -11 797.709 66.0037   3
   0  12 -11 999.484 76.6708  57
   0  12 -12 2344.56 119.042  26
   0  12 -12 2632.88 105.710  43
   0  12 -12 2586.67 113.591  30
   0  12 -12 2424.19 109.104  41
   0  12 -12 2435.97 98.8050   3
   0  12 -12 2471.78 97.2642  55
   0  12 -12 2482.45 120.751  23
   0  12 -13 9614.65 196.118  55
   0  12 -13 8992.57 199.405   3
   0  12 -13 9110.10 216.107  30
   0  12 -13 9363.04 202.469  43
   0  12 -14 1514.69 66.1172  30
   0  12 -14 1482.65 67.4472  15
   0  13   0 17.1425 17.6172   8
   0  13   0 17.1441 22.7065  11
   0  13   0 75.5255 18.9721   5
   0  13   0 31.4037 17.3011   7
   0  13  -1 90144.2 1348.80   8
   0  13   1 89047.6 1359.46   8
   0  13   1 86921.3 1334.26   9
   0  13   1 89828.6 1361.79  11
   0  13  -1 86986.4 1373.93  11
   0  13   1 87285.4 1352.65   5
   0  13  -1 87679.6 1333.47   7
   0  13  -1 88954.6 1327.95   5
   0  13   2 3036.69 90.3299  11
   0  13   2 3018.92 96.0482   8
   0  13  -2 2859.68 71.9773   7
   0  13  -2 2899.45 58.0662   5
   0  13  -2 2998.52 71.8670   6
   0  13   3 8342.30 189.041   8
   0  13   3 8126.24 168.058  11
   0  13   3 7789.00 134.946  10
   0  13   3 7822.53 138.229   1
   0  13  -3 7482.54 142.562   6
   0  13   3 8350.30 188.453   5
   0  13  -4 79962.3 1273.68  14
   0  13   4 86927.2 1318.05   8
   0  13   4 84881.8 1313.53   6
   0  13   4 88748.1 1319.66   5
   0  13  -4 81258.8 1243.02   6
   0  13  -4 84090.0 1280.98  26
   0  13  -4 82124.6 1270.97  29
   0  13  -5 31028.1 522.871  14
   0  13  -5 30601.8 523.751  46
   0  13  -5 31010.8 530.327  26
   0  13  -5 30766.9 524.975  37
   0  13   5 31493.7 559.316   6
   0  13  -5 30941.0 520.661  29
   0  13  -5 30509.6 521.476  25
   0  13  -6 9907.70 218.626  25
   0  13  -6 10184.8 237.689  24
   0  13  -6 9871.94 232.886  22
   0  13  -6 9539.70 218.028  14
   0  13  -6 10167.8 223.013  37
   0  13  -6 10297.4 217.383  58
   0  13  -6 10051.1 219.830  29
   0  13  -6 9931.56 226.295  26
   0  13  -6 10193.4 219.442  46
   0  13  -7 9540.42 230.374  34
   0  13  -7 9550.02 224.072  37
   0  13  -7 9553.96 221.441  46
   0  13  -7 10016.1 220.291  58
   0  13  -7 9545.10 231.026  26
   0  13  -7 9645.47 240.540  24
   0  13  -7 9616.06 237.144  22
   0  13  -8 10243.2 262.450  22
   0  13  -8 10822.0 269.368  24
   0  13  -8 10898.3 258.763  41
   0  13  -8 10925.1 254.202  37
   0  13  -8 10951.0 260.232  34
   0  13  -8 10741.4 246.598  57
   0  13  -8 10738.2 244.684  58
   0  13  -8 10626.1 261.267  26
   0  13  -8 10698.0 248.226  46
   0  13  -9 9301.32 261.729  24
   0  13  -9 10145.1 266.246  23
   0  13  -9 9638.93 258.372  22
   0  13  -9 10028.4 252.379  41
   0  13  -9 9919.76 252.391  34
   0  13  -9 9853.13 252.916  26
   0  13  -9 9740.71 248.553  33
   0  13  -9 9808.19 245.855  30
   0  13  -9 9698.41 233.453  50
   0  13  -9 9506.62 233.492  58
   0  13  -9 10069.8 240.182  57
   0  13 -10 11485.6 295.117  23
   0  13 -10 11482.4 280.428  41
   0  13 -10 10882.6 255.206   3
   0  13 -10 11666.0 289.135  26
   0  13 -10 11766.3 280.134  30
   0  13 -10 11125.9 273.045  33
   0  13 -10 11477.2 267.056  57
   0  13 -10 11343.0 257.762  50
   0  13 -11 3579.96 121.770  50
   0  13 -11 4002.66 157.509  23
   0  13 -11 3784.95 144.000  41
   0  13 -11 3784.21 135.271  57
   0  13 -11 3819.80 141.731  30
   0  13 -11 3653.37 135.773  33
   0  13 -11 3670.89 129.679  55
   0  13 -11 3592.37 123.676   3
   0  13 -11 3861.40 150.345  26
   0  13 -12 4496.61 156.464  26
   0  13 -12 4440.90 146.598  41
   0  13 -12 4455.95 133.662  55
   0  13 -12 4474.08 159.940  23
   0  13 -12 4531.72 141.636  43
   0  13 -12 4321.52 129.874   3
   0  13 -12 4531.54 148.224  30
   0  13 -13 4884.46 123.721  55
   0  13 -13 4864.69 148.933  26
   0  13 -13 4816.09 140.384  30
   0  13 -13 4853.80 130.638  43
   0  13 -14 6415.27 151.045  15
   0  14   0 37283.8 624.021  11
   0  14   0 36627.7 591.154   9
   0  14   0 37613.2 607.954   8
   0  14   0 37086.2 595.669   5
   0  14   1 73479.6 1133.61   8
   0  14   1 73815.1 1136.69  11
   0  14   1 71309.2 1105.42   9
   0  14  -1 75223.7 1153.91  11
   0  14  -1 71747.4 1098.48   5
   0  14   1 71222.8 1124.44   5
   0  14  -1 72574.3 1105.01   7
   0  14   2 12679.1 256.156   8
   0  14   2 12270.1 244.705  11
   0  14  -2 12283.8 199.042   5
   0  14  -2 12920.1 219.272   7
   0  14  -2 12346.8 216.925   6
   0  14   2 12554.5 252.089   5
   0  14   3 74668.3 1106.01   8
   0  14   3 73655.0 1076.44  11
   0  14   3 71320.0 1030.71  10
   0  14  -3 70833.1 1038.81   7
   0  14   3 74186.7 1103.66   5
   0  14  -3 69122.1 1036.73   6
   0  14   4 20202.6 377.648   8
   0  14   4 19242.4 369.808   6
   0  14   4 19850.4 375.356   5
   0  14  -4 17981.6 339.337  26
   0  14  -4 18239.3 330.821  29
   0  14  -5 20734.0 367.884  46
   0  14  -5 19636.4 364.175  14
   0  14  -5 20633.8 370.074  37
   0  14  -5 20128.2 365.130  25
   0  14  -5 19811.1 362.244  29
   0  14  -5 20133.2 371.683  26
   0  14  -6 24037.4 429.633  46
   0  14  -6 23239.4 426.246  14
   0  14  -6 23485.0 431.233  37
   0  14  -6 24359.6 426.539  58
   0  14  -6 23479.2 426.514  29
   0  14  -6 23733.8 437.641  26
   0  14  -6 24038.9 447.162  22
   0  14  -6 23166.0 427.047  25
   0  14  -6 23654.1 450.124  24
   0  14  -7 24195.0 445.450  46
   0  14  -7 24004.7 439.988  58
   0  14  -7 24086.7 448.010  37
   0  14  -7 23865.7 456.102  34
   0  14  -7 24508.6 456.744  26
   0  14  -7 24398.9 470.520  24
   0  14  -7 23843.3 464.690  22
   0  14  -8 4836.06 150.807  46
   0  14  -8 4827.43 154.309  37
   0  14  -8 4823.30 158.307  34
   0  14  -8 4682.72 147.411  58
   0  14  -8 4812.51 159.350  26
   0  14  -8 4550.65 162.147  22
   0  14  -8 4804.19 167.687  24
   0  14  -9 62524.2 1029.68  50
   0  14  -9 63341.2 1075.66  23
   0  14  -9 64134.0 1066.73  22
   0  14  -9 63544.9 1069.86  24
   0  14  -9 63428.0 1053.36  41
   0  14  -9 62588.4 1055.93  34
   0  14  -9 62926.6 1030.03  58
   0  14  -9 63628.6 1035.89  57
   0  14  -9 63279.4 1053.59  33
   0  14  -9 64253.9 1045.37  30
   0  14  -9 59971.0 1014.18   3
   0  14  -9 63953.7 1057.66  26
   0  14 -10 4672.56 148.177  50
   0  14 -10 4413.47 173.012  23
   0  14 -10 4677.80 165.789  41
   0  14 -10 4102.86 159.743  34
   0  14 -10 4309.38 136.442   3
   0  14 -10 4445.08 159.017  33
   0  14 -10 4365.50 155.295  30
   0  14 -10 4617.67 155.606  57
   0  14 -10 4380.75 164.154  26
   0  14 -11 600.569 58.4359  50
   0  14 -11 596.663 83.1580  23
   0  14 -11 561.117 69.6756  41
   0  14 -11 575.966 66.3487  57
   0  14 -11 564.775 64.3144  30
   0  14 -11 618.755 66.2856  33
   0  14 -11 623.695 68.0485  55
   0  14 -11 508.768 48.6979   3
   0  14 -11 631.425 76.4961  26
   0  14 -12 1448.37 82.6545  43
   0  14 -12 1416.34 69.3688  31
   0  14 -12 1527.60 84.6470  30
   0  14 -12 1531.88 87.2655  41
   0  14 -12 1499.23 88.2991  26
   0  14 -12 1578.65 78.2952  55
   0  14 -12 1544.25 96.7170  23
   0  14 -13 1237.64 58.6169  55
   0  14 -13 1292.48 75.4891  26
   0  14 -13 1146.96 64.9471  30
   0  14 -13 1217.56 62.9712  43
   0  14 -14 1075.45 54.7508  26
   0  14 -14 1052.34 53.7820  15
   0  15   0 48.6084 18.9982   5
   0  15   0 3.27118 17.7890   8
   0  15   0 43.9422 16.2189   9
   0  15   0 22.1653 22.2611  11
   0  15  -1 48387.4 760.382   7
   0  15   1 49354.8 783.607   5
   0  15  -1 48243.8 754.530   5
   0  15   1 47964.6 760.985   9
   0  15   1 48782.2 791.024   8
   0  15  -1 50076.9 812.926  11
   0  15   1 49800.4 796.344  11
   0  15   2 9647.02 212.655   5
   0  15  -2 9357.68 175.156   6
   0  15  -2 9760.65 177.389   7
   0  15   2 9753.22 215.505   8
   0  15   2 9481.94 205.896  11
   0  15   3 24019.5 444.360   5
   0  15   3 24125.5 446.299   8
   0  15   3 24292.8 422.636  11
   0  15   4 327.733 39.8650   6
   0  15  -4 402.436 37.8061  37
   0  15  -4 366.421 36.6888  26
   0  15  -5 3877.18 115.209  25
   0  15  -5 4063.08 118.129  37
   0  15  -5 3745.94 110.905  29
   0  15  -5 4066.93 117.901  46
   0  15  -5 3877.59 117.837  26
   0  15  -6 1632.71 77.4397  25
   0  15  -6 1690.10 90.1132  22
   0  15  -6 1704.97 93.1052  24
   0  15  -6 1830.57 85.4738  34
   0  15  -6 1653.94 78.2567  37
   0  15  -6 1481.03 73.7447  14
   0  15  -6 1608.24 81.7967  26
   0  15  -6 1616.67 78.2483  46
   0  15  -6 1763.16 80.3937  58
   0  15  -7 15600.2 310.253  58
   0  15  -7 15166.5 322.129  34
   0  15  -7 14871.4 314.158  37
   0  15  -7 15193.5 321.043  26
   0  15  -7 14939.4 310.642  46
   0  15  -7 15448.5 336.888  24
   0  15  -7 15283.5 330.564  22
   0  15  -8 10789.1 247.606  58
   0  15  -8 10766.4 252.114  30
   0  15  -8 10737.8 254.703  37
   0  15  -8 10515.8 259.926  34
   0  15  -8 10756.3 260.676  26
   0  15  -8 10524.9 249.038  46
   0  15  -8 10755.7 269.258  22
   0  15  -8 11022.9 276.008  24
   0  15  -9 3547.12 147.677  22
   0  15  -9 3429.22 151.763  24
   0  15  -9 3335.24 143.502  41
   0  15  -9 3645.39 144.123  34
   0  15  -9 3719.72 143.895  26
   0  15  -9 3326.29 130.174  30
   0  15  -9 3469.92 142.161  33
   0  15  -9 3376.59 128.624  50
   0  15  -9 3500.21 134.296  57
   0  15  -9 3290.18 127.623  58
   0  15 -10 6318.01 206.662  23
   0  15 -10 6069.14 193.032  41
   0  15 -10 5976.74 191.753  34
   0  15 -10 5906.36 184.407  33
   0  15 -10 5977.54 180.059  30
   0  15 -10 5862.38 170.522  50
   0  15 -10 6140.30 191.047  26
   0  15 -10 6131.21 180.210  57
   0  15 -11 10253.8 264.798  23
   0  15 -11 10043.6 250.774  41
   0  15 -11 10018.6 237.790  57
   0  15 -11 9541.01 239.790  30
   0  15 -11 10122.3 244.510  33
   0  15 -11 10067.7 234.270  55
   0  15 -11 10091.7 256.269  26
   0  15 -11 9934.96 227.184  50
   0  15 -12 1216.71 74.9419  43
   0  15 -12 1166.47 69.0707  55
   0  15 -12 1162.11 80.1868  26
   0  15 -12 1245.77 73.2997  30
   0  15 -12 1110.24 62.6536  31
   0  15 -12 1215.11 79.0275  41
   0  15 -12 1211.08 86.3776  23
   0  15 -13 261.388 43.1726  26
   0  15 -13 248.845 36.8065  30
   0  15 -13 242.740 36.6388  43
   0  15 -13 289.686 35.5978  55
   0  15 -14 6176.28 137.480  26
   0  16   0 966.262 47.6250   5
   0  16   0 972.739 59.9298  11
   0  16   0 1040.47 54.5786   8
   0  16   1 62842.0 989.806   5
   0  16  -1 61995.1 957.652   5
   0  16   1 61458.0 1004.18  11
   0  16   1 62836.5 999.326   8
   0  16  -1 63832.1 1023.12  11
   0  16   2 21852.9 403.659   5
   0  16  -2 21910.9 427.530  11
   0  16   2 21804.3 407.357   8
   0  16   2 21721.6 397.701  11
   0  16   3 18929.6 371.996   5
   0  16   3 18922.0 351.252  11
   0  16   3 19157.4 375.551   8
   0  16  -4 2719.73 89.0232  26
   0  16  -4 2684.27 89.2615  37
   0  16  -4 2571.64 87.5549  25
   0  16  -5 2733.68 105.746  22
   0  16  -5 2581.16 92.4994  25
   0  16  -5 2655.14 95.0498  37
   0  16  -5 2725.77 97.2246  26
   0  16  -5 2494.04 87.6890  29
   0  16  -5 2679.23 95.3448  46
   0  16  -6 19439.6 363.892  58
   0  16  -6 18640.4 370.574  26
   0  16  -6 19027.0 374.089  34
   0  16  -6 19594.8 368.131  37
   0  16  -6 19249.6 364.667  46
   0  16  -6 18528.6 359.969  25
   0  16  -6 19295.9 388.158  24
   0  16  -6 19193.1 384.511  22
   0  16  -7 19115.3 363.531  58
   0  16  -7 19221.4 380.193  34
   0  16  -7 18203.0 366.890  37
   0  16  -7 18423.5 375.671  26
   0  16  -7 18626.2 364.843  46
   0  16  -7 18316.5 390.026  24
   0  16  -7 18439.6 386.167  22
   0  16  -8 9853.29 232.424  58
   0  16  -8 9558.74 232.990  30
   0  16  -8 9641.54 245.841  34
   0  16  -8 9478.47 235.491  37
   0  16  -8 10026.7 247.017  26
   0  16  -8 9674.07 234.538  46
   0  16  -8 9862.23 259.066  24
   0  16  -8 9542.38 252.341  22
   0  16  -9 29938.6 549.746  58
   0  16  -9 30050.5 556.098  30
   0  16  -9 30087.4 575.245  33
   0  16  -9 30130.1 572.515  34
   0  16  -9 31458.4 573.963  26
   0  16  -9 30738.8 554.445  50
   0  16  -9 30374.6 578.733  22
   0  16  -9 30334.3 585.687  24
   0  16 -10 1883.59 121.537  23
   0  16 -10 1942.98 111.204  41
   0  16 -10 1843.66 108.661  34
   0  16 -10 2091.89 110.136  26
   0  16 -10 1803.68 95.4276  30
   0  16 -10 2134.41 108.773  33
   0  16 -10 1814.49 102.851  57
   0  16 -10 1814.88 95.5256  50
   0  16 -11 51.7900 40.1824  50
   0  16 -11 61.9211 30.5515  49
   0  16 -11 88.8808 61.6058  23
   0  16 -11 71.0118 58.2912  41
   0  16 -11 52.5105 48.8347  34
   0  16 -11 96.6871 48.1345  55
   0  16 -11 66.9988 39.4763  30
   0  16 -11 80.1219 49.8168  33
   0  16 -11 65.0801 49.9415  57
   0  16 -11 58.8519 49.2194  26
   0  16 -12 692.668 59.5842  43
   0  16 -12 635.058 54.0915  55
   0  16 -12 657.126 62.4196  26
   0  16 -12 593.196 51.6321  30
   0  16 -12 545.712 47.8022  31
   0  16 -12 603.928 60.9447  41
   0  16 -12 670.505 69.4464  23
   0  16 -13 1143.54 63.6509  26
   0  16 -13 1018.47 52.3884  30
   0  16 -13 1154.84 56.8377  43
   0  16 -13 1215.80 53.7460  55
   0  17   0 110.668 19.6671   9
   0  17   0 29.6919 19.1981   8
   0  17   0 140.301 28.9522  11
   0  17   0 25.6757 15.8905   5
   0  17  -1 22691.8 440.084  11
   0  17   1 23524.0 420.561   8
   0  17   1 22915.9 425.208  11
   0  17   1 23163.1 409.576   5
   0  17   2 2734.99 99.1047  11
   0  17   2 2994.77 107.574   8
   0  17   2 2764.18 101.828   5
   0  17   3 14586.1 305.082   6
   0  17  -4 25853.3 449.883  37
   0  17  -5 10965.5 234.373  37
   0  17  -5 10810.9 248.574  22
   0  17  -5 10621.6 233.728  26
   0  17  -5 11087.8 233.397  46
   0  17  -6 915.955 64.1266  26
   0  17  -6 910.258 64.3378  58
   0  17  -6 1003.15 64.9001  37
   0  17  -6 852.792 66.1012  34
   0  17  -6 816.752 61.2551  46
   0  17  -6 1030.36 78.9853  24
   0  17  -6 968.844 73.3879  22
   0  17  -6 905.858 59.9623  25
   0  17  -7 8343.80 217.483  26
   0  17  -7 8571.66 213.301  37
   0  17  -7 8650.83 222.275  34
   0  17  -7 8622.99 209.210  58
   0  17  -7 8565.56 211.221  46
   0  17  -7 8927.56 235.362  24
   0  17  -7 8762.01 230.136  22
   0  17  -8 16750.3 374.022  24
   0  17  -8 16671.4 366.279  22
   0  17  -8 16441.8 362.005  41
   0  17  -8 17037.5 360.247  34
   0  17  -8 16666.2 341.963  58
   0  17  -8 16756.1 342.805  30
   0  17  -8 17155.7 346.910  46
   0  17  -8 17125.6 357.707  26
   0  17  -9 12284.1 294.655  26
   0  17  -9 13114.2 303.222  34
   0  17  -9 12992.6 282.916  58
   0  17  -9 12912.6 305.493  33
   0  17  -9 12717.4 284.958  30
   0  17  -9 12795.9 287.254  50
   0  17  -9 12703.5 312.857  24
   0  17 -10 24303.9 454.681  55
   0  17 -10 24431.9 470.329  34
   0  17 -10 24356.9 470.468  33
   0  17 -10 22733.7 447.562  30
   0  17 -10 24273.7 467.515  26
   0  17 -10 22519.5 447.576  57
   0  17 -10 23999.4 448.934  50
   0  17 -11 1113.28 89.4323  23
   0  17 -11 1076.54 81.5220  41
   0  17 -11 1055.46 73.9466  55
   0  17 -11 1047.54 76.7422  33
   0  17 -11 1064.77 68.0046  30
   0  17 -11 1038.80 70.0591  50
   0  17 -11 1045.09 57.6506  49
   0  17 -11 1114.65 77.7449  26
   0  17 -11 1038.07 74.8563  57
   0  17 -12 81.7230 40.5863  26
   0  17 -12 106.459 39.1677  43
   0  17 -12 108.391 38.9434  55
   0  17 -12 144.024 52.3452  23
   0  17 -12 100.953 33.1056  31
   0  17 -12 102.188 32.1894  30
   0  17 -13 1101.01 57.3609  26
   0  17 -13 1125.96 54.0289  43
   0  17 -13 1039.02 48.7199  55
   0  18   0 30375.2 537.485   8
   0  18   0 31156.9 562.425  11
   0  18   1 18671.8 370.692  11
   0  18   1 18664.4 364.582   8
   0  18   1 18624.4 351.788   5
   0  18   2 68781.4 1106.25   5
   0  18  -4 15676.1 300.391  37
   0  18  -5 10025.1 222.825  37
   0  18  -5 10442.5 231.766  34
   0  18  -5 10137.5 239.116  22
   0  18  -5 9707.14 221.563  26
   0  18  -5 10292.9 223.255  46
   0  18  -6 771.538 58.9103  26
   0  18  -6 869.103 67.2811  34
   0  18  -6 878.249 61.7121  37
   0  18  -6 867.040 64.8746  58
   0  18  -6 872.726 64.2053  46
   0  18  -6 881.190 77.0028  24
   0  18  -6 813.411 71.9741  22
   0  18  -7 15451.4 327.786  26
   0  18  -7 15586.9 333.234  34
   0  18  -7 15642.8 322.895  37
   0  18  -7 15946.1 320.281  58
   0  18  -7 15276.4 312.329  30
   0  18  -7 14879.3 317.733  46
   0  18  -7 16097.1 349.862  24
   0  18  -7 15863.6 342.695  22
   0  18  -8 8040.17 222.537  22
   0  18  -8 7548.26 225.070  24
   0  18  -8 7806.87 221.741  41
   0  18  -8 7814.98 215.152  34
   0  18  -8 7785.02 201.378  58
   0  18  -8 8035.51 210.265  57
   0  18  -8 7694.73 196.860  30
   0  18  -8 7938.80 211.756  26
   0  18  -8 7978.42 203.174  46
   0  18  -9 24041.9 483.773  24
   0  18  -9 24181.9 468.569  34
   0  18  -9 23965.2 448.502  58
   0  18  -9 22800.5 444.384  30
   0  18  -9 24006.9 476.299  33
   0  18  -9 23815.7 465.982  26
   0  18  -9 23897.7 456.231  50
   0  18 -10 20204.9 388.116  55
   0  18 -10 19665.5 401.587  34
   0  18 -10 19634.1 396.336  26
   0  18 -10 18408.3 373.320  30
   0  18 -10 19626.1 402.548  33
   0  18 -10 19707.8 383.602  50
   0  18 -11 2908.95 93.4749  49
   0  18 -11 2989.35 106.437  50
   0  18 -11 3030.47 118.307  43
   0  18 -11 2935.26 118.564  41
   0  18 -11 2857.43 111.246  57
   0  18 -11 2741.43 99.6447  30
   0  18 -11 2971.59 116.458  33
   0  18 -11 2861.18 128.662  23
   0  18 -11 3011.02 111.978  55
   0  18 -11 3042.99 116.888  26
   0  18 -12 569.547 53.5205  43
   0  18 -12 611.248 47.5737  31
   0  18 -12 580.857 41.1749  30
   0  18 -12 556.581 49.1548  55
   0  18 -12 632.949 54.3862  26
   0  18 -12 564.243 62.0309  23
   0  18 -13 1753.64 60.1830  55
   0  18 -13 1711.17 65.6791  26
   0  18 -13 1893.60 65.3794  43
   0  19   0 52.6808 20.7154   8
   0  19  -4 8857.54 201.602  34
   0  19  -4 8627.39 193.001  37
   0  19  -5 7657.32 201.522  22
   0  19  -5 7623.99 185.385  46
   0  19  -5 7543.72 183.809  37
   0  19  -5 7797.07 191.383  34
   0  19  -6 3651.13 120.101  58
   0  19  -6 3093.43 114.683  26
   0  19  -6 3325.89 116.125  37
   0  19  -6 3412.26 124.122  34
   0  19  -6 3235.42 115.049  46
   0  19  -6 3435.10 130.989  22
   0  19  -6 3480.83 136.631  24
   0  19  -7 7706.55 201.180  57
   0  19  -7 7478.25 191.405  58
   0  19  -7 7202.53 190.633  37
   0  19  -7 7211.56 200.482  34
   0  19  -7 7201.73 194.234  26
   0  19  -7 7398.36 191.518  46
   0  19  -7 7811.49 219.591  24
   0  19  -7 7220.04 207.496  22
   0  19  -8 7360.42 218.747  24
   0  19  -8 7486.44 213.196  22
   0  19  -8 7071.06 210.050  41
   0  19  -8 6983.19 204.032  34
   0  19  -8 7352.55 200.510  26
   0  19  -8 6941.10 181.143  30
   0  19  -8 7298.94 193.306  46
   0  19  -8 7338.03 191.364  58
   0  19  -8 7282.09 201.389  57
   0  19  -9 5566.44 184.605  24
   0  19  -9 5186.12 186.724  23
   0  19  -9 5381.99 178.467  41
   0  19  -9 5550.93 172.953  34
   0  19  -9 5498.02 167.831  26
   0  19  -9 5232.37 150.570  30
   0  19  -9 5501.55 182.034  33
   0  19  -9 5576.60 160.392  58
   0  19  -9 5385.17 166.177  50
   0  19 -10 8929.11 225.295  34
   0  19 -10 8957.55 216.217  55
   0  19 -10 8356.60 215.905  26
   0  19 -10 8765.14 228.076  33
   0  19 -10 8956.06 213.225  50
   0  19 -11 3094.65 116.203  43
   0  19 -11 3224.70 111.477  55
   0  19 -11 2986.16 111.984  26
   0  19 -11 3135.33 117.176  33
   0  19 -11 3114.76 94.8542  49
   0  19 -11 2943.62 104.448  50
   0  19 -12 1092.08 63.2297  43
   0  19 -12 1081.47 59.9522  55
   0  19 -12 1018.13 54.5712  31
   0  19 -12 936.671 68.3411  23
   0  19 -12 1077.84 59.8937  26
   0  19 -13 1466.62 54.1556  43
   0  20  -4 9074.56 206.260  34
   0  20  -5 17524.9 345.556  34
   0  20  -5 17241.4 334.014  37
   0  20  -5 17634.5 337.269  58
   0  20  -5 17424.6 337.602  46
   0  20  -5 17050.8 355.271  22
   0  20  -6 3135.69 111.604  37
   0  20  -6 3155.14 114.296  58
   0  20  -6 3133.68 111.973  26
   0  20  -6 3152.57 112.383  46
   0  20  -6 3210.79 127.601  22
   0  20  -6 3327.96 134.167  24
   0  20  -7 3716.52 126.675  37
   0  20  -7 3845.62 138.270  34
   0  20  -7 3723.84 137.579  57
   0  20  -7 4026.52 132.158  58
   0  20  -7 3668.12 128.794  26
   0  20  -7 3840.51 128.876  46
   0  20  -7 3899.44 151.571  24
   0  20  -7 3977.07 144.224  22
   0  20  -8 11787.0 287.219  24
   0  20  -8 11532.9 279.682  22
   0  20  -8 11561.9 282.441  41
   0  20  -8 11929.3 276.207  34
   0  20  -8 11440.8 265.365  26
   0  20  -8 11615.1 259.590  46
   0  20  -8 12013.8 271.876  57
   0  20  -8 11435.3 258.683  58
   0  20  -9 16749.2 368.113  24
   0  20  -9 17155.5 381.473  23
   0  20  -9 17391.4 367.396  41
   0  20  -9 16818.1 355.833  34
   0  20  -9 16309.8 346.248  26
   0  20  -9 16644.7 367.681  33
   0  20  -9 17429.8 350.437  57
   0  20  -9 17193.7 350.374  50
   0  20 -10 896.478 70.6926  34
   0  20 -10 857.233 73.3037  55
   0  20 -10 831.700 65.2502  26
   0  20 -10 864.549 75.4911  33
   0  20 -10 925.792 68.6597  50
   0  20 -11 5911.76 161.594  43
   0  20 -11 6187.19 156.898  55
   0  20 -11 5674.91 153.425  26
   0  20 -11 5895.58 163.457  33
   0  20 -11 5994.70 160.308  31
   0  20 -11 5738.79 136.970  49
   0  20 -11 5912.14 150.522  50
   0  20 -12 3934.21 104.464  31
   0  20 -12 4065.31 108.372  55
   0  20 -12 3879.12 105.797  26
   0  20 -12 3970.91 113.114  43
   0  21  -4 17036.4 324.564  46
   0  21  -4 16551.1 324.351  34
   0  21  -5 17268.7 348.288  34
   0  21  -5 17575.7 342.822  46
   0  21  -5 18036.5 364.372  22
   0  21  -5 18064.5 373.910  24
   0  21  -5 18109.7 345.150  58
   0  21  -6 1925.35 85.5570  37
   0  21  -6 1946.49 93.9269  34
   0  21  -6 1990.78 91.0633  58
   0  21  -6 1894.42 87.0256  46
   0  21  -6 1934.32 99.3555  22
   0  21  -6 2046.86 109.433  24
   0  21  -7 11430.0 277.429  24
   0  21  -7 11296.8 269.392  22
   0  21  -7 11508.4 273.011  41
   0  21  -7 11133.9 260.682  34
   0  21  -7 10628.9 247.522  26
   0  21  -7 11101.9 248.779  46
   0  21  -7 11104.3 248.631  58
   0  21  -7 11447.8 260.481  57
   0  21  -8 18297.7 378.816  41
   0  21  -8 17672.0 365.842  34
   0  21  -8 17175.8 353.977  26
   0  21  -8 18129.7 386.394  33
   0  21  -8 18472.1 366.781  57
   0  21  -8 17819.5 350.872  58
   0  21  -8 18122.9 397.108  23
   0  21  -8 17279.7 370.397  22
   0  21  -8 17824.4 383.274  24
   0  21  -9 2178.77 119.629  23
   0  21  -9 2234.67 112.648  24
   0  21  -9 1964.60 106.686  41
   0  21  -9 2046.18 99.2778  34
   0  21  -9 2112.79 111.849  33
   0  21  -9 2161.39 103.535  50
   0  21  -9 1943.80 91.2969  26
   0  21  -9 2328.41 103.821  57
   0  21 -10 4950.87 157.712  41
   0  21 -10 5087.96 144.058  26
   0  21 -10 4811.13 147.511  57
   0  21 -10 5163.57 169.704  23
   0  21 -10 5098.65 159.470  33
   0  21 -10 5090.26 139.348  49
   0  21 -10 5208.57 149.175  50
   0  21 -11 4573.10 128.643  55
   0  21 -11 4616.55 125.007  26
   0  21 -11 4642.03 136.483  33
   0  21 -11 4751.31 135.572  31
   0  21 -11 4580.19 113.900  49
   0  21 -11 4620.81 125.906  50
   0  21 -12 1079.35 55.5707  43
   0  21 -12 1063.53 48.8026  31
   0  21 -12 1125.07 52.4870  55
   0  22  -4 68906.2 1094.03  46
   0  22  -4 69369.7 1119.19  22
   0  22  -5 11785.1 251.269  58
   0  22  -5 11659.5 249.290  46
   0  22  -5 11448.5 267.727  22
   0  22  -5 11873.8 278.008  24
   0  22  -5 11732.0 255.080  34
   0  22  -6 18479.6 356.346  58
   0  22  -6 18386.3 355.368  46
   0  22  -6 18196.2 386.826  24
   0  22  -6 18871.6 378.194  22
   0  22  -6 18104.0 363.766  34
   0  22  -7 15309.0 327.489  34
   0  22  -7 16067.5 343.724  41
   0  22  -7 16483.4 332.375  57
   0  22  -7 15923.3 316.442  58
   0  22  -7 15480.2 315.386  46
   0  22  -7 15330.9 334.937  22
   0  22  -7 15707.7 346.253  24
   0  22  -8 13627.7 303.127  41
   0  22  -8 13225.3 289.472  34
   0  22  -8 12553.4 273.659  26
   0  22  -8 13508.0 277.163  58
   0  22  -8 13159.6 290.410  57
   0  22  -8 12822.1 292.296  22
   0  22  -8 13451.3 305.519  24
   0  22  -8 13419.7 318.617  23
   0  22  -9 1055.20 88.4647  23
   0  22  -9 1035.50 80.0972  41
   0  22  -9 1001.81 71.9226  34
   0  22  -9 1036.46 80.0776  33
   0  22  -9 998.050 74.6940  50
   0  22  -9 1089.86 75.4757  57
   0  22  -9 1001.59 63.0367  26
   0  22 -10 4665.05 143.535  43
   0  22 -10 4717.88 145.522  41
   0  22 -10 4535.89 126.500  26
   0  22 -10 4664.18 147.118  33
   0  22 -10 4707.24 155.593  23
   0  22 -10 4730.20 137.039  57
   0  22 -10 4718.64 131.225  49
   0  22 -10 4668.10 136.776  50
   0  22 -11 6278.12 152.137  55
   0  22 -11 5983.68 166.631  23
   0  22 -11 6230.98 148.415  50
   0  22 -11 6316.35 136.694  49
   0  22 -11 6524.74 158.141  31
   0  22 -11 6609.93 161.561  33
   0  22 -11 6374.34 159.392  41
   0  22 -12 8235.39 169.852  43
   0  22 -12 8499.94 165.193  55
   0  23  -4 570.687 56.3970  22
   0  23  -4 453.314 47.6282  58
   0  23  -5 19590.1 363.333  58
   0  23  -5 18971.9 365.179  34
   0  23  -5 19211.8 381.791  22
   0  23  -5 19192.4 392.684  24
   0  23  -5 18767.4 359.320  46
   0  23  -6 10200.9 249.957  41
   0  23  -6 10010.6 239.867  57
   0  23  -6 9941.39 224.834  58
   0  23  -6 9621.37 229.308  34
   0  23  -6 10285.1 253.059  24
   0  23  -6 10144.3 242.167  22
   0  23  -6 9696.67 220.986  46
   0  23  -7 15524.9 336.351  41
   0  23  -7 16241.3 326.011  57
   0  23  -7 15341.7 307.973  58
   0  23  -7 15460.7 318.884  34
   0  23  -7 15051.8 324.634  22
   0  23  -7 15364.2 337.685  24
   0  23  -7 15268.5 305.453  46
   0  23  -8 2372.45 110.292  41
   0  23  -8 2286.37 98.3385  34
   0  23  -8 2379.83 119.483  23
   0  23  -8 2264.67 108.891  24
   0  23  -8 2370.38 104.166  57
   0  23  -8 2309.81 92.4347  58
   0  23  -9 1439.35 88.3638  41
   0  23  -9 1464.75 83.5910  55
   0  23  -9 1504.15 91.9154  33
   0  23  -9 1584.65 97.7374  23
   0  23  -9 1452.30 83.3140  50
   0  23  -9 1533.82 83.0982  57
   0  23 -10 4771.58 139.250  43
   0  23 -10 4864.45 142.352  41
   0  23 -10 4879.95 134.179  57
   0  23 -10 4813.19 145.414  33
   0  23 -10 4622.94 122.102  47
   0  23 -10 5022.00 136.681  50
   0  23 -10 4723.42 127.408  49
   0  23 -10 4792.34 150.348  23
   0  23 -11 7570.72 169.395  31
   0  23 -11 7720.13 172.649  33
   0  23 -11 7542.93 161.173  50
   0  23 -11 7925.48 181.942  23
   0  24  -4 9982.20 240.933  24
   0  24  -4 9622.57 228.220  22
   0  24  -4 9880.52 215.373  58
   0  24  -5 4916.23 157.958  24
   0  24  -5 4797.90 149.664  22
   0  24  -5 4845.80 137.692  58
   0  24  -6 2963.51 120.409  41
   0  24  -6 2927.84 103.717  58
   0  24  -6 2935.28 114.032  57
   0  24  -6 2662.60 101.527  34
   0  24  -6 2866.93 112.380  22
   0  24  -6 2914.45 120.608  24
   0  24  -6 2848.82 98.8409  46
   0  24  -7 3079.20 106.420  58
   0  24  -7 3337.86 121.323  57
   0  24  -7 3270.16 113.409  34
   0  24  -7 3166.77 126.002  24
   0  24  -7 3142.01 117.241  22
   0  24  -7 3270.15 126.082  41
   0  24  -8 269.583 55.1769  41
   0  24  -8 286.247 42.5777  34
   0  24  -8 326.117 61.1512  50
   0  24  -8 291.229 53.8921  57
   0  24  -8 247.184 60.4108  23
   0  24  -8 279.607 54.6598  24
   0  24  -9 1685.94 83.3190  50
   0  24  -9 1480.11 83.1174  41
   0  24  -9 1558.02 80.8963  55
   0  24  -9 1549.53 81.5139  43
   0  24  -9 1494.68 88.1220  33
   0  24  -9 1529.29 77.5483  57
   0  24  -9 1726.03 95.1308  23
   0  24 -10 1098.24 52.3451  47
   0  24 -10 1034.12 60.4587  50
   0  24 -10 1014.83 56.1161  49
   0  24 -10 1061.71 64.6114  41
   0  24 -10 1114.63 62.6372  55
   0  24 -10 1074.89 68.0005  33
   0  24 -10 1156.82 69.5938  31
   0  24 -10 978.853 68.2474  23
   0  24 -10 1044.27 63.1816  43
   0  24 -10 1009.70 61.5438  57
   0  24 -11 3640.60 99.9156  31
   0  24 -11 3471.38 105.226  23
   0  24 -11 3531.78 92.3533  50
   0  24 -11 3591.07 99.4599  43
   0  25  -4 20454.0 372.731  58
   0  25  -4 20219.4 399.043  24
   0  25  -5 26359.1 485.518  41
   0  25  -5 25686.6 458.875  58
   0  25  -5 26755.4 491.533  24
   0  25  -6 2251.30 101.329  41
   0  25  -6 2004.84 98.7527  24
   0  25  -6 1995.88 89.7437  22
   0  25  -6 2025.03 82.8548  58
   0  25  -6 2217.29 96.9699  57
   0  25  -7 12397.7 271.681  41
   0  25  -7 11493.8 245.925  34
   0  25  -7 12152.4 286.027  33
   0  25  -7 11653.1 266.840  24
   0  25  -7 12459.3 287.703  23
   0  25  -7 12289.6 261.383  57
   0  25  -7 11501.5 241.321  58
   0  25  -8 721.684 60.2952  57
   0  25  -8 748.482 64.6587  41
   0  25  -8 759.645 69.9335  50
   0  25  -8 843.372 63.9513  55
   0  25  -8 667.049 58.9216  24
   0  25  -8 820.576 74.1618  23
   0  25  -9 5058.06 142.554  43
   0  25  -9 5209.57 144.449  41
   0  25  -9 5071.31 136.959  57
   0  25  -9 5089.42 142.994  50
   0  25  -9 5202.46 140.287  55
   0  25  -9 5096.93 153.944  23
   0  25 -10 2744.37 90.6974  43
   0  25 -10 2812.04 97.2364  31
   0  25 -10 2795.12 97.0612  33
   0  25 -10 2753.60 91.2201  41
   0  25 -10 2656.75 82.6480  49
   0  25 -10 2607.32 77.7613  47
   0  25 -10 2665.30 87.9899  50
   0  25 -10 2766.97 88.5832  55
   0  25 -10 2649.35 96.7890  23
   0  25 -11 844.270 41.8884  43
   0  25 -11 848.366 42.4463  31
   0  26  -4 756.945 61.4914  41
   0  26  -4 766.949 62.0971  24
   0  26  -5 1535.97 81.0343  57
   0  26  -5 1496.85 81.4478  41
   0  26  -5 1494.70 81.1057  24
   0  26  -6 2619.08 101.363  57
   0  26  -6 2457.04 86.7529  58
   0  26  -6 2422.06 102.787  24
   0  26  -6 2624.35 105.267  41
   0  26  -7 1791.76 84.9450  57
   0  26  -7 1678.10 68.9998  58
   0  26  -7 1790.85 98.4062  33
   0  26  -7 1739.33 84.7454  24
   0  26  -7 1669.20 95.6384  23
   0  26  -7 1766.63 86.7715  41
   0  26  -8 1369.02 74.9761  41
   0  26  -8 1279.10 69.7531  57
   0  26  -8 1226.76 83.1472  33
   0  26  -8 1377.99 71.8381  55
   0  26  -8 1390.54 83.4776  23
   0  26  -8 1353.89 72.3810  43
   0  26  -9 3177.25 102.649  43
   0  26  -9 3280.96 104.770  41
   0  26  -9 3222.21 98.9042  57
   0  26  -9 3118.26 99.9986  49
   0  26  -9 3119.00 104.383  50
   0  26  -9 3266.87 100.799  55
   0  26  -9 3201.68 112.141  23
   0  26 -10 5683.61 138.005  23
   0  26 -10 5738.27 137.260  33
   0  26 -10 5695.29 136.474  31
   0  26 -10 5128.61 113.465  47
   0  26 -10 5313.13 126.618  50
   0  26 -10 5342.75 120.092  49
   0  26 -10 5376.57 127.149  43
   0  26 -10 5474.91 125.849  55
   0  27  -4 1728.33 80.0312  41
   0  27  -4 1747.65 80.1418  57
   0  27  -5 3069.38 109.599  41
   0  27  -5 3076.37 106.554  57
   0  27  -6 1368.90 74.1833  41
   0  27  -6 1325.18 72.0700  57
   0  27  -6 1367.42 85.2268  23
   0  27  -6 1361.80 71.7687  43
   0  27  -7 13125.4 266.507  43
   0  27  -7 12726.4 266.510  41
   0  27  -7 13059.2 261.450  57
   0  27  -7 13436.1 289.239  33
   0  27  -7 12048.6 271.905  50
   0  27  -7 13643.9 266.092  55
   0  27  -7 12535.8 261.442  24
   0  27  -7 13335.4 284.582  23
   0  27  -8 2841.45 97.0034  41
   0  27  -8 2825.61 106.145  23
   0  27  -8 2720.24 91.8173  57
   0  27  -8 2762.48 95.0413  43
   0  27  -8 2671.40 105.837  33
   0  27  -8 2724.54 93.5191  55
   0  27  -9 4653.77 117.004  55
   0  27  -9 4591.12 119.101  41
   0  27  -9 4634.90 128.098  23
   0  27  -9 4801.07 117.267  47
   0  27  -9 4537.59 122.022  50
   0  27  -9 4582.48 118.901  49
   0  27  -9 4617.59 117.287  27
   0  27  -9 4813.29 119.454  43
   0  27 -10 348.872 30.9486  50
   0  27 -10 339.404 33.7206  33
   0  27 -10 341.319 34.0469  31
   0  27 -10 332.130 28.3300  55
   0  28  -3 25256.2 441.387  57
   0  28  -4 5691.52 147.025  57
   0  28  -5 3277.91 106.260  57
   0  28  -5 3306.11 107.525  41
   0  28  -6 2018.92 82.8122  41
   0  28  -6 2027.82 80.4012  57
   0  28  -6 2062.51 98.0071  33
   0  28  -6 2039.12 81.3166  55
   0  28  -6 2040.01 92.8598  23
   0  28  -6 1875.87 77.6207  43
   0  28  -7 4299.72 118.377  43
   0  28  -7 4100.46 119.164  41
   0  28  -7 4312.13 118.106  57
   0  28  -7 4575.91 139.636  33
   0  28  -7 4506.35 132.598  50
   0  28  -7 4300.80 119.302  55
   0  28  -7 4320.05 133.000  23
   0  28  -8 16656.0 301.305  41
   0  28  -8 16411.5 295.656  57
   0  28  -8 16511.1 299.235  55
   0  28  -8 16990.9 320.748  33
   0  28  -8 16234.4 313.510  23
   0  28  -8 16240.8 298.316  43
   0  28  -9 705.464 44.8059  23
   0  28  -9 634.419 47.3363  33
   0  28  -9 593.848 38.2410  55
   0  28  -9 572.497 36.5961  43
   0  28  -9 644.231 43.7825  50
   0  28  -9 668.124 39.7193  47
   0  28  -9 633.828 41.8027  49
   0  29  -4 9163.72 194.290  57
   0  29  -5 7000.15 183.402  33
   0  29  -5 6683.49 155.569  55
   0  29  -5 6988.03 175.474  23
   0  29  -5 6594.11 155.651  57
   0  29  -6 2171.63 77.2310  57
   0  29  -6 2209.38 95.9628  33
   0  29  -6 2207.57 78.2825  55
   0  29  -6 2106.96 76.1333  41
   0  29  -6 2238.66 89.2611  23
   0  29  -7 12294.6 238.579  43
   0  29  -7 12740.8 242.374  41
   0  29  -7 13177.2 242.108  57
   0  29  -7 13274.1 260.836  50
   0  29  -7 13618.2 269.576  33
   0  29  -7 13037.8 243.578  55
   0  29  -7 12858.6 257.230  23
   0  29  -8 1367.11 59.6044  23
   0  29  -8 1504.54 63.8667  49
   0  29  -8 1412.29 66.9642  33
   0  29  -8 1473.39 68.3265  31
   0  29  -8 1369.69 51.4603  43
   0  29  -8 1452.74 55.0282  55
   0  29  -9 2094.10 65.5979  50
   0  29  -9 2155.10 69.6341  31
   0  29  -9 2134.41 68.7039  33
   0  30  -4 2262.12 95.1472  33
   0  30  -5 211.667 45.1563  33
   0  30  -5 167.077 33.7907  23
   0  30  -6 6947.24 148.500  55
   0  30  -6 7129.64 162.316  23
   0  30  -6 7349.75 175.115  33
   0  30  -6 6928.48 147.474  57
   0  30  -6 7385.72 170.084  50
   0  30  -7 1466.08 60.3742  23
   0  30  -7 1629.75 68.1199  50
   0  30  -7 1566.73 54.3559  55
   0  30  -7 1601.36 70.3792  33
   0  30  -7 1602.15 71.0491  31
   0  30  -8 2355.10 75.4411  33
   0  30  -8 2195.42 74.3787  31
   0  30  -8 2379.39 72.6391  49
   0  30  -8 2325.14 70.9271  47
   0  30  -8 2271.30 71.7264  50
   0  30  -8 2204.20 71.1900  27
   0  31  -3 3998.70 119.066  33
   0  31  -4 1201.00 64.2757  33
   0  31  -5 6541.93 156.950  50
   0  31  -5 6786.19 161.464  33
   0  31  -6 1638.31 67.3588  50
   0  31  -6 1564.64 67.3584  31
   0  31  -6 1682.57 69.1597  33
   0  31  -7 3882.91 99.0764  50
   0  31  -7 3823.50 100.065  33
   0  31  -7 3590.65 99.2766  31
   0  32  -4 661.486 45.2820  50
   0  32  -4 626.141 44.3551  33
   0  32  -5 14454.5 265.195  31
   0  32  -5 14175.5 268.854  33
   0  32  -6 1682.23 60.7377  50
   0  32  -6 1751.17 62.7761  49
   0  32  -6 1560.99 58.8571  33
   0  33  -3 1418.26 54.8143  50
   0  33  -4 962.292 44.6848  50
   0  33  -5 117.847 25.9158  49
   0  33  -5 100.411 21.0550  50
   0  34  -4 736.125 37.4164  47
  -1 -34   4 3047.53 84.0790  21
  -1 -34   3 2871.94 84.5971  21
  -1 -34   3 2801.14 71.5117  51
  -1 -34   2 119.143 21.5745  51
  -1 -34   2 106.506 25.5163  21
  -1 -34   1 213.281 23.4782  51
  -1 -34   0 3982.92 90.5774  51
   1 -34   1 3910.82 95.2391  21
  -1 -34  -1 3577.15 82.3848  51
   1 -34   2 166.045 25.4497  21
   1 -34   3 1060.82 47.9640  21
   1 -34   4 781.075 39.4964  21
  -1 -33   5 92.4666 20.0165  51
  -1 -33   4 943.151 51.8194  21
  -1 -33   4 877.422 41.7676  51
  -1 -33   3 2094.84 78.9853  21
  -1 -33   3 1948.99 64.9310  51
  -1 -33   2 2573.05 88.0147  21
  -1 -33   2 2473.69 76.2379  51
  -1 -33   1 4222.56 116.619  21
  -1 -33   1 4400.47 106.925  51
  -1 -33   0 161.096 27.1079  51
   1 -33   0 166.070 27.2696  21
   1 -33   1 7254.56 160.074  21
  -1 -33  -1 7002.70 145.893  51
   1 -33   2 5642.02 137.531  21
  -1 -33  -2 5459.00 117.143  51
   1 -33   3 1981.36 74.6436  21
   1 -33   4 1150.30 55.2502  21
   1 -33   5 828.549 43.6912  21
  -1 -32   6 2896.36 84.5110  21
  -1 -32   6 2759.43 74.8792  51
  -1 -32   5 1782.44 62.8448  51
  -1 -32   4 308.519 41.5048  21
  -1 -32   4 315.080 33.8369  51
  -1 -32   3 1259.57 68.3267  21
  -1 -32   3 1100.19 54.6561  51
  -1 -32   2 1481.23 73.3278  21
  -1 -32   2 1330.12 61.0332  51
  -1 -32   1 1541.81 72.8276  21
  -1 -32   1 1496.77 64.2525  51
   1 -32   0 10292.9 214.357  21
  -1 -32   0 10209.8 217.759  21
  -1 -32   0 10504.9 207.768  51
   1 -32   1 1297.58 66.5391  21
  -1 -32  -1 1307.94 57.4324  51
   1 -32   2 1011.40 61.1162  21
  -1 -32  -2 850.359 45.4569  51
   1 -32   3 5882.60 125.827  51
  -1 -32  -3 5777.00 127.012  51
   1 -32   4 2203.64 84.4272  21
   1 -32   4 2140.78 62.9026  51
   1 -32   5 234.780 35.4006  21
   1 -32   5 196.078 20.6434  51
   1 -32   6 123.323 26.0990  21
  -1 -31   7 4110.27 98.3423  51
  -1 -31   7 4305.26 105.265  21
  -1 -31   6 4535.69 111.580  51
  -1 -31   6 4574.65 123.000  21
  -1 -31   5 2253.16 77.3341  51
  -1 -31   4 1836.15 86.2047  21
  -1 -31   4 1877.81 74.3104  51
  -1 -31   3 421.751 51.2704  21
  -1 -31   3 456.886 45.2085  51
  -1 -31   2 4569.66 139.624  21
  -1 -31   2 4431.24 122.627  51
   1 -31  -1 2289.28 82.9359  21
  -1 -31   1 2527.16 99.7383  21
  -1 -31   1 2541.99 88.7840  51
   1 -31   0 2850.48 100.306  21
  -1 -31   0 2926.68 102.993  21
  -1 -31   0 2858.56 94.5202  51
  -1 -31  -1 7365.59 174.331  21
  -1 -31  -1 7725.20 170.631  51
   1 -31   1 7398.72 158.515  51
   1 -31   2 3641.10 122.615  21
   1 -31   2 3530.23 97.2383  51
  -1 -31  -2 3748.17 103.710  51
   1 -31   3 9285.80 213.262  21
   1 -31   3 8739.03 180.774  51
  -1 -31  -3 8995.58 182.960  51
   1 -31   4 296.556 47.1043  21
   1 -31   4 277.363 30.6973  51
  -1 -31  -4 271.072 29.4410  51
   1 -31   5 2314.50 70.8637  51
   1 -31   6 1202.22 45.8137  51
   1 -31   6 1258.71 60.7516  21
   1 -31   7 4702.89 111.285  21
  -1 -30   8 1872.79 59.1414  51
  -1 -30   7 1827.64 64.9084  51
  -1 -30   7 1713.76 68.0686  21
  -1 -30   6 4086.12 110.647  51
  -1 -30   6 4094.04 122.035  21
  -1 -30   6 3797.18 95.1452  59
  -1 -30   5 273.112 40.0042  51
  -1 -30   5 221.192 28.5709  59
  -1 -30   4 4232.12 121.729  51
  -1 -30   4 4000.41 105.822  59
  -1 -30   4 4423.14 139.132  21
  -1 -30   3 6337.42 144.151  59
  -1 -30   3 6459.37 161.527  51
  -1 -30   2 2105.34 72.6750  59
  -1 -30   2 2127.65 100.324  21
  -1 -30   2 2148.84 86.7168  51
  -1 -30   1 5592.17 131.370  59
   1 -30  -1 5558.89 148.368  21
  -1 -30   1 5948.84 166.687  21
  -1 -30   1 5738.33 149.282  51
   1 -30   0 8322.86 199.068  21
  -1 -30   0 8278.50 202.367  21
  -1 -30   0 8371.01 188.779  51
   1 -30   0 7854.00 172.363  51
   1 -30   1 8668.62 213.742  21
  -1 -30  -1 8956.72 205.296  21
  -1 -30  -1 9028.54 196.578  51
   1 -30   1 8709.31 186.381  51
  -1 -30  -2 1245.90 62.6419  51
   1 -30   2 1295.71 61.1817  51
  -1 -30  -3 619.391 45.9695  51
   1 -30   3 569.421 44.6642  51
   1 -30   4 268.327 34.1302  51
  -1 -30  -4 290.961 34.2770  51
   1 -30   5 2606.00 82.1117  51
  -1 -30  -5 2561.38 75.7663  51
   1 -30   6 87.3766 26.3920  51
   1 -30   6 82.7162 35.0985  21
   1 -30   7 7466.28 149.410  51
   1 -30   7 7776.72 166.956  21
  -1 -29   9 6660.40 132.268  51
  -1 -29   8 4655.19 110.540  51
  -1 -29   8 4327.96 110.119  21
  -1 -29   8 4334.60 97.2600  59
  -1 -29   7 3658.50 104.687  51
  -1 -29   7 3751.04 111.286  21
  -1 -29   7 3472.36 91.7415  59
  -1 -29   6 361.127 44.1993  51
  -1 -29   6 398.215 50.6992  21
  -1 -29   6 372.314 35.1767  59
  -1 -29   5 3993.59 120.644  51
  -1 -29   5 4082.18 109.458  59
  -1 -29   4 6291.17 161.991  51
  -1 -29   4 6332.92 147.235  59
  -1 -29   3 8057.55 190.772  51
  -1 -29   3 7958.28 210.382  21
  -1 -29   3 7728.98 173.030  59
  -1 -29   2 1482.94 75.7932  51
  -1 -29   2 1511.06 90.0174  21
  -1 -29   2 1365.23 62.7734  59
   1 -29  -1 6468.72 148.951  51
  -1 -29   1 6467.49 166.979  51
   1 -29  -1 6239.58 166.275  21
  -1 -29   1 6601.70 184.671  21
  -1 -29   1 6257.94 148.563  59
   1 -29   0 5498.47 135.338  51
  -1 -29   0 5187.09 144.992  51
  -1 -29   0 5333.88 158.796  21
   1 -29   0 5378.33 156.997  21
  -1 -29   0 4940.51 127.205  59
  -1 -29  -1 10352.8 235.521  21
   1 -29   1 10452.6 217.677  51
  -1 -29  -1 10366.4 225.110  51
   1 -29   2 4663.17 148.159  32
  -1 -29  -2 4460.75 129.118  21
   1 -29   2 4639.77 126.080  51
  -1 -29  -2 4427.88 127.356  51
   1 -29   3 8408.23 212.005  32
   1 -29   3 8254.56 185.821  51
  -1 -29  -3 8077.87 183.562  51
   1 -29   4 3593.81 127.378  32
   1 -29   4 3458.46 106.875  51
  -1 -29  -4 3559.89 104.210  51
   1 -29   5 1495.47 66.8818  51
  -1 -29  -5 1464.30 60.9666  51
   1 -29   6 2181.62 77.3452  51
  -1 -29  -6 2096.20 66.8840  51
   1 -29   7 4433.37 110.241  51
   1 -29   7 4450.76 123.903  21
   1 -29   8 529.378 32.1284  51
   1 -29   8 446.786 35.1173  21
  -1 -28   9 14336.0 248.545  51
  -1 -28   9 13284.5 234.599  59
  -1 -28   8 728.842 48.6396  51
  -1 -28   8 724.332 46.8983  21
  -1 -28   8 857.712 43.2318  59
  -1 -28   7 3532.16 108.819  51
  -1 -28   7 3621.07 116.432  21
  -1 -28   7 3582.46 99.1818  59
  -1 -28   6 9702.15 216.152  51
  -1 -28   6 9615.89 228.778  21
  -1 -28   6 9756.13 202.116  59
  -1 -28   5 6936.99 175.000  51
  -1 -28   5 6820.07 191.007  21
  -1 -28   5 6692.38 159.987  59
  -1 -28   4 3352.45 118.147  51
  -1 -28   4 3459.42 106.137  59
  -1 -28   3 577.569 58.4289  51
  -1 -28   3 545.429 46.5442  59
  -1 -28   3 614.694 69.5496  21
  -1 -28   2 5855.33 160.177  51
   1 -28  -2 5899.62 140.835  51
  -1 -28   2 5885.18 179.437  21
   1 -28  -2 5656.95 151.392  21
  -1 -28   2 5786.01 145.976  59
  -1 -28   1 9185.92 215.609  51
   1 -28  -1 9235.48 197.140  51
  -1 -28   1 9118.46 233.044  21
   1 -28  -1 9131.66 217.850  21
  -1 -28   1 9135.12 197.901  59
   1 -28   0 7012.56 164.870  51
  -1 -28   0 6992.24 177.494  51
  -1 -28   0 6680.64 159.078  59
  -1 -28   0 6656.70 188.604  21
   1 -28   1 14049.1 301.320  32
   1 -28   1 14111.2 275.426  51
  -1 -28  -1 13982.4 282.468  51
  -1 -28  -1 13137.0 261.730  59
  -1 -28  -1 13769.8 293.478  21
   1 -28   2 368.004 58.0962  32
  -1 -28  -2 332.880 35.5548  59
  -1 -28  -2 368.575 46.3775  51
   1 -28   2 329.812 41.8276  51
  -1 -28  -2 286.256 42.7058  21
   1 -28   3 5844.02 171.635  32
   1 -28   3 5389.50 146.455  51
  -1 -28  -3 5393.53 145.710  51
   1 -28   4 3335.88 127.731  32
   1 -28   4 3225.93 106.948  51
  -1 -28  -4 3349.11 104.700  51
   1 -28   5 5941.21 152.892  51
  -1 -28  -5 6178.85 146.100  51
   1 -28   6 3000.30 108.861  32
   1 -28   6 2777.11 94.4163  51
  -1 -28  -6 2823.10 85.5073  51
   1 -28   7 3029.13 93.4790  51
   1 -28   8 18720.9 323.666  51
   1 -28   8 18440.9 333.354  21
   1 -28   9 2200.48 62.5192  51
  -1 -27   9 2688.00 82.8494  51
  -1 -27   9 2467.45 74.3179  21
  -1 -27   9 2565.49 74.1822  59
  -1 -27   8 9015.69 194.636  51
  -1 -27   8 8878.39 195.752  21
  -1 -27   8 8747.61 182.917  59
  -1 -27   7 1095.86 64.8491  51
  -1 -27   7 880.866 64.7115  21
  -1 -27   7 978.741 56.7139  59
  -1 -27   6 423.494 53.4472  51
  -1 -27   6 377.894 59.0269  21
  -1 -27   6 312.167 41.3433  59
  -1 -27   5 4170.14 133.882  51
  -1 -27   5 4329.73 152.361  21
  -1 -27   5 4308.05 123.870  59
  -1 -27   4 3638.33 126.587  51
  -1 -27   4 3736.31 115.269  59
  -1 -27   3 19445.2 371.468  51
  -1 -27   3 19016.9 353.564  59
  -1 -27   3 20069.3 400.231  21
  -1 -27   2 19477.3 371.414  51
  -1 -27   2 19241.2 353.811  59
  -1 -27   2 18986.9 396.401  21
   1 -27  -2 18701.2 362.418  21
   1 -27  -2 18619.6 343.947  51
  -1 -27   1 10186.0 231.044  51
   1 -27  -1 9923.59 212.487  51
  -1 -27   1 9866.53 213.764  59
  -1 -27   1 9855.32 249.369  21
   1 -27   0 4399.35 145.338  32
  -1 -27   0 5027.07 144.744  51
   1 -27   0 4562.32 130.518  51
  -1 -27   0 4810.94 155.146  21
  -1 -27   0 4690.57 127.892  59
   1 -27   1 2561.04 95.0958  51
   1 -27   1 2589.03 111.280  32
  -1 -27  -1 2549.13 99.7005  51
  -1 -27  -1 2475.45 106.133  21
  -1 -27  -1 2621.78 89.1312  59
   1 -27   2 1617.76 77.5265  51
   1 -27   2 1659.46 94.8404  32
  -1 -27  -2 1692.25 81.8660  51
  -1 -27  -2 1579.98 80.5611  21
  -1 -27  -2 1570.37 67.1842  59
   1 -27   3 5778.03 179.732  32
  -1 -27  -3 6139.67 157.214  51
  -1 -27  -3 5890.40 140.980  59
   1 -27   3 5991.44 159.128  51
   1 -27   4 10692.3 260.030  32
   1 -27   4 10738.1 234.314  51
  -1 -27  -4 10601.2 227.712  51
   1 -27   5 2278.28 90.3334  51
  -1 -27  -5 2061.61 80.8180  51
   1 -27   6 1015.77 74.9206  32
   1 -27   6 1087.71 63.9001  51
  -1 -27  -6 1063.05 55.7108  51
   1 -27   7 5099.26 143.573  32
   1 -27   7 5162.76 133.622  51
   1 -27   8 2326.62 79.8913  51
   1 -27   9 2377.11 71.3506  51
   1 -27   9 2038.04 66.9217  21
  -1 -26  10 1046.68 43.6082  59
  -1 -26   9 2074.37 77.8314  51
  -1 -26   9 1897.80 69.8768  21
  -1 -26   9 1988.12 70.3312  59
  -1 -26   8 3748.93 115.761  51
  -1 -26   8 3633.30 116.281  21
  -1 -26   8 3715.72 108.122  59
  -1 -26   7 46.1512 40.7201  51
  -1 -26   7 100.999 43.9365  21
  -1 -26   7 64.7582 34.2867  59
  -1 -26   6 1062.08 69.9603  51
  -1 -26   6 927.505 74.3980  21
  -1 -26   6 921.055 59.8345  59
  -1 -26   5 719.381 64.5367  51
  -1 -26   5 593.623 52.1308  59
  -1 -26   4 8188.54 206.209  51
  -1 -26   4 8100.03 192.043  59
  -1 -26   3 7878.71 187.358  59
  -1 -26   3 7883.97 201.653  51
   1 -26  -3 7925.98 175.716  51
  -1 -26   2 4030.05 134.262  51
   1 -26  -2 4283.01 119.148  51
   1 -26  -2 4178.64 130.603  21
  -1 -26   2 4065.64 122.962  59
  -1 -26   1 9250.00 220.985  51
   1 -26  -1 9418.69 222.601  32
   1 -26  -1 9251.50 204.159  51
  -1 -26   1 9162.14 205.559  59
  -1 -26   1 9409.33 237.875  21
   1 -26   0 37805.2 670.340  32
  -1 -26   0 38646.6 656.901  51
   1 -26   0 39174.5 645.542  51
  -1 -26   0 37443.7 677.982  21
  -1 -26   0 38622.0 639.512  59
   1 -26   1 2408.83 94.4402  51
   1 -26   1 2686.41 114.784  32
  -1 -26  -1 2582.06 100.715  51
  -1 -26  -1 2553.76 90.0531  59
  -1 -26  -1 2521.86 108.263  21
   1 -26   2 145.968 52.1898  32
  -1 -26  -2 112.721 32.7956  59
  -1 -26  -2 113.437 39.6240  21
   1 -26   2 151.691 40.0119  51
  -1 -26  -2 267.178 45.8354  51
   1 -26   3 7106.73 180.297  51
   1 -26   3 7070.76 203.951  32
  -1 -26  -3 7400.22 179.631  51
  -1 -26  -3 6939.85 173.990  21
  -1 -26  -3 7169.43 163.740  59
  -1 -26  -4 3240.48 109.685  51
   1 -26   4 3305.74 113.827  51
  -1 -26  -4 3138.42 94.8976  59
  -1 -26  -5 4959.00 134.303  51
   1 -26   5 4570.45 120.870  59
   1 -26   5 4714.77 140.722  51
   1 -26   6 1010.54 72.0903  32
  -1 -26  -6 889.941 54.5740  51
   1 -26   6 855.399 49.7205  59
   1 -26   6 943.863 64.0263  51
   1 -26   7 11767.7 256.941  32
  -1 -26  -7 11168.1 223.316  51
   1 -26   7 11730.5 242.518  51
   1 -26   7 11293.6 220.629  59
   1 -26   8 9448.23 200.101  51
   1 -26   8 8948.24 179.968  59
   1 -26   8 9413.17 206.826  32
   1 -26   9 2655.09 84.1919  21
   1 -26   9 2929.01 87.1424  51
   1 -26  10 3003.57 78.6857  51
  -1 -25  11 1146.32 45.1860  51
  -1 -25  10 2927.11 83.2175  59
  -1 -25   9 1185.91 58.9135  21
  -1 -25   9 1232.21 60.5490  59
  -1 -25   8 767.115 55.0758  59
  -1 -25   8 684.058 56.4444  21
  -1 -25   8 725.638 60.5084  51
  -1 -25   7 4984.45 138.824  59
  -1 -25   7 4791.58 151.761  21
  -1 -25   7 4796.01 146.648  51
  -1 -25   6 5636.50 152.765  59
  -1 -25   6 5664.32 163.743  51
  -1 -25   5 15228.4 334.247  32
  -1 -25   5 15135.4 317.746  51
  -1 -25   5 15183.7 304.170  59
   1 -25  -4 2485.96 84.5329  51
  -1 -25   4 2479.44 96.6495  59
  -1 -25   4 2571.94 108.506  51
  -1 -25   3 5211.07 168.453  32
   1 -25  -3 5304.95 134.263  51
  -1 -25   3 5015.76 142.932  59
  -1 -25   3 5084.12 154.232  51
  -1 -25   2 13107.3 297.471  32
   1 -25  -2 12412.3 255.315  51
  -1 -25   2 13163.8 266.403  59
  -1 -25   2 13136.0 279.823  51
   1 -25  -1 7650.19 197.168  32
   1 -25  -1 7836.84 182.174  51
  -1 -25   1 7895.37 184.591  59
  -1 -25   1 7859.66 196.804  51
   1 -25   0 7650.82 184.689  51
   1 -25   0 7682.81 203.656  32
  -1 -25   0 8117.73 198.618  51
  -1 -25   0 7919.99 210.018  21
  -1 -25   0 7906.98 183.076  59
   1 -25   1 6728.58 170.541  51
   1 -25   1 6903.90 191.760  32
  -1 -25  -1 6774.25 176.007  51
  -1 -25  -1 6302.50 182.030  21
  -1 -25  -1 6757.47 162.780  59
   1 -25   2 21361.0 401.930  51
   1 -25   2 22221.1 433.821  32
  -1 -25  -2 22455.9 406.369  51
  -1 -25  -2 21142.9 411.596  21
  -1 -25  -2 21289.0 386.922  59
   1 -25   3 29997.3 527.415  51
   1 -25   3 30370.5 558.636  32
  -1 -25  -3 29466.1 504.458  59
  -1 -25  -3 29140.7 521.192  21
  -1 -25  -3 30123.1 523.581  51
  -1 -25  -4 6986.52 175.067  51
  -1 -25  -4 6985.63 161.875  59
   1 -25   4 6995.83 162.777  59
   1 -25   4 7113.20 183.010  51
  -1 -25  -5 8444.15 191.099  51
  -1 -25  -5 8069.26 175.645  59
   1 -25   5 8089.18 181.036  59
   1 -25   5 8726.92 204.551  51
   1 -25   6 363.963 59.7694  32
   1 -25   6 380.107 39.5194  59
   1 -25   6 366.077 50.8444  51
  -1 -25  -6 361.388 42.6001  51
   1 -25   7 533.008 58.2997  32
  -1 -25  -7 489.568 43.2933  51
   1 -25   7 549.828 52.9838  51
   1 -25   7 534.087 43.6327  59
   1 -25   8 7633.40 178.268  51
   1 -25   8 7348.20 160.212  59
   1 -25   8 7104.60 179.484  32
   1 -25   9 1482.78 56.0025  59
   1 -25   9 1486.16 65.5992  21
   1 -25   9 1600.29 68.8552  51
   1 -25  10 81.6703 26.2716  51
  -1 -24  11 3100.50 81.0126  59
  -1 -24  11 3154.47 85.9086  51
  -1 -24  10 145.830 32.0554  59
  -1 -24   9 4552.70 127.215  21
  -1 -24   9 4886.14 129.722  59
  -1 -24   8 7091.84 170.446  59
  -1 -24   8 6883.75 178.150  21
  -1 -24   7 591.947 57.0187  59
  -1 -24   7 547.552 63.5396  51
  -1 -24   6 603.535 67.0303  32
  -1 -24   6 646.951 58.6051  59
  -1 -24   6 615.573 65.9695  51
  -1 -24   5 19676.8 404.493  32
  -1 -24   5 19561.4 388.414  51
  -1 -24   5 19889.4 375.130  59
   1 -24  -4 626.157 45.0888  51
  -1 -24   4 746.792 57.5540  59
  -1 -24   4 691.713 65.5356  51
  -1 -24   3 1295.54 88.8328  32
   1 -24  -3 1044.38 57.8277  51
  -1 -24   3 1164.32 68.0375  59
  -1 -24   3 1196.13 77.3438  51
  -1 -24   2 5581.43 171.572  32
   1 -24  -2 5726.82 155.849  32
   1 -24  -2 5513.71 143.269  51
  -1 -24   2 5760.51 151.715  59
  -1 -24   2 5636.29 161.973  51
   1 -24  -1 656.270 58.6864  32
  -1 -24   1 911.070 73.6848  32
   1 -24  -1 755.167 53.8751  51
  -1 -24   1 954.571 65.7006  51
  -1 -24   1 905.991 59.0899  59
   1 -24   0 5034.39 154.346  32
  -1 -24   0 4983.95 135.680  59
  -1 -24   0 5056.89 159.651  21
  -1 -24   0 4863.12 146.250  51
   1 -24   0 4872.08 136.854  51
   1 -24   1 17383.5 330.954  51
   1 -24   1 17096.7 354.992  32
  -1 -24  -1 17224.8 334.833  51
  -1 -24  -1 16082.8 345.867  21
  -1 -24  -1 16971.2 320.734  59
   1 -24   2 3432.99 116.318  51
   1 -24   2 3376.67 133.595  32
  -1 -24  -2 3192.07 112.447  51
  -1 -24  -2 3362.77 119.601  21
  -1 -24  -2 3236.55 103.837  59
   1 -24   3 15451.3 311.836  51
   1 -24   3 15628.2 339.916  32
   1 -24   3 14883.1 289.489  59
  -1 -24  -3 15698.3 295.010  59
  -1 -24  -3 15530.5 309.447  21
  -1 -24  -3 15579.4 309.643  51
  -1 -24  -4 6675.52 170.560  51
   1 -24   4 6904.85 162.113  59
  -1 -24  -4 6576.24 157.917  59
   1 -24   4 6901.99 180.295  51
   1 -24   5 3600.40 140.773  32
  -1 -24  -5 3548.57 115.651  51
  -1 -24  -5 3392.62 103.169  59
   1 -24   5 3585.84 109.796  59
   1 -24   5 3661.63 124.805  51
   1 -24   6 10257.8 250.855  32
  -1 -24  -6 9945.03 218.362  51
   1 -24   6 10064.8 214.902  59
  -1 -24  -6 9710.40 203.991  59
   1 -24   6 10320.0 235.202  51
   1 -24   7 670.586 65.8274  32
  -1 -24  -7 775.086 53.2982  51
   1 -24   7 673.922 59.5424  51
   1 -24   7 689.516 50.9299  59
   1 -24   8 333.626 48.0547  51
   1 -24   8 403.452 41.3382  59
   1 -24   8 370.475 48.3816  32
   1 -24   9 1255.57 66.5374  51
   1 -24   9 1217.15 55.8523  59
   1 -24   9 1178.72 61.5481  32
   1 -24  10 4183.28 100.054  59
   1 -24  10 4396.70 113.607  51
   1 -24  11 2624.66 72.9242  51
  -1 -23  11 1642.62 61.3715  59
  -1 -23  11 1611.16 62.9640  51
  -1 -23  10 1114.54 59.3852  59
  -1 -23   9 1359.95 70.4756  59
  -1 -23   9 1253.60 66.8322  21
  -1 -23   8 12470.6 262.110  59
  -1 -23   8 12076.1 269.877  21
  -1 -23   7 6725.76 187.084  32
  -1 -23   7 7053.38 179.064  59
  -1 -23   7 6584.22 185.337  51
  -1 -23   6 29666.6 551.964  32
  -1 -23   6 29945.2 530.248  59
  -1 -23   6 29764.1 543.051  51
  -1 -23   5 1019.27 80.2663  32
   1 -23  -5 988.863 52.9234  51
  -1 -23   5 1116.65 78.9270  51
  -1 -23   5 972.550 67.4785  59
   1 -23  -4 17100.3 315.716  51
  -1 -23   4 17323.3 334.236  59
  -1 -23   4 16877.8 346.194  51
   1 -23  -3 8002.76 176.260  51
  -1 -23   3 7936.57 187.692  59
  -1 -23   3 7888.23 199.849  51
  -1 -23   2 7429.93 203.672  32
   1 -23  -2 7653.03 187.792  32
   1 -23  -2 7809.37 176.752  51
  -1 -23   2 7692.21 182.949  59
  -1 -23   2 7711.29 193.954  51
   1 -23  -1 16740.6 340.297  32
  -1 -23   1 16893.9 352.821  32
   1 -23  -1 17161.5 323.189  51
  -1 -23   1 17589.5 327.010  59
  -1 -23   1 17060.4 338.643  51
   1 -23   0 32850.3 579.212  32
  -1 -23   0 32370.9 550.617  59
   1 -23   0 32446.9 555.232  51
  -1 -23   0 32334.4 565.874  51
   1 -23   1 14439.1 283.753  51
   1 -23   1 13820.2 304.180  32
  -1 -23  -1 13959.0 286.792  51
  -1 -23  -1 13727.4 298.809  21
  -1 -23  -1 13747.5 273.626  59
   1 -23   2 5904.96 156.509  51
   1 -23   2 5706.34 174.026  32
  -1 -23  -2 5752.39 156.054  51
  -1 -23  -2 5553.68 159.890  21
  -1 -23  -2 5786.74 145.545  59
   1 -23   2 5735.66 139.339  59
   1 -23   3 7850.07 192.844  51
   1 -23   3 7964.19 215.394  32
   1 -23   3 7486.06 173.201  59
  -1 -23  -3 7807.38 177.410  59
  -1 -23  -3 7773.73 188.682  21
  -1 -23  -3 7944.89 189.994  51
  -1 -23  -4 35973.8 618.420  51
   1 -23   4 36609.6 608.811  59
  -1 -23  -4 36610.7 605.758  59
   1 -23   4 36868.0 630.232  51
   1 -23   5 2973.81 127.605  32
  -1 -23  -5 2690.19 100.172  51
   1 -23   5 2927.44 99.0064  59
  -1 -23  -5 2713.72 92.1890  59
   1 -23   5 2976.60 111.851  51
   1 -23   6 131.905 51.8136  32
   1 -23   6 163.052 36.5053  59
  -1 -23  -6 178.896 32.3878  59
  -1 -23  -6 184.834 38.8877  51
   1 -23   6 153.650 46.0650  51
   1 -23   7 8427.91 215.427  32
  -1 -23  -7 8241.15 189.483  51
   1 -23   7 8154.75 204.526  51
   1 -23   7 8171.06 189.537  59
  -1 -23  -8 57.2501 30.8251  51
   1 -23   8 58.2908 41.3267  51
   1 -23   8 43.1507 33.5195  59
   1 -23   8 69.8069 37.9126  32
   1 -23   9 6117.34 157.635  51
   1 -23   9 6018.23 144.920  59
   1 -23   9 6018.28 153.870  32
   1 -23  10 2626.42 80.0297  59
   1 -23  10 2697.75 90.2654  51
   1 -23  11 11710.7 211.710  59
   1 -23  11 12793.5 228.108  51
  -1 -22  12 1573.94 52.6551  59
  -1 -22  12 1445.63 53.1363  51
  -1 -22  11 1285.10 58.8839  59
  -1 -22  11 1360.85 62.3408  51
  -1 -22  10 586.474 48.6026  59
  -1 -22  10 465.405 53.0016  51
  -1 -22   9 19124.8 368.777  21
  -1 -22   9 20225.5 372.608  59
  -1 -22   8 1901.36 90.0224  59
  -1 -22   7 17116.3 354.078  32
  -1 -22   7 17119.5 341.219  59
  -1 -22   6 5861.92 180.033  32
  -1 -22   6 6194.99 168.352  59
  -1 -22   6 6088.88 174.784  51
  -1 -22   5 29878.5 556.304  32
   1 -22  -5 29907.0 505.767  51
  -1 -22   5 29897.9 530.012  59
  -1 -22   5 30834.5 545.358  51
  -1 -22   4 2492.09 115.608  32
   1 -22  -4 2664.02 88.1199  51
  -1 -22   4 2720.06 110.633  51
  -1 -22   4 2778.64 103.114  59
   1 -22  -3 26375.7 444.819  51
  -1 -22   3 25454.6 456.146  59
  -1 -22   3 24737.5 467.081  51
   1 -22  -2 55055.0 903.180  32
  -1 -22   2 54973.1 926.404  32
   1 -22  -2 56540.0 889.774  51
  -1 -22   2 55533.2 897.433  59
  -1 -22   2 56655.3 911.668  51
  -1 -22   1 4716.17 150.279  32
   1 -22  -1 4758.72 142.469  32
  -1 -22   1 4830.31 132.351  59
  -1 -22   1 4653.82 140.403  51
   1 -22  -1 4713.75 128.075  51
  -1 -22   0 28.6861 38.6274  32
   1 -22   0 28.4522 39.3897  32
  -1 -22   0 95.4004 33.3123  59
   1 -22   0 41.9455 29.2479  51
  -1 -22   0 101.301 35.2866  51
   1 -22   1 22034.2 396.003  51
   1 -22   1 21179.0 417.759  32
  -1 -22  -1 21464.4 399.409  51
  -1 -22  -1 21448.8 413.157  21
  -1 -22  -1 21690.3 386.964  59
   1 -22   2 14298.6 288.859  51
   1 -22   2 14095.7 311.483  32
  -1 -22  -2 14582.0 289.113  51
  -1 -22  -2 14257.6 296.610  21
   1 -22   2 14505.5 271.293  59
  -1 -22  -2 13974.6 275.634  59
   1 -22   3 12905.6 268.603  51
   1 -22   3 12903.2 291.451  32
  -1 -22  -3 12331.6 250.245  59
   1 -22   3 12614.9 250.112  59
  -1 -22  -3 12583.1 264.286  21
  -1 -22  -3 12672.4 263.052  51
  -1 -22  -4 2977.47 105.621  51
   1 -22   4 3089.41 100.701  59
  -1 -22  -4 2999.42 97.7880  59
   1 -22   4 3053.15 112.192  51
   1 -22   5 8254.10 224.075  32
  -1 -22  -5 8360.26 195.323  51
  -1 -22  -5 8425.88 185.202  59
   1 -22   5 8196.58 190.262  59
   1 -22   5 8173.41 205.267  51
   1 -22   6 5274.22 166.053  32
  -1 -22  -6 4628.11 136.319  51
  -1 -22  -6 4598.13 126.627  59
   1 -22   6 4871.49 137.062  59
   1 -22   6 5018.35 152.737  51
   1 -22   7 7163.79 198.499  32
  -1 -22  -7 7196.27 173.685  51
   1 -22   7 6891.94 173.218  59
   1 -22   7 7035.52 187.687  51
   1 -22   8 7231.33 190.562  32
  -1 -22  -8 7310.16 171.621  51
   1 -22   8 7358.41 188.507  51
   1 -22   8 7066.87 174.409  59
   1 -22   9 5275.22 149.146  51
   1 -22   9 5242.11 137.522  59
   1 -22   9 5074.83 142.468  32
   1 -22  10 1597.61 65.9306  59
   1 -22  10 1726.35 76.7969  51
   1 -22  11 45.2948 21.5269  59
   1 -22  11 58.9601 28.4236  51
   1 -22  12 3028.57 76.1210  51
  -1 -21  12 997.831 46.2083  59
  -1 -21  12 974.186 47.0670  51
  -1 -21  11 7272.70 163.242  59
  -1 -21  11 6841.17 164.091  51
  -1 -21  10 4360.77 127.665  59
  -1 -21  10 4227.94 131.122  51
  -1 -21   9 4145.01 128.721  21
  -1 -21   9 4181.39 132.126  59
  -1 -21   8 5759.54 165.483  32
  -1 -21   8 5535.59 158.549  59
  -1 -21   7 5157.24 161.362  32
  -1 -21   7 5333.89 153.475  59
  -1 -21   6 15182.0 323.995  32
   1 -21  -6 14607.6 277.947  51
  -1 -21   6 15513.9 308.213  59
  -1 -21   6 14207.2 312.825  51
  -1 -21   5 14852.1 320.733  32
   1 -21  -5 14894.0 278.809  51
  -1 -21   5 14710.5 299.745  59
  -1 -21   5 14782.5 311.487  51
  -1 -21   4 26186.6 504.305  32
   1 -21  -4 27618.8 463.033  51
  -1 -21   4 27011.3 493.408  51
  -1 -21   4 27454.4 482.443  59
   1 -21  -3 3256.78 98.7224  51
  -1 -21   3 3390.09 110.062  59
  -1 -21   3 3276.46 115.739  51
  -1 -21   2 2472.26 104.992  32
   1 -21  -2 2419.49 91.3452  32
   1 -21  -2 2483.13 85.0282  51
  -1 -21   2 2489.52 90.9135  59
  -1 -21   2 2473.63 97.4528  51
   1 -21  -1 1017.65 63.7157  32
  -1 -21   1 998.959 67.3698  32
  -1 -21   1 938.788 56.5600  59
   1 -21  -1 957.746 55.0491  51
  -1 -21   1 1082.22 63.7256  51
  -1 -21   0 3536.86 121.864  32
   1 -21   0 3766.08 123.183  32
  -1 -21   0 3713.62 108.895  59
  -1 -21   0 3509.68 115.213  51
   1 -21   0 3686.64 110.716  51
   1 -21   1 6232.85 175.352  32
  -1 -21  -1 6371.73 153.692  59
   1 -21   1 6437.63 145.158  59
  -1 -21  -1 6514.40 164.005  51
   1 -21   1 6660.22 161.757  51
   1 -21   2 10497.2 227.523  51
   1 -21   2 10660.0 249.490  32
  -1 -21  -2 10587.2 229.319  51
  -1 -21  -2 10262.9 233.110  21
  -1 -21  -2 10641.1 218.795  59
   1 -21   2 10542.0 212.848  59
   1 -21   3 4610.17 134.891  51
   1 -21   3 4537.97 150.674  32
  -1 -21  -3 4456.14 121.937  59
   1 -21   3 4443.56 120.449  59
  -1 -21  -3 4437.98 130.412  21
  -1 -21  -3 4438.14 130.552  51
  -1 -21  -4 18245.9 345.460  51
  -1 -21  -4 18275.3 334.577  59
   1 -21   4 17927.2 336.662  59
   1 -21   4 18330.9 354.008  51
   1 -21   5 48324.2 815.354  32
  -1 -21  -5 47963.7 776.454  51
   1 -21   5 46410.0 769.869  59
  -1 -21  -5 46429.6 761.354  59
   1 -21   5 47228.0 789.281  51
   1 -21   6 829.707 75.5485  32
  -1 -21  -6 662.578 56.6050  51
   1 -21   6 802.493 57.7270  59
  -1 -21  -6 595.823 47.5510  59
   1 -21   6 901.653 69.1702  51
   1 -21   7 4915.44 156.280  32
  -1 -21  -7 4489.93 132.425  51
   1 -21   7 4723.65 136.553  59
  -1 -21  -7 4339.66 122.682  59
   1 -21   7 4674.00 148.664  51
   1 -21   8 1983.18 93.8652  32
  -1 -21  -8 1960.32 82.2083  51
   1 -21   8 1902.26 93.2907  51
   1 -21   8 1983.12 85.9669  59
   1 -21   9 3975.92 128.068  51
   1 -21   9 3700.04 115.790  59
   1 -21   9 3722.99 120.319  32
   1 -21  10 583.664 47.4108  59
   1 -21  10 581.656 54.4048  51
   1 -21  11 634.511 42.2978  59
   1 -21  11 583.863 45.7180  51
   1 -21  12 1557.70 49.7176  59
   1 -21  12 1629.88 57.6766  51
  -1 -20  12 236.856 32.6555  59
  -1 -20  12 223.261 31.7347  51
  -1 -20  11 432.559 45.3442  59
  -1 -20  11 444.047 48.8959  51
  -1 -20  10 2569.89 100.036  59
  -1 -20  10 2376.49 99.7662  51
  -1 -20   9 2969.43 111.928  59
  -1 -20   9 2882.44 105.059  21
  -1 -20   8 3974.16 132.531  32
  -1 -20   8 3731.57 130.801  59
  -1 -20   7 1299.30 79.8708  32
  -1 -20   7 1455.99 80.8038  59
  -1 -20   6 8988.81 226.853  32
   1 -20  -6 9253.51 192.203  51
  -1 -20   6 8848.56 211.913  59
  -1 -20   5 7455.15 195.392  32
  -1 -20   5 7543.17 181.179  59
  -1 -20   5 7136.35 186.969  51
  -1 -20   4 5299.07 159.908  32
   1 -20  -4 5337.97 129.548  51
  -1 -20   4 4986.95 148.419  51
  -1 -20   4 5003.09 141.954  59
   1 -20  -3 36684.2 612.031  51
  -1 -20   3 37585.6 627.468  59
  -1 -20   3 38685.2 639.352  51
  -1 -20   2 278.116 48.5330  32
   1 -20  -2 292.982 37.8078  32
   1 -20  -2 315.772 34.7616  51
  -1 -20   2 363.185 39.7173  59
  -1 -20   2 264.570 41.6378  51
   1 -20  -1 7988.42 189.868  32
  -1 -20   1 7898.02 196.708  32
  -1 -20   1 7937.27 178.511  59
   1 -20  -1 8067.66 176.258  51
  -1 -20   1 7913.64 187.599  51
   1 -20   0 2083.26 89.8256  32
  -1 -20   0 2054.81 87.8458  32
  -1 -20   0 2097.89 78.6746  59
   1 -20   0 2008.44 77.3243  51
  -1 -20   0 2118.20 84.0306  51
  -1 -20  -1 21327.1 393.542  32
   1 -20   1 21451.7 403.704  32
   1 -20   1 20255.9 362.446  59
  -1 -20  -1 20926.8 373.456  59
  -1 -20  -1 21372.3 383.682  51
   1 -20   1 21442.5 381.559  51
   1 -20   2 19098.3 358.697  51
   1 -20   2 19390.2 380.898  32
  -1 -20  -2 20130.3 361.379  51
  -1 -20  -2 19431.7 366.860  21
   1 -20   2 18627.5 341.832  59
  -1 -20  -2 19803.6 350.004  59
   1 -20   3 722.205 55.7970  51
   1 -20   3 759.045 65.3108  32
  -1 -20  -3 704.219 48.0296  59
   1 -20   3 670.289 46.4054  59
  -1 -20  -3 642.800 49.2866  21
  -1 -20  -3 789.294 55.6315  51
  -1 -20  -4 7923.37 184.396  51
   1 -20   4 7942.49 180.174  59
  -1 -20  -4 7853.99 176.874  59
   1 -20   4 7960.79 192.091  51
   1 -20   5 9478.93 240.788  32
  -1 -20  -5 9775.36 215.259  51
   1 -20   5 9816.36 213.135  59
  -1 -20  -5 9485.67 204.377  59
   1 -20   5 9714.00 226.706  51
   1 -20   6 14121.8 314.379  32
  -1 -20  -6 13873.9 284.366  51
  -1 -20  -6 13562.6 273.210  59
   1 -20   6 14669.2 287.505  59
   1 -20   6 14692.9 302.289  51
   1 -20   7 6555.26 186.933  32
  -1 -20  -7 6502.67 166.635  51
  -1 -20  -7 6581.72 158.141  59
   1 -20   7 6561.05 168.617  59
   1 -20   7 6275.58 179.131  51
   1 -20   8 4287.70 142.112  32
  -1 -20  -8 4268.09 126.624  51
   1 -20   8 4185.69 141.165  51
   1 -20   8 4275.12 131.257  59
   1 -20   9 8594.34 209.722  51
   1 -20   9 8462.29 197.475  59
   1 -20   9 8015.15 198.240  32
   1 -20  10 7964.01 189.909  51
   1 -20  10 7949.59 179.775  59
   1 -20  11 1014.87 54.0153  59
   1 -20  11 1115.51 61.9013  51
   1 -20  12 585.408 35.6461  59
   1 -20  12 653.006 41.5183  51
  -1 -19  13 3097.56 80.3530  59
  -1 -19  13 3243.50 80.2638  51
  -1 -19  12 406.170 39.6278  59
  -1 -19  12 387.126 39.3162  51
  -1 -19  11 8478.39 192.246  59
  -1 -19  11 8372.07 194.797  51
  -1 -19  10 20298.7 384.232  59
  -1 -19  10 20360.5 389.946  51
  -1 -19   9 10717.8 242.858  59
  -1 -19   9 10544.4 247.032  51
   1 -19  -9 10400.2 245.336  20
  -1 -19   8 16768.6 335.812  59
  -1 -19   8 16332.9 335.903  32
   1 -19  -8 16523.3 345.977  20
  -1 -19   7 8893.61 218.673  32
   1 -19  -7 8354.55 183.060  51
  -1 -19   7 8925.12 212.718  59
   1 -19  -7 8559.70 220.277  20
  -1 -19   6 7354.97 194.701  32
   1 -19  -6 6961.02 159.754  51
   1 -19  -6 7236.24 194.358  20
  -1 -19   6 7303.88 182.505  59
  -1 -19   5 15409.6 319.315  32
   1 -19  -5 14971.4 278.095  51
  -1 -19   5 15316.3 300.085  59
  -1 -19   4 8299.60 207.240  32
   1 -19  -4 8467.92 177.470  51
  -1 -19   4 7890.28 196.197  51
  -1 -19   4 8343.63 191.210  59
   1 -19  -3 9916.16 204.399  51
  -1 -19   3 10226.2 216.583  59
  -1 -19   3 10567.6 225.296  51
  -1 -19   2 19357.4 367.792  32
   1 -19  -2 18819.6 349.176  32
   1 -19  -2 18776.0 337.436  51
  -1 -19   2 19164.2 345.956  59
  -1 -19   2 19115.1 354.828  51
  -1 -19   1 2308.08 94.1779  32
   1 -19  -1 2418.09 90.0601  32
  -1 -19   1 2327.48 81.6725  59
  -1 -19   1 2266.03 86.3836  51
   1 -19  -1 2388.29 80.0013  51
   1 -19   0 4348.31 128.947  32
  -1 -19   0 4352.15 128.942  32
  -1 -19   0 4380.79 116.399  59
   1 -19   0 4169.89 114.804  51
  -1 -19   0 4415.72 122.107  51
   1 -19   1 43749.3 746.201  32
  -1 -19  -1 45681.6 738.835  32
   1 -19   1 43411.8 707.063  59
  -1 -19  -1 44991.5 717.924  59
  -1 -19  -1 46551.7 730.462  51
   1 -19   1 44161.8 724.087  51
   1 -19   2 14613.2 282.984  51
   1 -19   2 14855.4 303.258  32
  -1 -19  -2 14677.5 282.653  51
  -1 -19  -2 14361.2 288.551  21
  -1 -19  -2 14462.4 273.182  59
   1 -19   2 14312.3 268.536  59
   1 -19   3 30508.6 521.950  51
  -1 -19  -3 31502.4 519.248  51
  -1 -19  -3 30667.8 508.526  59
   1 -19   3 30896.1 507.630  59
  -1 -19  -3 29698.7 517.962  21
   1 -19   4 124.682 46.9774  32
   1 -19   4 106.678 32.6484  59
  -1 -19  -4 186.432 32.7219  59
   1 -19   4 96.5540 35.9892  51
   1 -19   5 9115.15 228.132  32
  -1 -19  -5 8854.09 201.428  51
  -1 -19  -5 8904.67 193.588  59
   1 -19   5 9140.28 200.814  59
   1 -19   5 9026.26 212.533  51
   1 -19   6 27173.2 508.851  32
  -1 -19  -6 27182.6 476.633  51
  -1 -19  -6 26369.1 465.694  59
   1 -19   6 27684.6 479.681  59
   1 -19   6 26716.3 491.831  51
   1 -19   7 10657.9 256.121  32
  -1 -19  -7 10689.3 231.686  51
  -1 -19  -7 10066.4 220.420  59
   1 -19   7 10804.4 234.983  59
   1 -19   7 10844.0 247.084  51
   1 -19   8 4574.80 148.847  32
  -1 -19  -8 4370.79 133.066  51
   1 -19   8 5016.69 152.909  51
   1 -19   8 4837.48 142.050  59
   1 -19   9 3154.29 121.466  51
   1 -19   9 3194.44 111.746  59
   1 -19   9 3011.47 110.822  32
   1 -19  10 10304.3 225.258  59
   1 -19  10 10548.1 236.618  51
   1 -19  11 2915.04 94.6042  59
   1 -19  11 2984.62 102.622  51
   1 -19  12 718.799 42.4536  59
   1 -19  12 757.614 47.5868  51
  -1 -18  13 5851.53 128.749  59
  -1 -18  13 5910.54 127.746  51
  -1 -18  12 668.205 50.5234  59
  -1 -18  12 640.054 48.2662  51
  -1 -18  11 4627.74 134.704  59
  -1 -18  11 4794.25 139.028  51
  -1 -18  10 3763.39 127.733  59
   1 -18 -10 3708.03 127.689  20
  -1 -18  10 3845.30 130.356  51
  -1 -18   9 2006.52 92.6660  59
  -1 -18   9 1809.69 96.7084  51
   1 -18  -9 1969.92 97.3583  20
  -1 -18   8 1834.40 88.3385  32
  -1 -18   8 1975.83 93.5191  59
   1 -18  -8 1806.55 95.6691  20
  -1 -18   7 14879.1 309.704  32
   1 -18  -7 14529.1 275.570  51
  -1 -18   7 14427.0 302.714  59
   1 -18  -7 14785.7 320.099  20
  -1 -18   6 7593.72 192.867  32
  -1 -18   6 7399.95 181.547  59
   1 -18  -6 7287.25 196.233  20
  -1 -18   5 616.748 56.4144  32
   1 -18  -5 673.559 43.4231  51
   1 -18  -5 654.276 57.7741  20
  -1 -18   5 649.991 54.2874  59
  -1 -18   4 17703.8 342.887  32
   1 -18  -4 17031.5 306.814  51
  -1 -18   4 16842.1 330.118  51
  -1 -18   4 17024.6 322.591  59
   1 -18  -3 25338.1 428.235  51
  -1 -18   3 25498.9 440.519  59
  -1 -18   3 25144.7 447.209  51
  -1 -18   2 36045.8 604.518  32
   1 -18  -2 35039.2 585.313  32
   1 -18  -2 34998.2 573.627  51
  -1 -18   2 35161.1 581.775  59
  -1 -18   2 35323.9 590.203  51
  -1 -18   1 15431.5 300.718  32
   1 -18  -1 14729.7 290.251  32
  -1 -18   1 15048.8 280.529  59
   1 -18  -1 15173.0 277.233  51
  -1 -18   1 15008.3 288.375  51
   1 -18   0 8524.86 195.155  32
  -1 -18   0 8740.69 197.698  32
  -1 -18   0 8591.62 181.295  59
   1 -18   0 8507.71 181.012  51
  -1 -18   0 8947.88 190.663  51
   1 -18   1 14850.1 298.641  32
  -1 -18  -1 15124.4 292.426  32
   1 -18   1 14598.2 267.213  59
  -1 -18  -1 15138.4 276.818  59
  -1 -18  -1 15241.1 285.541  51
   1 -18   1 14880.4 280.404  51
   1 -18   2 15198.9 285.901  51
   1 -18   2 15468.2 305.335  32
  -1 -18  -2 14694.7 276.395  59
   1 -18   2 14854.6 272.148  59
  -1 -18  -2 14657.8 290.294  21
  -1 -18  -2 15088.4 284.788  51
   1 -18   3 12594.5 253.969  51
  -1 -18  -3 12733.7 250.398  51
  -1 -18  -3 12273.2 249.962  21
  -1 -18  -3 12605.2 243.375  59
   1 -18   3 12800.9 242.883  59
   1 -18   4 38605.0 667.786  32
  -1 -18  -4 39449.3 641.327  51
  -1 -18  -4 38429.5 631.184  59
   1 -18   4 38059.7 633.744  59
   1 -18   4 38864.6 648.233  51
   1 -18   5 506.469 57.1777  32
  -1 -18  -5 468.243 45.8107  51
   1 -18   5 476.501 44.7110  59
  -1 -18  -5 475.430 41.4763  59
   1 -18   5 483.542 50.3116  51
   1 -18   6 143.249 38.8548  59
  -1 -18  -6 90.4167 31.8199  59
  -1 -18  -6 91.6204 35.7209  51
   1 -18   6 121.607 43.6119  51
   1 -18   7 14581.0 315.741  32
  -1 -18  -7 14803.3 294.091  51
   1 -18   7 15031.1 297.625  59
  -1 -18  -7 14129.4 283.480  59
   1 -18   7 14752.4 310.509  51
   1 -18   8 9336.17 226.867  51
   1 -18   8 8956.02 222.863  32
  -1 -18  -8 8839.69 203.070  40
  -1 -18  -8 9193.16 208.803  51
   1 -18   8 9264.60 214.713  59
   1 -18   9 46611.8 782.806  32
   1 -18   9 47405.9 780.963  59
   1 -18   9 48727.1 797.178  51
  -1 -18  -9 45642.6 767.106  40
   1 -18  10 10315.8 231.318  59
   1 -18  10 10771.5 243.546  51
   1 -18  11 1563.58 72.4069  59
   1 -18  11 1632.45 79.0704  51
   1 -18  12 155.690 31.5784  59
   1 -18  12 136.020 35.0807  51
   1 -18  13 6932.90 136.076  59
  -1 -17  13 38.4885 23.7501  51
  -1 -17  12 3196.49 104.134  59
  -1 -17  12 3374.43 106.014  51
  -1 -17  11 1785.46 84.6933  59
  -1 -17  11 1931.98 89.1165  51
  -1 -17  10 4980.97 149.985  59
  -1 -17  10 5269.56 155.354  51
   1 -17 -10 4905.44 157.188  20
  -1 -17   9 9083.95 209.601  32
  -1 -17   9 9461.09 223.044  59
  -1 -17   9 8806.36 224.783  51
   1 -17  -9 9171.58 234.876  20
  -1 -17   8 11486.1 254.213  32
  -1 -17   8 11753.4 259.068  59
   1 -17  -8 11723.9 276.021  20
  -1 -17   8 10983.1 260.634  51
  -1 -17   7 1899.55 90.2966  32
   1 -17  -7 1996.71 73.7000  51
  -1 -17   7 1859.92 88.2713  59
   1 -17  -7 2016.61 101.008  20
  -1 -17   6 7213.13 187.560  32
   1 -17  -6 7139.93 158.108  51
  -1 -17   6 7084.34 177.254  59
   1 -17  -6 6978.42 192.235  20
  -1 -17   5 29833.5 526.620  32
   1 -17  -5 29070.6 487.740  51
   1 -17  -5 29331.5 530.813  20
  -1 -17   5 29602.9 510.176  59
  -1 -17   4 29117.5 507.680  51
  -1 -17   4 29698.8 521.592  32
  -1 -17   4 29657.7 502.938  59
   1 -17  -4 29550.6 524.083  20
   1 -17  -4 29135.1 485.139  51
   1 -17  -3 5212.95 120.548  51
  -1 -17   3 5024.37 128.901  59
  -1 -17   3 4879.62 132.439  51
   1 -17  -2 15644.2 293.460  32
  -1 -17   2 15685.7 308.125  32
   1 -17  -2 16044.2 283.877  51
  -1 -17   2 15844.6 290.609  59
  -1 -17   2 15838.1 297.580  51
   1 -17  -1 627.948 45.8325  32
  -1 -17   1 633.009 49.3060  32
  -1 -17   1 639.360 41.4748  59
   1 -17  -1 574.665 38.5566  51
  -1 -17   1 694.197 46.6312  51
  -1 -17   0 46903.0 755.646  32
   1 -17   0 45704.0 753.429  32
  -1 -17   0 46770.3 735.739  59
   1 -17   0 45378.6 734.575  51
  -1 -17   0 47023.6 744.364  51
   1 -17   1 6569.83 159.817  32
  -1 -17  -1 6438.14 152.880  32
   1 -17   1 6092.81 133.414  59
  -1 -17  -1 6172.42 140.040  59
  -1 -17  -1 6055.40 146.000  51
   1 -17   1 6338.83 144.562  51
   1 -17   2 56176.0 882.420  51
   1 -17   2 55849.7 903.523  32
  -1 -17  -2 54508.7 872.200  59
   1 -17   2 55387.0 868.357  59
  -1 -17  -2 55233.8 888.034  21
  -1 -17  -2 57596.4 883.427  51
   1 -17   3 27076.3 469.063  51
  -1 -17  -3 27598.5 465.800  51
  -1 -17  -3 26846.2 465.903  21
  -1 -17  -3 28138.4 459.781  59
   1 -17   3 26907.1 457.089  59
   1 -17   4 1128.86 70.8673  32
  -1 -17  -4 1277.17 61.5827  51
  -1 -17  -4 1281.61 58.2548  59
   1 -17   4 1067.92 54.6248  59
   1 -17   4 1071.15 60.7800  51
   1 -17   5 6800.26 181.971  32
  -1 -17  -5 6519.79 158.890  51
  -1 -17  -5 6405.08 152.848  59
   1 -17   5 6496.47 158.730  59
   1 -17   5 6804.30 169.507  51
   1 -17   6 4062.39 136.405  32
  -1 -17  -6 3739.28 111.054  40
   1 -17   6 4065.86 120.793  59
  -1 -17  -6 3913.48 112.792  59
  -1 -17  -6 3949.30 118.726  51
   1 -17   7 1334.98 81.1422  32
  -1 -17  -7 1392.88 67.9859  40
  -1 -17  -7 1350.71 67.3505  59
  -1 -17  -7 1355.03 70.6428  51
  -1 -17  -8 15192.1 303.101  40
  -1 -17  -8 15338.6 303.701  51
   1 -17   8 15323.5 321.520  32
   1 -17   9 6132.89 166.555  32
  -1 -17  -9 6147.13 161.527  40
   1 -17  10 6358.01 169.861  59
   1 -17  10 6677.94 181.286  51
  -1 -17 -10 6592.11 165.534  40
   1 -17  11 7586.10 179.181  59
   1 -17  11 7387.96 184.461  51
  -1 -17 -11 7215.33 169.089  40
   1 -17  12 322.645 39.4222  59
   1 -17  13 1762.63 59.2404  59
  -1 -16  13 3217.48 92.4133  51
  -1 -16  12 2939.52 101.139  51
  -1 -16  11 6670.46 173.469  51
   1 -16 -11 6377.73 177.591  20
  -1 -16  10 3398.57 125.720  51
  -1 -16  10 3309.29 123.970  59
   1 -16 -10 3576.08 134.766  20
  -1 -16   9 21673.8 405.473  32
  -1 -16   9 22844.6 430.897  51
  -1 -16   9 22988.1 425.318  59
   1 -16  -9 21386.2 441.682  20
  -1 -16   8 4856.42 144.852  32
  -1 -16   8 5167.65 157.317  51
  -1 -16   8 5205.78 153.249  59
   1 -16  -8 4957.14 164.996  20
   1 -16  -7 10827.0 216.934  51
  -1 -16   7 11262.2 246.067  32
   1 -16  -7 10573.6 258.553  20
  -1 -16   7 11359.9 242.558  59
  -1 -16   6 3419.33 112.975  59
  -1 -16   6 3523.66 117.908  32
   1 -16  -6 3305.66 95.3994  51
   1 -16  -6 3386.48 124.921  20
  -1 -16   5 4578.75 126.886  59
  -1 -16   5 4516.10 134.065  32
   1 -16  -5 4433.95 111.687  51
   1 -16  -5 4426.68 139.869  20
   1 -16  -4 26873.8 475.719  15
  -1 -16   4 28082.6 466.553  59
  -1 -16   4 27474.9 482.929  32
   1 -16  -4 26722.7 449.055  51
   1 -16  -4 26839.3 486.400  20
  -1 -16   3 3768.74 115.549   8
   1 -16  -3 3649.72 112.363  15
  -1 -16   3 3649.76 114.375  32
   1 -16  -3 3597.09 94.3101  51
  -1 -16   3 3879.32 104.924  59
  -1 -16   3 3796.45 109.614  51
   1 -16  -2 4734.57 119.803  32
  -1 -16   2 4945.27 120.106  59
   1 -16  -2 4797.36 113.106  51
  -1 -16   2 5107.50 125.385  51
   1 -16  -1 6288.40 150.815  32
  -1 -16   1 6431.20 158.261  32
  -1 -16   1 6581.93 145.600  59
   1 -16  -1 6508.37 141.757  51
  -1 -16   0 28065.6 474.780  32
   1 -16   0 27117.5 472.903  32
  -1 -16   0 27603.9 458.382  59
  -1 -16   0 28332.9 466.760  51
   1 -16   0 27581.1 458.095  51
   1 -16   1 27203.8 462.075  32
  -1 -16  -1 26486.1 453.145  32
   1 -16   1 26353.4 432.223  59
  -1 -16  -1 26354.8 439.294  59
  -1 -16  -1 26359.1 447.037  51
   1 -16   1 26417.0 443.694  51
   1 -16   2 37621.8 627.970  32
  -1 -16  -2 36885.0 600.520  59
   1 -16   2 37503.7 597.098  59
   1 -16   2 38299.4 609.939  51
  -1 -16  -2 36812.4 607.681  51
   1 -16   3 3117.62 96.0012  51
  -1 -16  -3 3450.53 97.3927  51
  -1 -16  -3 3264.53 95.4604  21
  -1 -16  -3 3336.08 92.2351  59
   1 -16   3 3011.85 88.2827  59
   1 -16   4 19511.6 371.141  32
  -1 -16  -4 19606.1 347.111  51
  -1 -16  -4 19045.8 339.954  59
   1 -16   4 19214.7 342.707  59
   1 -16   4 19164.0 353.036  51
  -1 -16  -5 6119.63 144.082  40
  -1 -16  -5 6120.87 144.571  59
   1 -16   5 5936.38 165.378  32
   1 -16   5 6348.03 178.080  19
  -1 -16  -5 6134.49 149.520  51
  -1 -16  -6 2945.44 96.7351  40
  -1 -16  -6 3024.32 117.887  16
  -1 -16  -6 3024.22 96.5208  59
   1 -16   6 3094.82 116.433  32
   1 -16   6 3211.23 125.827  19
  -1 -16  -6 2933.68 99.2228  51
  -1 -16  -7 8555.25 230.479  16
  -1 -16  -7 8711.05 194.005  59
  -1 -16  -7 8871.13 199.647  40
  -1 -16  -7 8846.80 199.944  51
   1 -16   7 8861.68 217.210  32
  -1 -16  -8 9329.68 245.544  16
  -1 -16  -8 8861.36 207.831  40
  -1 -16  -8 9052.72 206.386  51
   1 -16   8 8750.16 217.321  32
  -1 -16  -9 4154.89 156.344  16
  -1 -16  -9 3885.43 126.050  40
   1 -16   9 3870.53 126.993  32
  -1 -16 -10 16404.0 324.637  40
   1 -16  11 369.181 49.1663  59
  -1 -16 -11 299.035 42.2129  40
   1 -16  12 1197.76 60.7910  59
   1 -16  13 437.049 35.6385  59
  -1 -15  14 5929.71 123.985  59
  -1 -15  13 3938.61 107.610  51
  -1 -15  12 6505.30 163.783  51
   1 -15 -12 6383.84 168.936  20
  -1 -15  11 5602.18 158.498  51
   1 -15 -11 5218.92 165.676  20
  -1 -15  10 8398.25 211.766  51
   1 -15 -10 8493.44 225.535  20
  -1 -15   9 3432.84 110.877  32
   1 -15  -9 3658.87 143.317  20
  -1 -15   8 42250.5 716.484  32
   1 -15  -8 43764.1 757.386  20
  -1 -15   7 21004.3 388.562  32
   1 -15  -7 20501.8 411.135  20
   1 -15  -7 20168.1 360.513  51
  -1 -15   6 2868.40 99.6643  59
  -1 -15   6 2945.04 105.017  32
   1 -15  -6 2822.35 112.612  20
   1 -15  -6 2758.08 83.9650  51
  -1 -15   5 4205.76 116.766  59
  -1 -15   5 4055.39 124.025  32
   1 -15  -5 4069.31 130.737  20
   1 -15  -5 3929.78 101.693  51
  -1 -15   4 365.006 35.8103   8
  -1 -15   4 306.067 37.2532  12
   1 -15  -4 348.794 38.1892  15
  -1 -15   4 357.921 36.7483  59
  -1 -15   4 394.341 42.7376  32
   1 -15  -4 367.963 29.5318  51
   1 -15  -4 384.515 44.4743  20
   1 -15  -3 10234.6 225.262  20
  -1 -15   3 10584.6 224.005   8
  -1 -15   3 10489.3 220.679  12
   1 -15  -3 9945.57 219.194  15
  -1 -15   3 10718.3 213.461  51
  -1 -15   3 10941.5 223.490  32
  -1 -15   3 10676.0 208.639  59
   1 -15  -3 10300.0 196.611  51
   1 -15  -2 11789.9 243.285  15
   1 -15  -2 12032.1 227.711  32
  -1 -15   2 11705.7 228.209  12
   1 -15  -2 12222.9 220.073  51
  -1 -15   2 11766.5 231.760  51
  -1 -15   2 12268.7 227.704  59
   1 -15  -1 25146.3 427.265  32
  -1 -15   1 25237.8 434.262  32
  -1 -15   1 24922.4 406.676  12
  -1 -15   1 25444.7 425.939  51
   1 -15  -1 25101.5 415.096  51
  -1 -15   1 25401.4 419.599  59
  -1 -15   0 20346.4 328.873  32
   1 -15   0 19395.3 326.673  32
  -1 -15   0 19515.4 312.055  59
   1 -15   0 19481.9 311.162  51
  -1 -15   0 19927.5 319.962  51
  -1 -15  -1 28443.4 473.326  32
   1 -15   1 29056.0 481.231  32
  -1 -15  -1 28081.5 460.522  59
   1 -15   1 27354.5 452.635  59
   1 -15   1 28161.1 463.802  51
  -1 -15  -1 28346.5 467.592  51
   1 -15   2 1712.96 63.9796  51
   1 -15   2 1714.61 73.4676  32
   1 -15   2 1606.34 56.3198  59
  -1 -15  -2 1894.17 62.9969  59
   1 -15   2 1616.06 75.2903  19
  -1 -15  -2 1844.96 65.7664  51
   1 -15   3 19965.6 355.005  51
  -1 -15  -3 20315.3 346.364  59
   1 -15   3 20132.9 345.287  59
  -1 -15  -3 20438.4 352.900  51
  -1 -15  -3 19828.4 351.298  21
   1 -15   4 3411.15 115.168  12
  -1 -15  -4 3480.69 96.0835  59
   1 -15   4 3484.33 113.352  32
   1 -15   4 3192.04 115.989  19
  -1 -15  -4 3518.55 100.075  51
  -1 -15  -5 3878.00 106.087  40
  -1 -15  -5 3967.26 126.584  16
  -1 -15  -5 3846.04 105.771  59
   1 -15   5 3808.71 123.749  32
   1 -15   5 3654.90 129.435  19
  -1 -15  -5 3825.58 108.123  51
  -1 -15  -6 5748.45 144.941  40
  -1 -15  -6 6000.06 171.967  16
  -1 -15  -6 5736.65 142.112  59
   1 -15   6 5631.16 161.124  32
   1 -15   6 5689.28 173.647  19
  -1 -15  -6 5969.53 147.529  51
  -1 -15  -7 5813.68 153.560  40
  -1 -15  -7 5956.57 181.904  16
  -1 -15  -7 6126.30 150.030  59
   1 -15   7 5837.91 164.789  32
   1 -15   7 5950.71 179.385  19
  -1 -15  -7 5989.43 153.701  51
  -1 -15  -8 4071.44 154.977  16
  -1 -15  -8 4232.12 130.315  40
  -1 -15  -8 4207.50 126.617  51
   1 -15   8 4037.00 132.881  32
  -1 -15  -9 25287.9 502.925  16
  -1 -15  -9 25240.9 459.381  40
   1 -15   9 24355.4 452.642  32
  -1 -15 -10 1050.74 68.9703  40
  -1 -15 -10 1130.12 90.6317  16
  -1 -15 -11 3540.88 117.208  40
   1 -15  12 2132.40 83.6416  59
   1 -15  13 12066.9 229.264  59
  -1 -14  14 743.788 39.7253  59
  -1 -14  14 705.814 36.3717  51
  -1 -14  13 225.320 40.6919  59
  -1 -14  13 238.473 35.7820  51
  -1 -14  12 2521.83 97.3736  51
   1 -14 -12 2394.07 102.534  20
  -1 -14  11 6809.61 183.022  51
   1 -14 -11 6616.77 194.286  20
   1 -14 -10 16143.6 356.846  20
   1 -14  -9 54153.3 895.850  40
   1 -14  -9 56049.9 944.713  20
   1 -14  -9 56260.7 969.975  16
   1 -14  -8 14152.1 337.288  16
   1 -14  -8 14346.2 283.016  40
  -1 -14   8 14291.1 288.236  32
   1 -14  -8 14179.3 322.317  20
   1 -14  -7 1823.36 106.409  16
   1 -14  -7 1857.49 69.5966  51
  -1 -14   7 1946.59 83.3241  32
   1 -14  -7 1812.79 94.0429  20
   1 -14  -6 23348.4 451.600  16
   1 -14  -6 23182.7 392.116  51
  -1 -14   6 22773.9 418.272  32
   1 -14  -6 23011.0 439.434  20
   1 -14  -5 8573.97 203.641  20
  -1 -14   5 8024.74 190.841   8
  -1 -14   5 8143.76 210.012  12
   1 -14  -5 8642.81 192.187  15
  -1 -14   5 8578.61 193.557  32
   1 -14  -5 8528.09 169.786  51
   1 -14  -4 516.164 46.8378  20
  -1 -14   4 547.918 45.6070  12
  -1 -14   4 540.839 41.2277   8
   1 -14  -4 487.467 36.8581  35
   1 -14  -4 478.330 41.4402  15
  -1 -14   4 638.161 46.8656  32
  -1 -14   4 565.832 41.2762  59
   1 -14  -4 523.432 31.7695  51
   1 -14  -3 30812.5 538.391  20
   1 -14  -3 30854.1 505.544  51
   1 -14  -3 31936.2 524.632  35
  -1 -14   3 32587.5 535.098  32
  -1 -14   3 31509.2 518.295  59
  -1 -14   3 31947.1 536.980   8
  -1 -14   3 32594.9 536.985  12
   1 -14  -3 31255.3 532.761  15
   1 -14  -2 20420.3 357.635  38
   1 -14  -2 20966.6 371.907  15
   1 -14  -2 21250.7 355.367  32
  -1 -14   2 20709.7 360.143  12
  -1 -14   2 21126.1 375.838   8
   1 -14  -2 20458.8 345.972  51
  -1 -14   2 20845.9 359.799  51
  -1 -14   2 20927.8 354.498  59
  -1 -14   1 46988.7 737.660  59
  -1 -14   1 47708.6 753.495  32
   1 -14  -1 47020.2 744.550  32
  -1 -14   1 46102.5 729.428  12
   1 -14  -1 48039.6 748.474  38
   1 -14  -1 47180.0 732.106  51
  -1 -14   1 47352.6 744.058  51
  -1 -14   0 24479.8 412.718  32
   1 -14   0 23777.8 411.522  32
  -1 -14   0 23907.5 372.010  12
   1 -14   0 23790.4 396.649  51
  -1 -14   0 24666.7 405.688  51
  -1 -14   0 24670.8 399.287  59
   1 -14   1 10205.7 204.855  32
  -1 -14  -1 9663.76 196.823  32
   1 -14   1 10042.5 190.610  51
  -1 -14  -1 10004.1 193.546  51
  -1 -14  -1 9837.83 187.864  59
  -1 -14  -2 47097.9 741.535  51
   1 -14   2 48201.6 759.359  32
  -1 -14  -2 46232.7 734.665  59
   1 -14   2 46945.8 731.915  59
   1 -14   2 47704.1 742.096  51
   1 -14   2 46519.3 767.322  19
   1 -14   3 46017.9 760.111  12
  -1 -14  -3 46862.3 740.251  51
  -1 -14  -3 47678.3 735.246  59
  -1 -14  -3 46337.8 738.557  21
   1 -14   4 16184.7 320.899  19
  -1 -14  -4 15450.8 284.680  40
  -1 -14  -4 16065.5 308.152  16
  -1 -14  -4 16200.5 291.242  51
   1 -14   4 16204.1 311.697  32
  -1 -14  -4 16252.2 286.702  59
   1 -14   4 15908.2 319.359  12
  -1 -14  -5 13932.1 260.242  40
  -1 -14  -5 13406.7 284.172  16
  -1 -14  -5 13551.6 260.726  51
   1 -14   5 13883.9 280.127  32
   1 -14   5 14120.0 293.282  19
  -1 -14  -5 13488.8 255.653  59
  -1 -14  -6 1565.37 69.2089  40
  -1 -14  -6 1515.96 83.5178  16
  -1 -14  -6 1610.60 69.0853  51
   1 -14   6 1494.31 75.9937  32
   1 -14   6 1421.06 82.9126  19
  -1 -14  -6 1534.80 65.9445  59
  -1 -14  -7 1418.22 72.2987  40
  -1 -14  -7 1665.18 95.6372  16
  -1 -14  -7 1653.99 74.1533  51
   1 -14   7 1650.91 81.3749  32
   1 -14   7 1663.96 92.1570  19
  -1 -14  -7 1584.59 70.8252  59
  -1 -14  -8 3590.95 119.991  40
  -1 -14  -8 3512.30 115.295  51
   1 -14   8 3854.59 137.788  19
   1 -14   8 3689.81 122.908  32
  -1 -14  -8 3761.01 147.110  16
  -1 -14  -9 576.713 56.9185  40
   1 -14   9 549.854 50.5159  32
  -1 -14  -9 640.168 79.9944  16
  -1 -14 -10 11541.8 260.917  40
  -1 -14 -10 11979.6 298.662  16
  -1 -14 -11 104.676 40.0717  40
  -1 -14 -11 77.1593 56.3173  16
   1 -14  13 450.544 39.5230  59
   1 -14  13 386.577 42.9487  51
   1 -14  14 955.390 39.8386  59
   1 -14  14 849.620 39.3634  51
  -1 -13  14 786.432 43.1081  59
  -1 -13  14 744.646 39.0354  51
  -1 -13  13 912.855 56.5153  59
   1 -13 -13 809.796 56.2628  20
  -1 -13  13 859.356 54.2524  51
   1 -13 -12 7230.18 199.914  20
  -1 -13  12 7698.81 186.496  51
   1 -13 -12 7403.61 179.461   3
   1 -13 -11 1267.94 72.5565   3
   1 -13 -11 1296.85 88.0822  20
   1 -13 -10 4804.49 185.988  16
   1 -13 -10 4834.79 145.132  40
   1 -13 -10 4889.50 146.095   3
   1 -13  -9 5236.72 188.265  16
   1 -13  -9 4999.14 146.866   3
   1 -13  -9 5002.14 144.648  40
   1 -13  -8 20031.8 434.389  16
  -1 -13   8 20332.1 378.761  32
   1 -13  -8 20649.2 386.033   3
   1 -13  -8 21409.5 382.751  40
   1 -13  -7 34325.2 625.196  16
   1 -13  -7 33508.5 565.902  40
   1 -13  -7 34282.2 556.871  51
  -1 -13   7 33692.5 576.539  32
   1 -13  -6 1707.78 61.4700  51
   1 -13  -6 1736.99 91.8587  16
  -1 -13   6 1681.01 75.1596  32
   1 -13  -5 3041.62 106.355  20
  -1 -13   5 2878.17 95.7886   8
  -1 -13   5 2727.33 107.766  12
   1 -13  -5 2811.42 110.414  16
   1 -13  -5 2913.63 97.1362  15
  -1 -13   5 3086.66 97.8229  32
   1 -13  -5 2755.31 78.5058  51
  -1 -13   4 11789.2 215.508   1
   1 -13  -4 11896.4 246.504  20
  -1 -13   4 11731.0 250.143  12
  -1 -13   4 11630.5 238.126   8
   1 -13  -4 11776.3 227.124  35
   1 -13  -4 11504.7 236.399  15
  -1 -13   4 11988.8 237.731  32
  -1 -13   4 11867.6 226.487  59
   1 -13  -4 11814.6 213.057  51
  -1 -13   3 18359.4 301.405   1
   1 -13  -3 18514.7 344.182  20
  -1 -13   3 19188.1 344.018  12
  -1 -13   3 19248.7 342.124   8
   1 -13  -3 18688.1 330.233  35
   1 -13  -3 18401.9 338.358  15
  -1 -13   3 19136.1 338.719  32
   1 -13  -3 19125.0 314.363  51
  -1 -13   3 18761.2 324.889  59
  -1 -13   2 54272.3 852.614   8
  -1 -13   2 52742.4 839.902  12
   1 -13  -2 52960.8 841.662  35
  -1 -13   2 54690.8 837.041  51
   1 -13  -2 52248.0 851.061  20
  -1 -13   2 54300.7 831.760  59
  -1 -13   1 24779.3 419.219  32
  -1 -13   1 24453.9 410.709  51
  -1 -13   1 25056.3 402.317  12
  -1 -13   1 24633.0 405.481  59
  -1 -13   0 3866.80 91.6242  59
  -1 -13   0 3968.60 101.119  32
   1 -13   0 3699.20 98.6254  32
  -1 -13   0 3703.18 94.6820  51
  -1 -13   0 3858.54 76.7648  12
   1 -13   0 3884.08 101.736  38
  -1 -13  -1 10414.9 202.884  32
   1 -13   1 10904.0 210.083  32
   1 -13   1 10413.6 214.158  19
   1 -13   1 10402.3 195.488  51
  -1 -13  -1 10906.9 200.441  51
  -1 -13  -1 10482.5 194.650  59
  -1 -13  -2 11293.1 204.277  59
   1 -13   2 11453.8 222.541  32
   1 -13   2 11485.1 230.422  19
   1 -13   2 11880.4 210.371  51
  -1 -13  -2 11551.9 209.421  51
  -1 -13  -2 11494.6 231.724   5
   1 -13   3 3963.23 114.381  12
  -1 -13  -3 4177.88 99.3583  59
   1 -13   3 4029.20 114.674  32
  -1 -13  -3 4171.06 103.133  51
  -1 -13  -3 4024.62 123.509   5
   1 -13   4 17844.0 347.594  19
  -1 -13  -4 18531.7 319.861  40
  -1 -13  -4 18142.1 339.885  16
  -1 -13  -4 18332.8 317.925  59
   1 -13   4 18470.5 341.021  32
  -1 -13  -4 18707.5 323.304  51
   1 -13   4 18257.9 352.421  12
   1 -13   5 33213.3 564.197  19
  -1 -13  -5 32262.4 531.357  40
  -1 -13  -5 32476.5 559.984  16
  -1 -13  -5 32163.2 526.724  59
   1 -13   5 32074.1 551.324  32
  -1 -13  -5 32358.0 531.445  51
  -1 -13  -6 21970.5 398.486  40
  -1 -13  -6 23035.3 432.481  16
  -1 -13  -6 22318.8 391.519  59
   1 -13   6 22879.6 415.320  32
   1 -13   6 22960.0 429.804  19
  -1 -13  -6 22462.5 395.590  51
  -1 -13  -7 11076.3 235.686  40
  -1 -13  -7 10991.0 265.174  16
  -1 -13  -7 11247.9 227.550  59
   1 -13   7 10580.4 240.462  32
   1 -13   7 10806.4 255.413  19
  -1 -13  -7 11358.0 232.065  51
  -1 -13  -8 8202.60 230.877  16
  -1 -13  -8 8177.85 199.672  40
   1 -13   8 8260.13 198.714  32
   1 -13   8 8003.00 212.222  19
  -1 -13  -8 8179.77 190.942  51
  -1 -13  -9 8190.56 203.153  40
  -1 -13  -9 8296.80 236.571  16
   1 -13   9 7676.96 188.635  32
  -1 -13 -10 23230.4 444.230  40
  -1 -13 -10 24017.7 490.581  16
  -1 -13 -11 6650.05 179.380  40
  -1 -13 -11 6480.15 171.003   3
  -1 -13 -11 6455.68 207.587  16
  -1 -13 -12 99.8471 40.0275  40
  -1 -13 -12 131.160 32.8437   3
  -1 -13 -12 132.449 53.1796  16
   1 -13  13 2335.80 84.5903  51
   1 -13  13 2392.53 83.1233  59
   1 -13  14 6678.65 138.543  51
   1 -13  14 6626.13 136.590  59
  -1 -12  14 3061.37 83.9986  51
  -1 -12  14 3121.35 87.8505  59
   1 -12 -13 256.998 37.4343   3
  -1 -12  13 270.197 39.9096  51
  -1 -12  13 257.317 40.3942  59
   1 -12 -13 254.560 44.7298  20
   1 -12 -12 3898.35 125.816   3
   1 -12 -12 3856.54 141.728  20
   1 -12 -11 2835.33 110.780   3
   1 -12 -11 2859.38 147.165  16
   1 -12 -10 11969.8 263.288   3
   1 -12 -10 11341.3 256.155  40
   1 -12 -10 11172.2 302.831  16
   1 -12  -9 2666.38 104.189   3
   1 -12  -9 2656.31 137.323  16
   1 -12  -9 2708.02 103.298  40
  -1 -12   8 6004.68 151.986  32
   1 -12  -8 6219.91 162.881   3
   1 -12  -8 6377.07 201.892  16
   1 -12  -8 6392.20 160.845  40
   1 -12  -7 5431.32 173.315  16
   1 -12  -7 5269.48 139.289   3
  -1 -12   7 5378.49 139.346  32
   1 -12  -7 5054.52 124.386  51
   1 -12  -7 5229.41 134.302  40
  -1 -12   6 8236.98 180.315  32
   1 -12  -6 7888.93 167.302  40
   1 -12  -6 7812.90 161.372  51
   1 -12  -6 7862.50 206.197  16
   1 -12  -6 7687.42 182.368  15
  -1 -12   5 26285.4 449.949  32
   1 -12  -5 27123.2 475.856  16
   1 -12  -5 25451.2 451.957  15
   1 -12  -5 26118.3 425.503  51
  -1 -12   5 25581.8 477.749  12
  -1 -12   5 25674.5 452.919   8
  -1 -12   4 1858.54 79.3128  12
  -1 -12   4 1813.50 71.0055   8
   1 -12  -4 2013.73 83.1562  16
   1 -12  -4 1840.08 71.9839  15
  -1 -12   4 1865.50 71.1196  32
   1 -12  -4 1943.40 78.6944  20
   1 -12  -4 2108.80 60.0145  51
  -1 -12   3 34666.0 538.598  59
  -1 -12   3 34143.4 551.129  32
  -1 -12   3 33606.7 553.922   8
  -1 -12   3 34936.2 560.996  12
   1 -12  -3 33361.0 558.705  20
  -1 -12   2 19061.0 310.355  59
  -1 -12   2 18854.0 328.053   8
  -1 -12   2 18205.6 319.098  12
  -1 -12   1 61635.2 950.129  51
  -1 -12   1 61390.4 944.952  12
  -1 -12   1 61728.6 968.029   8
  -1 -12   1 62943.8 959.504  32
  -1 -12   0 48100.5 760.851  51
  -1 -12   0 49708.5 742.901  12
   1 -12   1 17036.0 308.648  38
   1 -12   1 17881.3 308.094  32
   1 -12   1 16723.3 311.123  19
  -1 -12  -1 17483.8 297.070  51
  -1 -12  -1 17838.4 311.766   5
   1 -12   2 196500. 2932.49  12
  -1 -12  -2 198010. 2916.33  59
   1 -12   2 195244. 2943.82  19
  -1 -12  -2 196900. 2921.68  51
  -1 -12  -2 195982. 2947.49   5
   1 -12   3 2090.26 77.7437  12
  -1 -12  -3 2285.03 83.3209   7
  -1 -12  -3 2322.57 66.9317  59
   1 -12   3 2191.53 76.6728  32
  -1 -12  -3 2260.74 69.0692  51
  -1 -12  -3 2276.50 87.1531   5
  -1 -12  -4 31401.7 564.406   7
  -1 -12  -4 32886.6 572.166   5
   1 -12   4 32469.1 555.226  19
  -1 -12  -4 31995.6 527.272  40
  -1 -12  -4 32900.7 549.179  16
  -1 -12  -4 33069.2 524.775  59
   1 -12   4 33495.1 548.238  32
   1 -12   4 33050.1 563.693  12
   1 -12   4 32220.6 510.364   8
  -1 -12  -4 32557.0 528.511  51
  -1 -12  -5 63511.2 1050.40   7
   1 -12   5 63602.0 1031.42  19
  -1 -12  -5 64270.7 1001.76  40
  -1 -12  -5 64250.6 1030.46  16
  -1 -12  -5 65088.8 995.516  59
   1 -12   5 64441.2 1018.70  32
  -1 -12  -5 65476.6 999.881  51
   1 -12   5 62199.2 1045.13  12
  -1 -12  -6 24301.0 425.137  40
  -1 -12  -6 24556.6 457.430  16
  -1 -12  -6 24592.9 416.979  59
   1 -12   6 23914.7 435.442  32
   1 -12   6 24665.9 448.636  19
  -1 -12  -6 24054.6 419.293  51
  -1 -12  -7 3708.73 116.830  40
  -1 -12  -7 3913.65 140.230  16
  -1 -12  -7 3902.56 110.762  59
   1 -12   7 3651.40 117.332  32
   1 -12   7 3597.80 127.332  19
  -1 -12  -7 3817.22 112.534  51
  -1 -12  -8 3448.46 142.414  16
  -1 -12  -8 3667.99 121.761  40
   1 -12   8 3551.85 116.203  32
   1 -12   8 3511.72 128.462  19
  -1 -12  -8 3690.30 114.682  51
   1 -12   9 27825.1 499.267  32
   1 -12   9 29430.2 531.315  19
  -1 -12  -9 28730.6 522.589  40
  -1 -12  -9 29680.8 567.271  16
  -1 -12 -10 16173.1 337.630  40
  -1 -12 -10 16555.1 377.363  16
  -1 -12 -11 3027.48 118.867  40
  -1 -12 -11 2956.44 112.256   3
  -1 -12 -11 3109.81 142.083  16
  -1 -12 -12 3212.76 115.788  40
  -1 -12 -12 3239.01 110.736   3
  -1 -12 -12 3257.59 137.809  16
   1 -12  14 712.265 41.0486  51
   1 -12  14 823.194 42.6097  59
  -1 -11  14 826.068 44.9884  51
   1 -11 -14 715.918 47.0466  20
  -1 -11  14 869.448 47.9589  59
   1 -11 -13 1626.94 75.1561   3
  -1 -11  13 1582.77 73.7444  59
   1 -11 -13 1550.78 83.7349  20
  -1 -11  13 1589.43 73.0125  51
   1 -11 -12 1038.16 70.8492   3
   1 -11 -12 1209.62 102.083  16
   1 -11 -11 6943.47 189.599   3
   1 -11 -11 6783.27 226.083  16
   1 -11 -10 6383.00 180.250   3
   1 -11 -10 6202.90 173.500  40
   1 -11 -10 6216.58 213.200  16
   1 -11  -9 13830.5 293.295   3
   1 -11  -9 13624.0 285.637  40
   1 -11  -9 13410.2 330.598  16
   1 -11  -8 27991.6 501.582   3
   1 -11  -8 28205.0 493.549  40
   1 -11  -8 28377.8 544.252  16
  -1 -11   7 8914.92 193.904  32
   1 -11  -7 9121.86 183.735  51
   1 -11  -7 8944.28 194.731  40
   1 -11  -7 9024.91 207.732  15
   1 -11  -7 9454.20 236.905  16
   1 -11  -6 1522.40 84.4417  16
   1 -11  -6 1574.55 71.0404  15
  -1 -11   6 1580.99 84.0811  12
  -1 -11   6 1734.88 72.1050   8
  -1 -11   6 1656.99 66.9775  32
   1 -11  -6 1566.38 56.9128  51
   1 -11  -6 1497.48 60.9251  40
   1 -11  -5 9745.98 208.835  15
   1 -11  -5 10093.8 226.844  16
   1 -11  -5 10140.9 208.684  11
  -1 -11   5 9599.45 207.264   8
  -1 -11   5 10220.1 231.793  12
   1 -11  -5 10063.4 192.573   9
  -1 -11   5 10090.0 204.078  32
   1 -11  -5 9938.69 185.524  51
  -1 -11   5 9901.74 202.276   2
  -1 -11   4 116024. 1744.34  32
   1 -11  -4 114231. 1763.84  16
  -1 -11   4 113453. 1731.08   2
  -1 -11   4 116225. 1767.22  12
  -1 -11   4 115972. 1748.84   8
  -1 -11   3 6207.44 124.051   1
  -1 -11   3 6390.34 123.639   2
  -1 -11   3 6533.28 142.467  32
  -1 -11   3 6206.67 146.870  12
  -1 -11   3 6341.19 143.620   8
  -1 -11   2 4349.25 106.412  12
  -1 -11   2 4439.07 111.263   8
  -1 -11   2 4409.74 82.3800   2
  -1 -11   1 8386.00 167.208   8
  -1 -11   1 7488.29 148.699  12
  -1 -11   0 48465.8 734.566  12
  -1 -11   0 48672.1 753.023   5
  -1 -11  -1 24714.1 401.550   5
   1 -11   1 24091.2 356.963   1
  -1 -11  -2 85749.3 1332.86   7
   1 -11   2 89657.3 1329.40  12
  -1 -11  -2 85719.3 1341.61   5
   1 -11   2 87203.8 1335.27  19
   1 -11   3 65460.1 1043.12  12
  -1 -11  -3 66004.6 1017.01  59
   1 -11   3 68567.6 1037.53  32
  -1 -11  -3 66839.8 1020.86  51
  -1 -11  -3 66112.0 1054.69   5
  -1 -11  -3 67590.9 1050.31   7
  -1 -11  -4 1613.02 75.0844   7
  -1 -11  -4 1670.14 77.2152   5
   1 -11   4 1711.13 71.6635  19
  -1 -11  -4 1566.78 57.9391  40
  -1 -11  -4 1613.41 68.0504  16
  -1 -11  -4 1605.15 55.6987  59
   1 -11   4 1758.04 68.7748  32
   1 -11   4 1628.92 47.9637   8
   1 -11   4 1645.40 73.3194  12
  -1 -11  -4 1631.54 58.6560  51
  -1 -11  -5 3179.78 118.099   5
  -1 -11  -5 3465.90 121.534   7
   1 -11   5 3771.56 115.278  19
  -1 -11  -5 3455.19 97.8750  40
  -1 -11  -5 3649.05 115.753  16
  -1 -11  -5 3519.44 93.8578  59
   1 -11   5 3652.97 107.588  32
  -1 -11  -5 4189.92 102.292  51
   1 -11   5 3840.70 125.946  12
   1 -11   6 3860.83 122.285  19
  -1 -11  -6 3648.45 107.863  40
  -1 -11  -6 3672.34 126.116  16
  -1 -11  -6 3790.78 102.560  59
   1 -11   6 3893.72 114.049  32
  -1 -11  -6 3642.68 102.746  51
  -1 -11  -6 3563.27 119.661   9
  -1 -11  -7 47404.2 771.826  40
  -1 -11  -7 47661.8 812.168  16
  -1 -11  -7 47653.3 759.091  59
   1 -11   7 46157.6 770.960  32
   1 -11   7 46365.4 788.291  19
  -1 -11  -7 47570.9 762.113  51
  -1 -11  -8 5765.75 185.937  16
  -1 -11  -8 5909.55 159.856  40
   1 -11   8 5589.21 150.318  32
  -1 -11  -8 5795.40 149.861  51
   1 -11   8 5664.96 164.642  19
   1 -11   9 5834.30 169.748  19
  -1 -11  -9 6062.46 171.407  40
  -1 -11  -9 6304.94 203.608  16
  -1 -11 -10 444.199 57.8737  40
  -1 -11 -10 547.173 80.4510  16
  -1 -11 -11 6294.00 180.400  40
  -1 -11 -11 6247.40 209.630  16
  -1 -11 -12 1019.93 72.4805  40
  -1 -11 -12 1126.57 70.8298   3
  -1 -11 -12 992.475 90.3359  16
  -1 -11 -13 2338.32 86.0347   3
  -1 -11 -13 2537.01 113.575  16
   1 -11  14 190.237 28.6567  51
   1 -11  14 201.090 29.6829  59
   1 -10 -14 6421.16 148.979   3
  -1 -10  14 6467.68 142.600  51
  -1 -10  14 6659.42 147.599  59
   1 -10 -14 6384.95 157.755  20
   1 -10 -13 8047.28 195.069   3
   1 -10 -13 7773.99 207.200  20
   1 -10 -12 1900.03 94.4666   3
   1 -10 -12 1886.61 124.003  16
   1 -10 -11 5531.09 168.489   3
   1 -10 -11 5234.95 202.758  16
   1 -10 -10 692.857 64.9906   3
   1 -10 -10 570.977 61.9654  40
   1 -10 -10 710.442 91.8228  16
   1 -10  -9 7433.09 194.566   3
   1 -10  -9 7292.59 224.094  16
   1 -10  -9 7271.59 187.408  40
   1 -10  -8 4996.60 145.336  15
   1 -10  -8 4883.39 169.758  16
   1 -10  -8 4734.89 135.407  40
  -1 -10   7 7563.43 170.339  32
   1 -10  -7 7871.31 164.449  51
   1 -10  -7 8068.11 190.016  15
   1 -10  -7 8064.61 212.939  16
   1 -10  -7 8016.57 177.811  40
   1 -10  -6 1113.65 51.8628  40
   1 -10  -6 984.642 57.4442  15
   1 -10  -6 1087.78 71.0669  16
  -1 -10   6 1055.50 56.0449   8
  -1 -10   6 997.355 66.5718  12
   1 -10  -6 1041.62 50.6887   9
   1 -10  -6 1055.13 54.2996  11
  -1 -10   6 971.987 50.4971  32
   1 -10  -6 1215.97 47.5054  51
  -1 -10   6 1003.80 56.4628   2
   1 -10  -5 20451.5 349.205  40
   1 -10  -5 21438.5 388.859  16
   1 -10  -5 20756.4 369.927  15
  -1 -10   5 20483.0 392.863  12
   1 -10  -5 21507.4 355.337   9
   1 -10  -5 20251.2 366.592  11
  -1 -10   5 20144.5 368.214   8
  -1 -10   5 20238.6 360.086  32
   1 -10  -5 21155.4 343.522  51
  -1 -10   5 21087.2 366.202   2
  -1 -10   4 6330.70 143.300  32
   1 -10  -4 6555.65 130.748   9
  -1 -10   4 6403.69 147.392   8
   1 -10  -4 6628.22 150.222  11
  -1 -10   4 6537.82 160.666  12
  -1 -10   4 6787.16 139.778   2
   1 -10  -4 6584.62 158.145  16
   1 -10  -3 14202.0 269.713  11
  -1 -10   3 14065.6 272.347  12
  -1 -10   3 15017.6 268.477   8
  -1 -10   3 15208.4 250.308   2
  -1 -10   2 21057.3 363.683  12
  -1 -10   2 22378.8 368.507   8
  -1 -10   2 21627.4 337.671   2
  -1 -10   2 21433.7 338.357   1
  -1 -10   1 1091.94 48.4273   8
  -1 -10   1 1092.82 41.4518  12
  -1 -10   1 1164.51 24.9661   2
  -1 -10   1 1147.82 37.4406   5
  -1 -10   0 136894. 2041.26   5
   1 -10   1 53273.2 798.698   1
  -1 -10  -1 54679.3 834.958   5
   1 -10   2 13103.2 243.073  12
  -1 -10  -2 13594.0 247.720   7
  -1 -10  -2 13525.3 253.881   5
   1 -10   3 2141.04 75.5404  19
   1 -10   3 2278.12 56.1251   8
   1 -10   3 2370.31 79.4005  12
   1 -10   3 2226.35 72.6560  32
  -1 -10  -3 2286.92 65.1921  51
  -1 -10  -3 2311.63 80.7103   7
  -1 -10  -3 2284.50 81.7785   5
  -1 -10  -4 31023.3 537.565   5
  -1 -10  -4 31081.2 536.296   7
   1 -10   4 32088.9 523.718  19
  -1 -10  -4 30745.0 501.581  40
  -1 -10  -4 31711.3 521.143  16
  -1 -10  -4 31569.1 496.961  59
   1 -10   4 30802.0 514.909  32
   1 -10   4 31441.0 533.618  12
   1 -10   4 29538.0 482.460   8
  -1 -10  -4 31549.2 499.803  51
  -1 -10  -5 37238.7 640.135   7
   1 -10   5 37232.0 617.736  19
  -1 -10  -5 36979.2 597.951  40
  -1 -10  -5 37140.7 623.278  16
  -1 -10  -5 36826.4 589.406  59
   1 -10   5 36745.6 606.709  32
  -1 -10  -5 37148.8 592.853  51
   1 -10   5 35894.3 635.062  12
  -1 -10  -5 36085.3 617.758   9
   1 -10   5 37273.1 575.730   8
   1 -10   6 11207.4 238.686  19
  -1 -10  -6 11439.5 225.877  40
  -1 -10  -6 11199.6 250.465  16
  -1 -10  -6 11094.9 215.433  59
   1 -10   6 10881.5 226.697  32
  -1 -10  -6 11146.6 217.652  51
  -1 -10  -7 10663.7 225.936  40
  -1 -10  -7 10781.0 255.600  16
  -1 -10  -7 10571.8 214.465  59
   1 -10   7 10115.3 221.261  32
  -1 -10  -7 10347.0 215.481  51
   1 -10   7 10496.2 235.737  19
  -1 -10  -8 35252.8 626.008  16
   1 -10   8 33187.1 590.524  19
   1 -10   8 32032.4 565.853  32
  -1 -10  -8 34771.3 585.183  40
  -1 -10  -8 33454.0 568.179  51
  -1 -10  -9 6527.69 172.087  30
  -1 -10  -9 7018.87 186.891  40
   1 -10   9 6594.29 181.073  19
  -1 -10  -9 6932.38 215.668  16
  -1 -10 -10 67.3794 48.3319  40
  -1 -10 -10 43.5056 36.3588  30
  -1 -10 -10 25.0879 68.5616  16
  -1 -10 -11 14277.6 343.947  16
  -1 -10 -11 13716.6 306.187  40
  -1 -10 -12 6173.61 200.347  16
  -1 -10 -12 5980.68 170.244   3
  -1 -10 -12 5885.76 171.564  40
  -1 -10 -13 3460.54 134.308  16
  -1 -10 -13 3270.95 109.419   3
  -1 -10 -14 748.458 42.1763   3
   1 -10  14 787.489 45.8025  51
  -1  -9  15 4503.49 97.6383  59
  -1  -9  14 3770.19 102.393  51
  -1  -9  14 3917.81 107.123  59
   1  -9 -14 4050.69 114.461   3
   1  -9 -14 4066.08 122.754  20
   1  -9 -13 4149.31 134.170   3
   1  -9 -12 22090.9 431.549   3
   1  -9 -11 8541.90 224.099   3
   1  -9 -10 9437.47 231.141  40
   1  -9 -10 9774.35 240.593   3
   1  -9 -10 9289.32 266.913  16
   1  -9  -9 2187.91 99.2879  30
   1  -9  -9 2371.35 99.0523  40
   1  -9  -9 2297.17 99.4446  15
   1  -9  -9 2483.27 128.362  16
   1  -9  -8 28892.5 518.429  30
   1  -9  -8 29367.2 512.276  40
   1  -9  -8 29429.8 524.064  15
   1  -9  -8 29871.9 559.988  16
   1  -9  -7 12739.9 263.801  15
   1  -9  -7 12779.6 287.655  16
   1  -9  -7 12926.7 251.446  40
   1  -9  -7 12547.5 257.027  30
  -1  -9   7 12489.6 272.858   2
  -1  -9   7 12334.0 261.755   8
   1  -9  -6 43758.4 694.397   9
  -1  -9   6 42527.6 703.000   8
  -1  -9   6 42473.7 735.869  12
   1  -9  -6 42963.4 694.335  11
   1  -9  -6 44471.9 726.652  16
   1  -9  -6 41565.6 701.866  15
   1  -9  -6 42983.1 684.709  40
   1  -9  -6 41682.5 692.669  30
  -1  -9   6 41602.5 682.952  32
   1  -9  -6 43839.4 672.311  51
  -1  -9   6 42749.1 706.510   2
   1  -9  -5 4023.09 110.250  15
   1  -9  -5 4005.49 120.520  16
  -1  -9   5 3896.07 107.557   8
   1  -9  -5 3789.83 105.924  11
  -1  -9   5 4320.00 127.678  12
   1  -9  -5 3987.15 99.3831   9
  -1  -9   5 3664.11 104.387   2
  -1  -9   5 3800.63 100.001  32
   1  -9  -4 25332.8 444.525  16
  -1  -9   4 25880.8 424.066   2
  -1  -9   4 26575.1 450.238  12
  -1  -9   4 26400.8 432.823   8
   1  -9  -4 25490.6 412.751   9
   1  -9  -4 24412.1 429.769  11
   1  -9  -3 78720.0 1193.27  11
  -1  -9   3 79247.5 1199.09  12
  -1  -9   3 80455.5 1190.84   8
  -1  -9   2 7572.91 133.467   2
  -1  -9   2 7521.60 134.544   1
  -1  -9   2 7764.42 154.858   8
  -1  -9   2 7537.23 153.587  12
  -1  -9   1 70373.1 1060.69   5
  -1  -9   1 71701.4 1083.12   8
  -1  -9   0 31832.9 496.440   5
  -1  -9   0 31030.8 507.447   8
  -1  -9  -1 1514.64 50.7722   7
  -1  -9  -1 1472.03 34.8137   2
  -1  -9  -1 1454.72 53.2615   5
   1  -9   1 1449.14 48.6876  12
  -1  -9  -2 7213.05 148.628   7
  -1  -9  -2 7218.02 153.013   5
  -1  -9  -2 6933.50 113.614  12
   1  -9   2 6921.03 145.187  12
  -1  -9  -3 37883.6 621.128   7
  -1  -9  -3 37192.2 623.687   5
   1  -9   3 38000.1 583.112   8
  -1  -9  -4 8030.84 176.820   9
   1  -9   4 7750.96 147.054   8
   1  -9   4 8773.00 189.346  12
  -1  -9  -4 8139.53 157.608  59
   1  -9   4 8719.13 174.229  32
   1  -9   4 8835.54 179.507  19
  -1  -9  -4 8307.68 159.948  51
  -1  -9  -4 7755.38 185.249   5
  -1  -9  -4 8233.50 187.580   7
  -1  -9  -5 60968.0 998.158   7
  -1  -9  -5 60920.8 959.384  40
  -1  -9  -5 62369.0 950.844  59
   1  -9   5 61839.5 965.719  32
   1  -9   5 62400.9 976.196  19
  -1  -9  -5 62391.8 953.518  51
   1  -9   5 62787.6 938.935   8
   1  -9   5 59782.9 997.809  12
  -1  -9  -5 59748.1 979.925   9
  -1  -9  -6 7411.88 197.742   5
  -1  -9  -6 7388.83 199.352   7
   1  -9   6 7865.87 181.418  19
  -1  -9  -6 7822.70 162.925  59
   1  -9   6 7983.00 173.318  32
   1  -9   6 7681.17 203.654  12
  -1  -9  -6 7424.04 186.512   9
  -1  -9  -6 7523.70 162.629  51
  -1  -9  -6 7726.90 170.867  40
  -1  -9  -7 19385.6 349.216  40
   1  -9   7 18146.7 354.311  19
  -1  -9  -7 19126.5 336.968  51
  -1  -9  -7 17801.5 336.583  30
   1  -9   7 18135.3 339.150  32
   1  -9   8 3619.84 108.692  32
  -1  -9  -8 3624.66 114.361  30
   1  -9   8 3723.43 123.009  19
  -1  -9  -8 3734.99 121.888  40
  -1  -9  -9 1256.59 71.2318  30
  -1  -9  -9 1343.33 100.200  16
   1  -9   9 1368.58 75.0350  19
  -1  -9  -9 1365.75 82.1798  40
  -1  -9 -10 40977.0 710.969  40
  -1  -9 -10 41095.6 754.184  16
  -1  -9 -10 40141.0 694.212  30
  -1  -9 -11 7963.17 214.493  40
  -1  -9 -11 7686.54 198.979  30
  -1  -9 -12 12130.7 279.393  40
  -1  -9 -12 12818.2 314.074  16
  -1  -9 -13 424.918 66.7515  16
  -1  -9 -13 399.559 48.0215   3
  -1  -9 -14 737.940 60.4758  16
  -1  -9 -14 703.731 45.6459   3
  -1  -8  15 4345.61 96.9557  59
  -1  -8  14 12667.5 243.711  51
  -1  -8  14 13015.5 249.506  59
   1  -8 -14 13392.9 264.939   3
   1  -8 -14 13010.2 273.832  20
   1  -8 -13 2174.71 98.2321   3
   1  -8 -12 9715.67 243.130   3
   1  -8 -11 7293.84 206.850   3
   1  -8 -10 14230.3 313.800  30
   1  -8 -10 14277.4 307.384  40
   1  -8 -10 14316.1 309.954  15
   1  -8  -9 10358.6 244.576  30
   1  -8  -9 10598.9 240.357  40
   1  -8  -9 10648.7 246.950  15
   1  -8  -8 29161.0 527.548  30
   1  -8  -8 31269.5 524.831  40
   1  -8  -8 29766.6 565.112  16
   1  -8  -8 29743.3 533.414  15
   1  -8  -7 21119.2 407.282  16
   1  -8  -7 20494.9 381.249  15
   1  -8  -7 20933.4 368.513  40
   1  -8  -7 19864.8 372.799  30
  -1  -8   7 20196.5 392.536   2
   1  -8  -7 19958.6 377.418   9
   1  -8  -6 57127.1 905.547  11
   1  -8  -6 57486.4 907.738   9
  -1  -8   6 58318.5 949.399  12
   1  -8  -6 59390.0 938.584  16
   1  -8  -6 57310.2 915.349  15
   1  -8  -6 57583.4 897.272  40
  -1  -8   6 56612.4 891.000  32
   1  -8  -6 56214.5 905.099  30
   1  -8  -6 56588.9 882.759  51
  -1  -8   6 58726.5 925.322   2
  -1  -8   5 62682.4 1001.24   2
  -1  -8   5 63946.4 1026.95  12
   1  -8  -5 62590.0 995.312  11
   1  -8  -5 64742.1 989.321   9
   1  -8  -5 66505.0 1019.63  16
  -1  -8   4 49106.3 768.534   2
  -1  -8   4 49385.8 773.568   8
  -1  -8   4 48514.4 789.938  12
   1  -8  -4 48811.2 772.616  11
   1  -8  -4 49509.9 757.943   9
  -1  -8   3 12867.7 222.991   2
   1  -8  -3 13168.6 236.197  11
   1  -8  -3 12720.7 213.674   9
  -1  -8   3 12549.3 240.143  12
  -1  -8   3 12938.5 233.348   8
  -1  -8   2 75757.2 1123.69   1
   1  -8  -2 73401.4 1145.31  11
  -1  -8   2 75455.7 1141.96   8
  -1  -8   1 33023.7 503.302   5
  -1  -8   1 32699.5 522.727   8
  -1  -8   0 393.100 24.2507   5
  -1  -8   0 283.874 28.2227   8
  -1  -8  -1 8119.09 155.618   7
  -1  -8  -1 8333.79 140.281   2
  -1  -8  -1 8776.70 163.821   5
   1  -8   1 8865.69 156.570  12
  -1  -8  -2 13176.2 223.628   2
  -1  -8  -2 13137.6 240.944   7
  -1  -8  -2 13468.2 245.408   5
  -1  -8  -2 13327.6 212.286  12
   1  -8   2 13966.0 217.073   8
   1  -8   2 13439.0 240.651  12
  -1  -8  -3 669.678 40.9192   7
  -1  -8  -3 690.824 43.7248   5
   1  -8   3 571.529 23.6219   8
   1  -8   3 544.166 38.3544  12
  -1  -8  -3 575.379 24.5423  12
   1  -8   4 16947.5 305.524  19
  -1  -8  -4 16938.3 319.356   7
  -1  -8  -4 16424.0 285.132  59
  -1  -8  -4 17071.2 287.857  51
  -1  -8  -4 16787.4 307.205   9
   1  -8   4 17595.1 320.286  12
   1  -8   4 17279.0 276.602   8
   1  -8   5 15889.7 317.290  12
   1  -8   5 16302.2 269.779   8
  -1  -8  -5 15774.5 305.044   9
  -1  -8  -5 16395.7 287.593  40
   1  -8   5 15777.7 297.276  19
  -1  -8  -5 15800.8 277.646  59
  -1  -8  -5 16257.3 280.462  51
  -1  -8  -5 15569.8 314.213   5
  -1  -8  -5 15632.2 316.341   7
  -1  -8  -6 27316.4 506.904   7
  -1  -8  -6 27092.1 501.612   5
   1  -8   6 27485.5 476.438  19
  -1  -8  -6 28094.7 457.298  59
  -1  -8  -6 27239.6 460.986  30
   1  -8   6 26670.7 463.626  32
   1  -8   6 27936.6 509.711  12
   1  -8   6 26427.7 445.228   8
  -1  -8  -6 27702.5 492.466   9
  -1  -8  -6 28714.5 460.391  51
  -1  -8  -6 28341.7 469.227  40
  -1  -8  -7 36751.6 593.868  40
   1  -8   7 34297.8 595.446  19
  -1  -8  -7 36375.1 579.436  51
   1  -8   7 33739.2 578.945  32
  -1  -8  -7 34246.1 584.063  30
  -1  -8  -8 12937.6 268.165  30
   1  -8   8 12459.0 270.083  19
   1  -8   9 289.939 40.4206  19
  -1  -8  -9 353.937 54.4401  40
  -1  -8  -9 229.830 42.2668  30
  -1  -8 -10 36456.5 676.762  16
  -1  -8 -10 35873.3 633.105  40
  -1  -8 -11 5215.09 196.559  16
  -1  -8 -11 5190.45 164.956  40
  -1  -8 -11 4906.60 152.021  30
  -1  -8 -12 5480.80 169.916  40
  -1  -8 -12 5645.06 199.602  16
  -1  -8 -13 1162.48 90.5576  16
  -1  -8 -13 1222.53 73.0207   3
  -1  -8 -14 2392.51 101.541  16
  -1  -8 -14 2418.57 84.7055   3
   1  -8  15 331.018 24.6933  59
  -1  -7  15 2159.53 62.9257  59
   1  -7 -15 2208.92 71.0021   3
   1  -7 -14 7664.92 184.537   3
   1  -7 -13 11212.3 255.482   3
   1  -7 -13 10146.4 273.875  16
   1  -7 -12 451.340 64.8897   3
   1  -7 -11 10676.8 253.680  15
   1  -7 -11 10325.3 259.231  30
   1  -7 -11 10690.3 257.471  40
   1  -7 -11 11002.6 267.786   3
   1  -7 -10 8428.91 222.313  30
   1  -7 -10 8284.21 203.000  26
   1  -7 -10 8764.12 219.573  40
   1  -7 -10 8548.08 219.811  15
   1  -7  -9 21296.3 415.995  30
   1  -7  -9 21089.4 397.422  26
   1  -7  -9 22328.5 411.822  40
   1  -7  -9 21554.7 418.086  15
   1  -7  -8 15204.5 308.976  30
   1  -7  -8 15501.6 296.670  26
   1  -7  -8 15426.1 303.233  40
   1  -7  -8 15419.2 314.660  15
   1  -7  -7 18561.4 357.442  15
   1  -7  -7 18065.0 374.017  16
   1  -7  -7 19066.6 340.299  26
   1  -7  -7 18393.0 347.870  30
  -1  -7   7 19517.6 372.165   2
   1  -7  -7 19533.7 345.275  40
  -1  -7   6 16123.0 276.781   6
  -1  -7   6 16737.1 313.175   2
   1  -7  -6 16213.0 290.355  40
   1  -7  -6 16604.0 321.415  16
   1  -7  -6 15947.7 303.803  15
   1  -7  -6 15985.0 296.316  11
  -1  -7   6 16315.9 329.795  12
   1  -7  -6 15451.8 294.801  30
   1  -7  -6 16100.5 276.755  51
  -1  -7   6 15723.3 289.113  19
   1  -7  -5 13929.6 275.569  16
  -1  -7   5 14569.4 267.499   2
  -1  -7   5 14079.3 235.671   6
   1  -7  -5 13791.6 259.068  11
  -1  -7   5 13945.3 283.321  12
  -1  -7   4 18745.8 323.945   2
  -1  -7   4 19027.0 342.175  12
   1  -7  -4 18906.5 325.842  11
   1  -7  -3 98595.6 1464.59   9
   1  -7  -3 96282.9 1483.93  11
  -1  -7   3 100062. 1484.19   8
  -1  -7   3 98353.6 1493.64  12
  -1  -7   2 58464.2 890.830   8
   1  -7  -2 57895.6 894.498  11
  -1  -7   1 5511.91 98.7439   5
  -1  -7   1 5445.47 95.9971   1
  -1  -7   1 5447.72 113.454   8
   1  -7   0 3547.07 64.5953   1
  -1  -7   0 3352.94 76.0984   5
  -1  -7   0 3387.57 82.7949   8
  -1  -7   0 3531.73 70.3298   7
  -1  -7  -1 112312. 1636.24   7
  -1  -7  -1 108097. 1621.13   2
  -1  -7  -1 108220. 1642.02   5
   1  -7   1 111224. 1635.80  12
  -1  -7  -2 12663.2 229.273   5
  -1  -7  -2 12422.8 225.838   7
  -1  -7  -2 12917.9 212.299   2
  -1  -7  -2 12592.7 202.082  12
   1  -7   2 12440.7 200.076   8
   1  -7   2 12418.8 225.304  12
  -1  -7  -3 19987.5 335.939   7
  -1  -7  -3 17653.2 331.758   5
   1  -7   3 19019.0 333.458  12
  -1  -7  -3 20114.1 307.177  12
  -1  -7  -3 19448.0 327.893   9
   1  -7   3 18427.4 298.554   8
  -1  -7  -4 83043.0 1290.92   7
   1  -7   4 83340.3 1291.82  12
   1  -7   4 83882.7 1246.72   8
  -1  -7  -4 82499.7 1280.94   9
  -1  -7  -5 74345.4 1162.88   9
   1  -7   5 74241.5 1176.85  12
  -1  -7  -5 75666.1 1141.76  40
   1  -7   5 71344.7 1149.87  19
  -1  -7  -5 75345.9 1131.52  59
   1  -7   5 71584.3 1138.97  32
  -1  -7  -5 75969.8 1133.32  51
  -1  -7  -5 75324.2 1176.21   7
  -1  -7  -5 74669.2 1171.90   5
  -1  -7  -6 11178.8 242.908   9
   1  -7   6 11276.2 256.276  12
  -1  -7  -6 11495.4 224.487  40
  -1  -7  -6 11316.3 213.151  59
   1  -7   6 10725.1 215.312  32
  -1  -7  -6 11277.1 219.740  30
  -1  -7  -6 11590.5 215.526  51
  -1  -7  -6 11124.9 248.101   5
  -1  -7  -7 29092.1 488.427  40
  -1  -7  -7 27468.0 481.727  30
   1  -7   7 27535.9 471.125  32
   1  -7   7 28014.1 488.098  19
  -1  -7  -7 28547.6 475.384  51
  -1  -7  -7 27400.3 512.333   9
  -1  -7  -8 20631.6 387.632  30
  -1  -7  -8 21348.2 392.916  40
   1  -7   8 20299.0 385.640  19
  -1  -7  -9 9446.74 225.079  30
   1  -7   9 9436.62 216.032  19
  -1  -7  -9 9429.91 228.078  40
  -1  -7 -10 25301.8 509.721  16
  -1  -7 -10 24454.8 466.753  40
  -1  -7 -11 7140.87 230.350  16
  -1  -7 -11 6965.13 197.267  40
  -1  -7 -11 6649.85 186.575  30
  -1  -7 -12 1841.60 120.798  16
  -1  -7 -12 1921.42 101.482  40
  -1  -7 -12 1730.27 87.8865  30
  -1  -7 -13 4895.40 150.937   3
  -1  -7 -13 4866.07 172.236  16
  -1  -7 -14 634.642 50.2354   3
  -1  -7 -14 652.247 63.5831  16
   1  -7  15 1744.94 54.3832  59
   1  -6 -15 1895.25 68.6248   3
   1  -6 -15 1758.37 68.6694  20
  -1  -6  15 1836.76 58.0968  59
   1  -6 -14 1347.31 73.5535   3
   1  -6 -14 1351.34 87.3591  16
   1  -6 -13 1285.22 84.2963   3
   1  -6 -13 1388.26 101.615  16
   1  -6 -12 1928.53 104.498   3
   1  -6 -12 2021.08 128.602  16
   1  -6 -11 11705.6 272.507  15
   1  -6 -11 11313.0 270.637  40
   1  -6 -11 11678.3 276.909  30
   1  -6 -11 11057.7 254.897  26
   1  -6 -11 11513.6 279.632   3
   1  -6 -10 13742.7 307.475  30
   1  -6 -10 13707.5 302.028  40
   1  -6 -10 13733.9 290.272  26
   1  -6 -10 13734.6 306.404  15
   1  -6  -9 33607.2 599.577  30
   1  -6  -9 34743.5 595.370  40
   1  -6  -9 33676.2 584.504  26
   1  -6  -9 33419.5 602.792  15
   1  -6  -8 9797.78 225.189  30
   1  -6  -8 10213.4 222.199  40
   1  -6  -8 10083.7 217.367  26
   1  -6  -8 10135.8 232.381  15
   1  -6  -7 7431.41 177.784  15
   1  -6  -7 7440.38 167.119  40
   1  -6  -7 6943.41 169.958  30
   1  -6  -7 7012.11 161.673  26
  -1  -6   7 7188.67 184.686   2
   1  -6  -6 44385.5 747.573   7
   1  -6  -6 44715.0 718.004  11
   1  -6  -6 44336.5 726.430  15
   1  -6  -6 45250.7 711.595  40
   1  -6  -6 43670.3 718.396  30
  -1  -6   6 46326.0 737.773   2
  -1  -6   6 45665.2 702.473   6
   1  -6  -6 43473.9 707.585  26
   1  -6  -5 28094.7 485.563   7
   1  -6  -5 27244.7 462.541  11
  -1  -6   5 27884.5 489.695  12
   1  -6  -5 27261.7 479.852  16
  -1  -6   5 28313.5 444.410   6
  -1  -6   5 28753.1 473.443   2
  -1  -6   4 236218. 3468.82   6
  -1  -6   4 236866. 3497.50   2
  -1  -6   4 236039. 3514.56  12
   1  -6  -4 233665. 3495.04  11
   1  -6  -3 79004.0 1197.52  11
   1  -6  -2 172859. 2628.01  11
  -1  -6   2 178819. 2627.02   8
   1  -6  -2 178256. 2604.45   9
  -1  -6   1 56375.1 824.469   5
  -1  -6   1 57113.4 825.357   1
  -1  -6   1 54964.6 840.896   8
  -1  -6   0 8269.90 139.215   7
  -1  -6   0 8092.33 145.671   5
  -1  -6   0 7843.12 152.611   8
  -1  -6  -1 8425.38 149.535   7
  -1  -6  -1 8427.19 154.108   5
   1  -6   1 8026.74 149.385  12
  -1  -6  -2 66302.5 994.686   2
  -1  -6  -2 66886.1 1010.99   5
  -1  -6  -2 66108.2 1004.93   9
   1  -6   2 62683.1 1007.11  12
   1  -6   2 66475.8 979.000   8
  -1  -6  -2 66525.3 986.258  12
  -1  -6  -3 163683. 2461.50   2
  -1  -6  -3 164470. 2450.65  12
   1  -6   3 167254. 2439.46   8
   1  -6   3 164680. 2475.98  12
  -1  -6  -3 166225. 2468.70   9
  -1  -6  -4 5271.90 133.393   5
   1  -6   4 5047.01 133.271  12
   1  -6   5 60184.1 953.505  12
  -1  -6  -5 60102.1 940.679   9
  -1  -6  -5 59508.4 918.869  40
   1  -6   5 57311.3 924.334  19
  -1  -6  -5 60340.4 908.755  59
  -1  -6  -5 60365.5 945.737   5
   1  -6   5 58611.8 927.330   6
  -1  -6  -5 60109.0 909.897  51
  -1  -6  -6 25102.6 438.630   9
  -1  -6  -6 23994.3 412.762  40
   1  -6   6 23835.3 415.104  19
  -1  -6  -6 24095.1 400.720  59
   1  -6   6 23455.9 402.527  32
  -1  -6  -6 23482.1 409.004  30
  -1  -6  -6 24115.2 402.256  51
  -1  -6  -6 23930.1 439.102   5
   1  -6   6 23394.7 420.537   6
   1  -6   7 49071.1 809.400  19
  -1  -6  -7 49957.0 811.237  30
  -1  -6  -7 48049.2 839.735   9
   1  -6   7 50205.4 822.319   6
   1  -6   8 1041.77 59.7220  19
  -1  -6  -8 1137.04 68.2175  40
  -1  -6  -8 997.333 55.7676  26
  -1  -6  -8 1019.77 64.8131  30
   1  -6   9 5602.62 152.239  19
  -1  -6  -9 5914.28 166.802  30
  -1  -6  -9 5924.21 168.137  40
  -1  -6  -9 5658.35 151.600  26
  -1  -6 -10 19423.4 390.507  40
  -1  -6 -10 18952.5 385.793  30
  -1  -6 -11 1623.49 96.7813  40
  -1  -6 -11 1439.16 86.1414  30
  -1  -6 -11 1489.13 116.740  16
  -1  -6 -12 3347.19 133.925  40
  -1  -6 -12 3383.11 155.379  16
  -1  -6 -12 3248.26 121.922  30
  -1  -6 -13 703.828 64.3156   3
  -1  -6 -13 680.532 82.4635  16
  -1  -6 -14 1155.86 65.7249   3
  -1  -6 -14 1143.61 78.4302  16
   1  -6  15 398.578 27.0385  51
   1  -5 -15 354.393 36.8837   3
   1  -5 -15 303.937 37.2113  20
  -1  -5  15 300.233 27.6026  59
   1  -5 -14 851.428 64.1355   3
   1  -5 -14 804.276 73.8250  16
   1  -5 -13 3198.92 130.320   3
   1  -5 -13 3422.56 147.789  16
   1  -5 -12 5687.85 178.547  30
   1  -5 -12 5638.56 161.560  26
   1  -5 -12 5887.17 183.178   3
   1  -5 -12 5445.47 167.149  15
   1  -5 -12 5730.16 204.372  16
   1  -5 -11 13848.3 300.429  26
   1  -5 -11 13840.2 314.210  15
   1  -5 -11 14532.9 350.333  16
   1  -5 -11 13943.2 318.083  30
   1  -5 -10 5360.25 168.668  15
   1  -5 -10 5336.20 189.637  16
   1  -5 -10 5494.53 158.517  26
   1  -5 -10 4963.52 164.716  30
   1  -5 -10 5383.89 165.525  40
   1  -5  -9 12906.5 286.544  15
   1  -5  -9 12856.6 271.582  26
   1  -5  -9 12570.5 278.639  30
   1  -5  -9 13164.6 276.958  40
   1  -5  -8 20620.1 392.303  15
   1  -5  -8 20876.3 380.078  40
   1  -5  -8 20439.1 375.816  26
   1  -5  -8 19672.1 383.495  30
  -1  -5   7 9836.04 227.583   2
  -1  -5   7 9788.54 199.767   6
   1  -5  -7 9855.57 216.489  15
   1  -5  -7 9995.88 206.146  40
  -1  -5   7 9822.73 238.405  12
   1  -5  -7 9381.59 229.392   7
   1  -5  -7 9595.93 205.400  11
   1  -5  -7 9669.82 203.264  26
   1  -5  -7 9812.54 212.187  30
   1  -5  -6 61993.8 1021.58   7
  -1  -5   6 65529.4 1018.31   2
  -1  -5   6 63152.1 953.738   5
  -1  -5   6 65599.7 984.908   6
   1  -5  -6 63265.3 1005.76  15
   1  -5  -6 62692.9 997.895  30
   1  -5  -6 64014.7 990.524  26
   1  -5  -6 65338.2 991.520  40
   1  -5  -6 63250.6 997.207  11
   1  -5  -5 75368.7 1165.48  11
  -1  -5   5 77420.0 1127.09   5
  -1  -5   5 71990.7 1174.04   2
  -1  -5   5 76904.8 1149.58   6
   1  -5  -5 73260.4 1183.87   7
  -1  -5   4 53012.9 842.631  12
   1  -5  -4 51776.0 838.260   7
   1  -5  -4 53107.8 824.926  11
  -1  -5   4 53617.4 829.828   2
  -1  -5   4 53714.3 789.017   5
  -1  -5   4 52840.5 804.743   6
   1  -5  -3 26578.3 440.994  11
  -1  -5   3 27934.8 417.678   6
   1  -5  -2 129247. 1985.45  11
  -1  -5   2 134348. 1957.50   5
   1  -5  -1 26959.5 432.744  11
  -1  -5   1 26541.3 428.825   8
  -1  -5   1 27286.4 418.037   1
  -1  -5   1 28114.4 415.241   5
  -1  -5   0 367300. 5278.31   7
  -1  -5   0 356572. 5285.18   5
   1  -5   0 363219. 5277.91   1
   1  -5   1 76630.5 1156.11  12
  -1  -5  -1 77723.1 1159.12   5
  -1  -5  -2 109213. 1602.77  12
   1  -5   2 109277. 1591.29   8
   1  -5   2 109891. 1621.22  12
  -1  -5  -2 106943. 1616.65   9
  -1  -5  -2 108761. 1609.48   2
  -1  -5  -3 53794.3 820.498  12
   1  -5   3 53134.0 840.259  12
  -1  -5  -3 54190.7 834.508   9
  -1  -5  -3 54389.2 829.195   2
  -1  -5  -4 12561.4 238.227   9
  -1  -5  -4 12649.1 225.892  12
  -1  -5  -4 12668.3 194.567  11
   1  -5   4 12673.7 246.102  12
   1  -5   4 12448.9 230.158   6
  -1  -5  -4 12312.9 239.784   5
  -1  -5  -5 18807.9 347.203   5
   1  -5   5 18740.4 335.405   6
  -1  -5  -5 18802.7 327.398  40
  -1  -5  -5 19195.3 319.573  51
  -1  -5  -5 18860.9 292.447  11
  -1  -5  -5 19483.4 318.949  59
   1  -5   6 14366.3 274.217  19
  -1  -5  -6 14518.3 232.528  11
  -1  -5  -6 15398.1 267.219  51
  -1  -5  -6 14058.0 299.144   7
  -1  -5  -6 14829.3 296.441   5
   1  -5   6 14789.4 284.502   6
  -1  -5  -6 15274.1 277.310  40
  -1  -5  -7 2162.93 83.1880  40
   1  -5   7 2060.21 77.1719  19
  -1  -5  -7 1972.23 90.2532   9
  -1  -5  -7 2010.83 74.3400  26
  -1  -5  -7 2199.63 82.9809  30
   1  -5   7 2015.03 83.3828   6
  -1  -5  -8 12515.1 260.168  40
  -1  -5  -8 12060.7 247.907  26
   1  -5   8 11598.3 245.695  19
  -1  -5  -8 12365.8 260.323  30
  -1  -5  -9 344.610 42.5225  26
  -1  -5  -9 356.332 54.5283  40
  -1  -5  -9 350.633 52.2405  30
  -1  -5 -10 43765.0 744.969  26
  -1  -5 -10 45190.1 767.913  40
  -1  -5 -10 44095.2 764.952  30
  -1  -5 -11 5763.25 162.444  26
  -1  -5 -11 5950.41 179.450  30
  -1  -5 -11 6069.89 185.841  40
  -1  -5 -12 1606.32 89.0570  30
  -1  -5 -12 1766.09 99.3199  40
  -1  -5 -12 1676.63 117.224  16
  -1  -5 -13 160.896 41.9748  30
  -1  -5 -13 135.095 64.7273  16
  -1  -5 -14 2018.38 86.5144   3
  -1  -5 -15 136.857 25.6478   3
  -1  -4  15 118.785 21.8999  59
   1  -4 -15 121.719 31.4725   3
   1  -4 -14 717.048 70.6037  16
   1  -4 -14 815.952 65.3314   3
   1  -4 -13 5567.16 155.741  26
   1  -4 -13 6078.25 180.413   3
   1  -4 -13 6219.97 199.774  16
   1  -4 -12 4517.25 144.771  26
   1  -4 -12 4319.42 157.030  30
   1  -4 -12 4498.64 161.772   3
   1  -4 -12 4585.10 182.136  16
   1  -4 -12 4300.62 149.285  15
   1  -4 -11 30331.3 565.665  15
   1  -4 -11 30862.4 599.114  16
   1  -4 -11 28883.2 561.278  30
   1  -4 -11 30482.8 550.776  26
   1  -4 -10 4205.01 139.611  26
   1  -4 -10 4072.03 142.899  40
   1  -4 -10 4332.56 167.977  16
   1  -4 -10 4169.72 149.073  15
   1  -4 -10 4251.74 148.938  30
   1  -4  -9 12170.6 265.314  26
   1  -4  -9 12285.3 268.401  40
   1  -4  -9 12119.0 273.075  30
   1  -4  -9 12637.3 281.097  15
   1  -4  -8 198.932 39.9215  40
   1  -4  -8 201.966 38.6312  26
   1  -4  -8 231.333 44.2559  15
   1  -4  -8 153.518 41.1760  30
  -1  -4   7 13344.4 282.842   2
  -1  -4   7 12867.7 255.287   6
   1  -4  -7 12768.9 281.989   7
   1  -4  -7 13440.5 272.050  15
   1  -4  -7 13605.8 261.383  40
   1  -4  -7 13710.0 260.841  26
   1  -4  -7 13326.5 262.677  11
  -1  -4   7 13199.3 292.399  12
   1  -4  -7 13402.9 267.917  30
  -1  -4   6 40630.2 651.853   2
   1  -4  -6 38572.1 653.351   7
  -1  -4   6 39106.6 623.548   6
  -1  -4   6 36947.2 599.197   5
   1  -4  -6 39525.6 641.246  15
   1  -4  -6 39430.3 634.644  30
  -1  -4   6 38954.9 663.507  12
   1  -4  -6 39385.1 633.389  11
   1  -4  -6 39143.9 626.559  40
   1  -4  -6 39754.7 627.432  26
   1  -4  -5 23990.7 400.329  11
  -1  -4   5 23688.7 371.757   5
   1  -4  -5 23369.8 414.201   7
  -1  -4   5 23986.4 411.161   2
  -1  -4   5 23821.4 388.091   6
   1  -4  -4 135629. 2011.48  10
   1  -4  -4 142642. 2049.98  11
  -1  -4   4 138864. 2020.25   5
   1  -4  -4 135277. 2059.54   7
  -1  -4   4 135799. 2031.72   6
   1  -4  -3 63005.6 926.296  11
  -1  -4   3 64236.0 905.680   6
  -1  -4   3 62524.3 899.788   5
   1  -4  -2 57247.0 884.053  11
  -1  -4   2 58570.3 858.813   6
   1  -4  -1 234258. 3422.75  11
  -1  -4   1 233834. 3420.38   8
  -1  -4   1 232454. 3412.09   1
  -1  -4   1 230500. 3406.42   5
  -1  -4   0 148680. 2192.64   5
   1  -4   1 43366.2 661.362  12
  -1  -4  -1 42933.3 661.325   9
  -1  -4  -1 43917.2 662.561   5
  -1  -4  -2 100269. 1532.21   9
  -1  -4  -2 104888. 1521.54  12
   1  -4   2 99162.3 1535.35  12
  -1  -4  -2 103676. 1526.63   2
  -1  -4  -3 82065.1 1202.07  10
   1  -4   3 78759.3 1237.86  12
  -1  -4  -3 81576.3 1233.50   9
  -1  -4  -3 82391.4 1223.36  12
   1  -4   3 81526.3 1227.53   6
  -1  -4  -3 77425.4 1233.33   5
  -1  -4  -3 82640.9 1229.49   2
  -1  -4  -4 52197.1 836.364  12
  -1  -4  -4 54754.5 803.863  11
  -1  -4  -4 54100.6 804.836  10
  -1  -4  -4 53747.9 848.477   5
   1  -4   4 53822.8 841.044   6
  -1  -4  -5 27747.4 454.653  40
   1  -4   5 27539.5 465.106   6
  -1  -4  -5 26720.2 470.801   5
  -1  -4  -5 27511.9 417.667  10
  -1  -4  -5 27802.8 424.396  11
  -1  -4  -5 28082.1 446.411  51
  -1  -4  -5 28022.8 445.633  59
  -1  -4  -6 38357.5 618.923  40
   1  -4   6 37647.2 615.466  19
  -1  -4  -6 37878.2 638.089   5
   1  -4   6 38173.0 632.354   6
  -1  -4  -6 37075.3 610.772  26
   1  -4   6 38497.7 653.970  12
  -1  -4  -6 37593.1 581.030  11
  -1  -4  -6 39702.4 609.251  51
   1  -4   7 6240.25 150.124  19
  -1  -4  -7 6423.80 157.038  40
  -1  -4  -7 6495.73 151.849  26
   1  -4   7 6718.01 185.229  12
  -1  -4  -7 6386.23 179.135   7
  -1  -4  -7 6232.58 168.859   5
   1  -4   7 6676.94 168.548   6
  -1  -4  -8 43765.4 718.113  26
   1  -4   8 42031.7 709.190  19
  -1  -4  -8 44342.7 730.000  30
  -1  -4  -8 44267.9 728.076  40
  -1  -4  -9 40471.1 701.556  30
  -1  -4  -9 40917.9 699.869  40
  -1  -4  -9 40485.5 687.417  26
  -1  -4 -10 68.9973 46.2430  30
  -1  -4 -10 43.9160 49.8783  40
  -1  -4 -10 50.8985 34.2357  26
  -1  -4 -11 17931.5 378.480  30
  -1  -4 -11 18623.9 382.387  40
  -1  -4 -11 17992.9 361.476  26
  -1  -4 -12 2510.06 113.196  30
  -1  -4 -12 2765.39 122.025  40
  -1  -4 -12 2607.20 101.732  26
  -1  -4 -13 163.166 45.0284  30
  -1  -4 -14 1855.39 84.9513   3
  -1  -4 -15 92.1515 25.9217   3
  -1  -3  15 1462.39 52.0810  59
   1  -3 -15 1544.99 68.3332   3
   1  -3 -14 5725.88 165.417   3
   1  -3 -14 5950.00 177.747  16
   1  -3 -13 20216.1 386.709  26
   1  -3 -13 20395.8 412.070   3
   1  -3 -13 20499.3 432.886  16
   1  -3 -13 19830.4 389.722  15
   1  -3 -12 3291.52 123.951  26
   1  -3 -12 3178.61 137.090   3
   1  -3 -12 3279.82 154.345  16
   1  -3 -12 3270.24 131.799  15
   1  -3 -12 3398.23 138.611  30
   1  -3 -11 3764.59 145.218  15
   1  -3 -11 3882.92 166.336  16
   1  -3 -11 3478.33 142.752  30
   1  -3 -11 3719.89 135.035  26
   1  -3 -10 1027.77 71.9402  26
   1  -3 -10 944.494 78.2885  30
   1  -3 -10 976.388 78.4051  15
   1  -3 -10 1045.17 92.1399  16
   1  -3 -10 1039.24 78.1034  40
   1  -3  -9 7533.48 193.887  26
   1  -3  -9 7835.30 203.215  30
   1  -3  -9 7924.70 208.442  15
   1  -3  -9 7841.52 196.984  40
   1  -3  -8 86097.1 1337.10  26
   1  -3  -8 84351.0 1344.59  30
   1  -3  -8 84913.1 1351.15  15
   1  -3  -8 86132.1 1336.23  40
   1  -3  -7 128970. 2001.57  55
   1  -3  -7 134355. 2028.30  40
  -1  -3   7 136155. 2028.91   6
  -1  -3   7 135120. 2059.38   2
  -1  -3   7 135911. 2001.59   5
   1  -3  -7 130575. 2055.28   7
   1  -3  -7 135639. 2030.22  26
  -1  -3   7 137131. 2071.31  12
   1  -3  -7 132551. 2031.31  11
   1  -3  -7 133479. 2037.77  30
   1  -3  -6 63175.7 964.779  40
   1  -3  -6 61392.9 965.134  26
   1  -3  -6 60956.5 972.090  30
  -1  -3   6 63095.2 944.817   5
   1  -3  -6 61866.4 988.626   7
  -1  -3   6 62645.1 963.601   6
  -1  -3   6 63221.7 988.385   2
   1  -3  -6 61256.4 922.617  10
   1  -3  -6 60489.5 968.344  11
  -1  -3   6 62861.1 998.579  12
  -1  -3   5 45446.6 684.489   5
   1  -3  -5 43606.0 719.358   7
  -1  -3   5 44166.3 697.570   6
  -1  -3   5 44620.1 718.554   2
  -1  -3   5 44707.5 726.485  12
   1  -3  -5 44644.4 706.978  11
   1  -3  -5 44817.4 671.260  10
  -1  -3   4 62941.6 967.913   6
  -1  -3   4 63992.8 959.463   5
   1  -3  -4 65696.0 990.943   7
   1  -3  -4 64070.4 951.614  10
   1  -3  -4 64077.7 979.996  11
  -1  -3   3 35931.1 532.855   5
   1  -3  -3 33937.3 556.343   7
  -1  -3   3 35857.8 536.500   6
   1  -3  -3 35685.9 529.361  10
   1  -3  -3 33055.2 550.342  11
  -1  -3   2 582642. 8547.23   6
   1  -3  -2 602028. 8567.67  11
   1  -3  -2 578686. 8550.43  10
  -1  -3   1 17052.0 264.827   1
   1  -3  -1 16647.6 270.691  11
  -1  -3   0 35827.7 543.220   5
  -1  -3   0 36092.5 537.428   6
  -1  -3  -1 48960.1 771.363   5
   1  -3   1 51372.8 773.274  12
  -1  -3  -1 50607.4 772.056   9
  -1  -3  -2 223713. 3333.90   2
   1  -3   2 224287. 3334.21   6
   1  -3   2 220512. 3340.48  12
  -1  -3  -2 228953. 3337.52   9
  -1  -3  -2 229076. 3319.64  10
  -1  -3  -2 226645. 3330.47  12
   1  -3   3 255385. 3800.19   6
  -1  -3  -3 253070. 3801.60   2
  -1  -3  -3 247047. 3803.32   5
  -1  -3  -3 252301. 3798.45  12
  -1  -3  -3 255734. 3777.36  10
  -1  -3  -3 262733. 3768.96  11
   1  -3   4 77686.3 1152.62   6
  -1  -3  -4 76679.6 1156.36   5
  -1  -3  -4 75683.2 1117.24  11
  -1  -3  -4 77792.9 1152.26  12
  -1  -3  -5 85423.5 1307.88  40
  -1  -3  -5 86868.5 1279.37  10
   1  -3   5 86785.0 1336.36  12
  -1  -3  -5 85167.4 1281.29  11
   1  -3   5 85118.8 1320.39   6
  -1  -3  -5 85014.3 1323.26   5
  -1  -3  -5 86739.2 1299.36  51
  -1  -3  -5 86336.4 1298.16  59
  -1  -3  -6 6812.38 163.956   5
   1  -3   6 6874.87 163.528   6
  -1  -3  -6 7059.44 154.382  40
   1  -3   6 6601.86 148.447  19
  -1  -3  -6 6714.90 149.471  26
  -1  -3  -6 6953.81 129.198  11
   1  -3   6 7110.75 177.635  12
  -1  -3  -6 6730.17 120.384  10
   1  -3   7 6365.96 165.688   6
  -1  -3  -7 6403.03 176.693   7
  -1  -3  -7 6076.12 162.955   5
  -1  -3  -7 6575.19 156.947  40
  -1  -3  -7 6331.09 143.444  34
   1  -3   7 6055.10 145.412  19
  -1  -3  -7 6656.54 154.408  26
   1  -3   7 6306.18 178.803  12
  -1  -3  -8 9503.87 218.883  30
  -1  -3  -8 9210.38 199.539  34
  -1  -3  -8 9568.66 212.047  26
  -1  -3  -8 9526.78 215.620  40
  -1  -3  -9 10562.5 247.230  30
  -1  -3  -9 10438.4 223.794  34
  -1  -3  -9 10045.4 239.183  40
  -1  -3  -9 10282.7 234.727  26
  -1  -3 -10 4363.09 152.760  30
  -1  -3 -10 4462.89 152.857  40
  -1  -3 -10 4423.41 143.800  26
  -1  -3 -11 12142.4 288.583  30
  -1  -3 -11 11529.9 284.598  40
  -1  -3 -11 12371.2 273.788  26
  -1  -3 -12 12716.7 292.907  30
  -1  -3 -12 12732.1 277.748  26
  -1  -3 -13 5918.88 170.714  30
  -1  -3 -14 865.129 63.9310   3
  -1  -3 -15 1980.85 79.5141  16
  -1  -3 -15 2109.53 73.3513   3
   1  -2 -15 1640.02 71.8081   3
   1  -2 -14 1504.16 81.0924   3
   1  -2 -14 1349.17 66.2570  26
   1  -2 -14 1495.88 90.8252  16
   1  -2 -13 1695.86 108.688  16
   1  -2 -13 1718.23 88.9655  15
   1  -2 -13 1767.23 101.077   3
   1  -2 -13 1770.35 87.3578  26
   1  -2 -13 1779.31 100.620  30
   1  -2 -12 36112.3 685.712  16
   1  -2 -12 36296.9 653.535  15
   1  -2 -12 36878.7 664.039   3
   1  -2 -12 36072.4 641.953  26
   1  -2 -12 34782.3 653.925  30
   1  -2 -11 22733.5 443.330  26
   1  -2 -11 21438.9 448.005  30
   1  -2 -11 23030.0 457.890  15
   1  -2 -11 22455.4 476.768  16
   1  -2 -10 1294.73 88.6714  30
   1  -2 -10 1349.48 88.2307  15
   1  -2 -10 1291.21 84.9268  40
   1  -2 -10 1405.58 82.6229  26
   1  -2  -9 18108.7 368.410  30
   1  -2  -9 18003.2 360.281  26
   1  -2  -9 18456.6 361.263  40
  -1  -2   8 2457.98 92.9676   6
   1  -2  -8 2554.75 100.913  30
   1  -2  -8 2727.45 99.0571  40
   1  -2  -8 2436.20 78.4678  55
   1  -2  -8 2718.05 98.4013  26
   1  -2  -7 44241.5 719.619  26
   1  -2  -7 44662.9 717.057  40
  -1  -2   7 45475.5 699.764   5
  -1  -2   7 44498.7 721.320   6
   1  -2  -7 43218.3 738.099   7
  -1  -2   7 45297.8 746.134   2
   1  -2  -7 44826.7 726.723  30
  -1  -2   7 44109.3 751.153  12
   1  -2  -7 42429.9 719.102  11
   1  -2  -7 42993.3 693.245  55
  -1  -2   6 9849.91 212.701   2
  -1  -2   6 9961.02 196.795   6
  -1  -2   6 9713.88 183.450   5
   1  -2  -6 9444.00 208.888   7
   1  -2  -6 9695.42 191.901  34
   1  -2  -6 9164.36 198.794  30
  -1  -2   6 9819.98 218.455  12
   1  -2  -6 9680.19 168.226  10
   1  -2  -6 10134.4 198.203  26
   1  -2  -6 9518.01 193.695  40
  -1  -2   5 21997.0 402.857  12
   1  -2  -5 22780.8 362.122  10
   1  -2  -5 22578.4 397.499   7
  -1  -2   5 23464.8 401.444   2
  -1  -2   5 23621.5 374.012   5
  -1  -2   5 23866.2 384.871   6
   1  -2  -4 39251.2 587.856  10
  -1  -2   4 37302.5 620.769  12
  -1  -2   4 39919.1 595.975   5
   1  -2  -4 38725.0 616.323   7
  -1  -2   4 37583.2 602.245   6
   1  -2  -3 11668.3 184.943  10
  -1  -2   3 11447.9 191.166   6
  -1  -2   3 11276.9 188.207   5
   1  -2  -3 11621.2 204.592   7
   1  -2  -2 12607.5 196.792  10
   1  -2  -2 12228.8 208.433  11
   1  -2  -1 76235.8 1115.83  10
  -1  -2   1 78384.3 1120.17   1
  -1  -2   0 132784. 1970.42   5
  -1  -2   0 134477. 1965.79   6
  -1  -2  -1 18400.5 285.958  10
  -1  -2  -1 18703.6 291.648   6
  -1  -2  -2 14266.7 227.417  12
  -1  -2  -2 14317.4 216.564  10
  -1  -2  -2 14172.5 229.283   2
  -1  -2  -3 24502.8 379.567  10
  -1  -2  -3 24715.2 397.817  12
   1  -2   3 25102.6 398.393   6
  -1  -2  -3 24308.7 398.608   5
  -1  -2  -3 24420.8 399.414   2
  -1  -2  -4 1479.75 40.9175  10
   1  -2   4 1440.79 60.1693  12
  -1  -2  -4 1311.03 55.3576  12
  -1  -2  -4 1412.78 55.2974   5
   1  -2   4 1550.69 56.5219   6
  -1  -2  -5 69592.6 1043.85  10
   1  -2   5 69727.3 1091.49  12
  -1  -2  -5 68292.8 1075.42   5
   1  -2   5 69992.8 1078.75   6
  -1  -2  -6 3867.93 105.833  29
  -1  -2  -6 3935.07 111.782   5
   1  -2   6 3715.82 110.826   6
   1  -2   6 3631.71 119.100  12
  -1  -2  -6 3725.11 82.6246  10
  -1  -2  -7 63308.5 986.616  23
  -1  -2  -7 63735.8 981.377  34
  -1  -2  -7 59141.3 1001.63   5
   1  -2   7 63477.4 1012.47   6
   1  -2   7 62664.4 979.982  19
   1  -2   7 63456.9 1031.96  12
  -1  -2  -7 63043.4 991.531  26
  -1  -2  -8 8743.11 193.810  34
  -1  -2  -8 8757.16 203.715  26
  -1  -2  -8 9007.19 199.630  23
  -1  -2  -9 2139.41 101.335  30
  -1  -2  -9 2259.86 95.4322  26
  -1  -2  -9 2185.94 88.4193  34
  -1  -2 -10 30456.4 554.613  26
  -1  -2 -10 30918.8 569.153  30
  -1  -2 -11 11022.5 258.342  26
  -1  -2 -11 10805.7 272.292  30
  -1  -2 -12 5276.08 158.604  26
  -1  -2 -12 5148.81 169.057  30
  -1  -2 -13 6488.06 167.964  26
  -1  -2 -13 6464.51 181.365  30
  -1  -2 -14 2824.55 119.782  16
  -1  -2 -14 2768.33 108.384   3
  -1  -2 -14 2987.79 103.797  30
  -1  -2 -15 205.158 36.9621  16
  -1  -2 -15 212.409 32.3448   3
   1  -1 -15 332.621 41.1331   3
   1  -1 -14 2025.58 95.8200   3
   1  -1 -14 2054.89 84.2175  26
   1  -1 -14 2130.08 104.564  16
   1  -1 -13 7516.95 200.086  15
   1  -1 -13 7417.48 222.577  16
   1  -1 -13 7472.64 208.873   3
   1  -1 -13 7402.20 196.357  26
   1  -1 -13 7226.68 206.311  30
   1  -1 -12 23132.3 474.844  16
   1  -1 -12 22490.4 451.829  15
   1  -1 -12 21561.9 453.357   3
   1  -1 -12 21867.6 449.715  30
   1  -1 -12 22420.6 443.776  26
   1  -1 -11 12314.9 295.038  30
   1  -1 -11 12578.5 319.032  16
   1  -1 -11 12117.5 298.137  15
   1  -1 -11 12426.1 289.160  26
   1  -1 -10 6432.49 195.734  15
   1  -1 -10 6235.81 188.791  30
   1  -1 -10 6213.49 182.850  26
   1  -1 -10 6392.51 183.840  40
   1  -1  -9 3419.98 127.042  30
   1  -1  -9 3501.79 124.336  40
   1  -1  -9 3384.75 121.370  26
   1  -1  -9 3317.54 99.5342  55
   1  -1  -8 45046.8 736.923  43
   1  -1  -8 48435.7 767.220  40
   1  -1  -8 47068.1 768.304  26
   1  -1  -8 46984.2 736.637  55
  -1  -1   8 45898.8 770.812   6
   1  -1  -8 44074.7 780.455   7
   1  -1  -8 46870.4 774.261  30
   1  -1  -7 22781.0 406.144  30
   1  -1  -7 23743.1 408.995  23
   1  -1  -7 22605.9 399.054  40
   1  -1  -7 22672.9 390.886  41
   1  -1  -7 22881.7 396.082  34
   1  -1  -7 22497.9 401.105  26
   1  -1  -7 22058.8 377.647  55
  -1  -1   7 22961.5 427.289  12
   1  -1  -7 22071.5 365.621  10
  -1  -1   7 22346.4 404.258   6
  -1  -1   7 22848.0 388.314   5
   1  -1  -7 21171.6 410.966   7
  -1  -1   7 22464.1 421.900   2
  -1  -1   6 4482.07 131.289  12
   1  -1  -6 4662.03 100.387  10
   1  -1  -6 4898.74 114.681  41
   1  -1  -6 4772.00 117.794  40
   1  -1  -6 4744.51 116.042  34
   1  -1  -6 4843.94 120.127  26
   1  -1  -6 4883.10 123.935  23
   1  -1  -6 4610.53 126.428   7
  -1  -1   6 4805.79 111.444   5
  -1  -1   6 4969.02 132.541   2
  -1  -1   6 4533.10 119.205   6
   1  -1  -6 4803.84 122.763  30
  -1  -1   5 2368.63 82.3015  12
  -1  -1   5 2390.14 79.9363   2
   1  -1  -5 2263.40 76.0028   7
  -1  -1   5 2497.66 67.4579   5
  -1  -1   5 2325.56 71.9296   6
  -1  -1   4 31198.2 501.424  12
   1  -1  -4 29705.1 491.899   7
  -1  -1   4 30748.9 480.125   5
  -1  -1   4 30819.4 485.415   6
   1  -1  -3 102795. 1522.46  10
  -1  -1   3 105094. 1527.05   5
   1  -1  -2 30989.2 469.345  10
   1  -1  -1 15382.9 240.176  10
  -1  -1   1 15551.4 243.861   1
   1  -1   0 211421. 2830.18   9
  -1  -1   0 213951. 2833.04   6
  -1  -1  -1 87051.9 1272.04  10
   1  -1   1 86409.6 1263.18   8
  -1  -1  -1 83403.6 1276.08   6
  -1  -1  -2 42623.8 651.745  12
  -1  -1  -2 42522.1 641.233  10
  -1  -1  -2 42566.7 650.306   5
  -1  -1  -2 42388.3 651.852   2
   1  -1   2 42868.3 651.357   6
  -1  -1  -3 261617. 3780.75  12
  -1  -1  -3 254606. 3774.66   5
  -1  -1  -3 260907. 3779.74   2
   1  -1   3 262400. 3778.52   6
   1  -1   4 4162.39 108.180  12
  -1  -1  -4 4292.53 107.383  12
   1  -1   4 4436.82 96.3486   5
   1  -1   4 4193.93 104.433   6
  -1  -1  -4 4365.84 102.219   5
  -1  -1  -4 4313.35 106.517   2
   1  -1   5 56979.1 900.281  12
  -1  -1  -5 56546.9 884.503   5
   1  -1   5 56719.6 874.946   5
   1  -1   5 56023.2 890.320   6
  -1  -1  -6 29974.7 521.485   5
   1  -1   6 31378.1 532.643   6
  -1  -1  -6 31290.2 515.066  37
  -1  -1  -6 31262.6 508.577  34
  -1  -1  -6 30704.7 506.144  58
  -1  -1  -6 31476.9 520.385  29
  -1  -1  -6 30571.0 519.127  24
   1  -1   6 32014.9 544.569  12
  -1  -1  -6 31624.4 494.858  10
   1  -1   7 8876.39 218.366  12
  -1  -1  -7 9250.49 198.417  26
  -1  -1  -7 8970.70 188.772  34
  -1  -1  -7 9194.99 182.280  41
  -1  -1  -7 8692.86 175.781  57
  -1  -1  -7 8996.40 192.491  23
   1  -1   7 8669.88 208.376   6
  -1  -1  -7 8951.32 201.319   5
  -1  -1  -8 1622.23 75.1769  23
  -1  -1  -8 1624.67 72.3767  34
  -1  -1  -8 1631.17 77.6453  26
  -1  -1  -9 18475.8 358.011  34
  -1  -1  -9 19197.8 380.264  30
  -1  -1  -9 18932.3 371.749  26
  -1  -1 -10 4619.22 140.239  34
  -1  -1 -10 4291.11 147.680  26
  -1  -1 -10 4797.52 160.267  30
  -1  -1 -11 3537.74 134.210  26
  -1  -1 -11 3695.06 144.212  30
  -1  -1 -12 6116.97 177.127  26
  -1  -1 -12 6069.32 188.833  30
  -1  -1 -13 9810.19 265.715  16
  -1  -1 -13 9990.16 241.489  30
  -1  -1 -13 9774.08 225.732  26
  -1  -1 -14 2579.25 100.980   3
  -1  -1 -14 2269.68 93.0262  30
  -1  -1 -14 2473.49 112.100  16
  -1  -1 -15 1579.56 71.2812  16
  -1  -1 -15 1502.82 63.8641   3
   1   0 -14 2760.29 100.380  26
   1   0 -14 2703.96 115.756  16
   1   0 -13 6005.11 177.939  15
   1   0 -13 6032.29 195.695  16
   1   0 -13 5914.91 174.704  26
   1   0 -13 6061.11 186.148  30
   1   0 -12 23472.9 471.502  15
   1   0 -12 23923.7 490.281  16
   1   0 -12 23726.8 462.205  26
   1   0 -12 22575.7 467.905  30
   1   0 -11 3777.87 153.037  15
   1   0 -11 4032.53 162.362  16
   1   0 -11 3862.39 152.266  30
   1   0 -11 3752.21 145.014  26
   1   0 -10 1390.80 90.9361  30
   1   0 -10 1410.50 89.5810  40
   1   0 -10 1365.06 66.3888  55
   1   0 -10 1380.42 86.4712  26
   1   0  -9 1888.36 75.3154  43
   1   0  -9 2051.60 77.3119  55
   1   0  -9 1909.96 97.4500  30
   1   0  -9 2048.81 94.9968  26
   1   0  -9 1948.41 94.1704  40
   1   0  -8 4690.96 140.455  23
   1   0  -8 4456.91 131.694  40
   1   0  -8 4518.47 126.126  41
   1   0  -8 4499.70 129.846  34
   1   0  -8 4505.05 115.292  55
   1   0  -8 4480.70 138.090  30
   1   0  -8 4107.88 135.081   7
  -1   0   8 4369.95 135.504   6
   1   0  -8 4605.23 135.102  26
  -1   0   7 25976.4 459.818   6
   1   0  -7 25643.1 462.437   7
  -1   0   7 26490.7 445.726   5
   1   0  -7 25342.0 430.846  55
   1   0  -7 25815.1 433.533  50
   1   0  -7 26266.7 459.020  23
   1   0  -7 25863.7 443.905  41
   1   0  -7 26466.3 451.351  40
   1   0  -7 26186.7 448.714  34
   1   0  -7 26258.2 455.335  26
  -1   0   7 25582.0 474.987  12
   1   0  -7 26034.3 458.178  30
   1   0  -7 26275.7 444.017  33
   1   0  -6 21654.9 383.791   7
  -1   0   6 21921.8 381.880   6
  -1   0   6 22373.2 371.835   5
   1   0  -6 21583.4 381.318  23
   1   0  -6 21759.1 369.283  41
   1   0  -6 21397.8 372.768  40
   1   0  -6 21338.5 372.242  34
   1   0  -6 21573.8 379.291  30
   1   0  -6 21359.4 363.536  57
   1   0  -6 21257.5 376.434  26
  -1   0   6 21750.0 395.386  12
  -1   0   5 284838. 4107.58   5
  -1   0   5 279384. 4114.83   6
   1   0  -5 275485. 4116.72   7
  -1   0   5 268822. 4126.87  12
  -1   0   4 103030. 1521.65   5
  -1   0   4 101111. 1526.26   6
   1   0  -4 101567. 1527.61   7
  -1   0   4 99978.6 1534.67  12
  -1   0   3 189989. 2725.51   5
   1   0  -3 178551. 2727.88   7
  -1   0   2 219929. 3234.78   7
  -1   0   1 6733.97 117.528  10
   1   0  -1 7442.34 119.098  10
   1   0   0 256362. 3578.16   9
   1   0   0 232443. 3577.37  11
  -1   0  -1 65727.3 972.954  10
  -1   0  -1 63205.4 976.591  12
   1   0   1 65942.0 966.805   8
  -1   0  -1 65831.4 966.064  11
   1   0   2 4892.40 90.7450   5
  -1   0  -2 4553.45 89.7251   5
   1   0   2 4249.70 92.3345   6
  -1   0  -2 4666.14 94.9030  12
   1   0   2 4481.24 93.5274  12
   1   0   3 14696.2 253.568   6
  -1   0  -3 14254.5 246.543   5
   1   0   3 14422.8 245.814   5
  -1   0  -3 14911.5 254.289   6
   1   0   3 15158.9 256.122  12
  -1   0  -3 14947.3 256.974  12
   1   0   4 19729.1 326.765   5
   1   0   4 19091.6 335.853   6
  -1   0  -4 19892.2 329.106   5
  -1   0  -4 19651.5 337.775   6
   1   0   4 20026.6 340.939  12
  -1   0  -4 19226.4 339.906  12
   1   0   5 34702.6 548.608   5
  -1   0  -5 33089.4 549.546   5
   1   0   5 34330.7 562.680   6
   1   0   5 34011.2 567.207  12
  -1   0  -6 89854.8 1394.58  46
  -1   0  -6 92233.9 1407.76  22
  -1   0  -6 88797.7 1402.75  24
  -1   0  -6 92425.8 1396.59  40
  -1   0  -6 91250.3 1397.30  37
  -1   0  -6 92918.9 1388.76  58
  -1   0  -6 92343.4 1402.62  29
   1   0   6 92161.1 1424.79  12
  -1   0  -6 89949.5 1399.88   5
   1   0   6 92484.7 1417.98   6
   1   0   6 90459.0 1398.04   5
   1   0   7 1017.41 64.0808  12
  -1   0  -7 1025.07 58.4883  26
  -1   0  -7 1168.41 60.5915  37
  -1   0  -7 1112.02 56.4966  34
  -1   0  -7 1028.99 50.6337  41
  -1   0  -7 1075.59 58.3326  40
  -1   0  -7 1026.61 61.7561  24
  -1   0  -7 1002.70 55.5790  23
  -1   0  -7 991.278 54.4333   5
   1   0   7 1114.67 63.9744   6
  -1   0  -7 1041.12 48.8283  57
  -1   0  -8 17585.0 330.843  23
  -1   0  -8 16895.3 324.260  34
  -1   0  -8 16921.2 314.363  41
  -1   0  -8 16982.8 331.681  40
  -1   0  -8 17246.8 334.935  26
  -1   0  -8 16844.0 308.541  57
  -1   0  -9 65769.4 1054.62  40
  -1   0  -9 64117.2 1026.50  41
  -1   0  -9 66217.9 1064.07  30
  -1   0  -9 63497.6 1040.33  34
  -1   0  -9 64656.9 1047.36  23
  -1   0  -9 65102.4 1055.48  26
  -1   0 -10 62144.6 1004.90  34
  -1   0 -10 61359.8 1020.14  40
  -1   0 -10 61503.9 1021.00  26
  -1   0 -10 61617.2 1030.60  30
  -1   0 -11 941.808 70.6155  15
  -1   0 -11 831.425 80.7577  40
  -1   0 -11 825.211 81.5690  30
  -1   0 -11 831.215 72.1475  26
  -1   0 -12 965.345 85.2748  40
  -1   0 -12 969.774 82.6476  30
  -1   0 -12 1029.10 76.1081  26
  -1   0 -13 1751.26 113.049  16
  -1   0 -13 1669.16 92.8756  30
  -1   0 -13 1690.90 85.8148  26
  -1   0 -14 5983.18 159.232  30
  -1   0 -14 5599.55 142.178  26
  -1   0 -15 175.346 35.3730  16
   1   1 -15 327.583 38.1986  16
   1   1 -15 303.495 30.8450  26
   1   1 -14 2047.03 101.161  16
   1   1 -14 2074.41 86.6914  15
   1   1 -14 2312.98 93.4233  26
   1   1 -13 7671.51 222.207  16
   1   1 -13 7714.99 209.330  15
   1   1 -13 7608.57 213.052  30
   1   1 -13 7418.65 203.603  26
   1   1 -12 22490.7 456.786  15
   1   1 -12 22666.9 470.007  16
   1   1 -12 20975.8 446.092  30
   1   1 -12 22426.4 445.898  26
   1   1 -11 12505.1 306.937  15
   1   1 -11 12559.7 294.775  26
   1   1 -11 12257.6 299.275  30
   1   1 -10 6302.95 190.938  30
   1   1 -10 6219.91 158.668  43
   1   1 -10 6390.94 186.571  26
   1   1 -10 6347.76 158.158  55
   1   1  -9 3200.18 125.150  30
   1   1  -9 3385.91 103.420  55
   1   1  -9 3138.36 121.218  26
   1   1  -9 3320.67 104.612  43
   1   1  -8 46561.4 742.698  55
   1   1  -8 47467.3 745.389  50
   1   1  -8 47778.6 780.308  23
   1   1  -8 46952.2 759.447  41
   1   1  -8 46939.2 766.977  34
   1   1  -8 44820.1 773.301  30
   1   1  -8 43709.6 772.606   7
  -1   1   8 45946.3 782.531   6
   1   1  -8 47344.3 773.634  26
  -1   1   7 22982.9 413.967   6
  -1   1   7 23075.8 401.074   5
   1   1  -7 22266.2 408.736   7
   1   1  -7 21894.7 382.875  55
   1   1  -7 23293.6 386.058  50
   1   1  -7 22969.3 410.052  23
   1   1  -7 23009.1 396.371  41
   1   1  -7 22800.0 400.511  34
   1   1  -7 22599.5 389.378  57
   1   1  -7 23104.5 395.892  33
  -1   1   7 22100.2 420.937  12
   1   1  -7 22867.4 406.291  26
   1   1  -6 4505.30 119.726   7
  -1   1   6 4799.19 118.156   5
  -1   1   6 4805.49 124.351   6
   1   1  -6 4578.67 106.960  55
   1   1  -6 4602.13 107.315  50
   1   1  -6 4629.85 122.445  23
   1   1  -6 4674.32 114.413  41
   1   1  -6 4466.21 115.467  34
   1   1  -6 4420.24 112.736  33
   1   1  -6 4572.38 109.297  57
   1   1  -6 4702.94 120.119  26
  -1   1   6 4794.41 130.063  12
  -1   1   5 2413.34 71.6970   5
  -1   1   5 2379.15 75.9861   6
   1   1  -5 2312.32 72.4202   7
  -1   1   5 2148.12 76.8482  12
  -1   1   4 30738.8 488.324   5
   1   1  -4 31098.5 487.227   7
  -1   1   4 29876.3 495.197  12
   1   1  -3 105274. 1579.71   7
  -1   1   3 107210. 1584.15   5
  -1   1   2 32325.8 481.643   7
   1   1  -2 30456.9 474.027   7
  -1   1   1 15143.1 235.583  10
   1   1   0 210467. 3086.34   6
  -1   1   0 217339. 3089.94  11
   1   1   0 209782. 3087.65   8
  -1   1   0 206610. 3084.02   9
  -1   1  -1 89119.2 1292.22  11
   1   1   1 87229.0 1292.17  10
   1   1   1 85805.2 1291.59   8
  -1   1  -2 41964.6 620.397   5
   1   1   2 42698.1 625.304   5
   1   1   2 42744.4 627.214  12
  -1   1  -2 40909.4 629.545  12
  -1   1  -3 261167. 3866.78   5
  -1   1  -3 260723. 3876.29   6
   1   1   3 267383. 3872.88   5
   1   1   3 255331. 3877.95   6
  -1   1  -3 268961. 3883.50  12
   1   1   3 262311. 3877.16  12
  -1   1  -4 4408.45 106.850   6
  -1   1  -4 4380.45 98.1447   5
   1   1   4 4512.84 102.933   5
   1   1   4 4358.68 109.163   6
   1   1   4 4440.25 108.387  12
  -1   1  -4 4279.26 110.409  12
   1   1   5 56753.9 877.233   5
  -1   1  -5 55432.2 870.996   5
   1   1   5 56853.9 890.154   6
   1   1   5 56140.1 889.837  12
  -1   1  -6 30328.3 508.481  46
  -1   1  -6 30554.3 511.217  23
  -1   1  -6 31047.2 520.283  22
  -1   1  -6 31495.0 519.932  24
   1   1   6 31350.5 532.859  12
  -1   1  -6 31197.2 510.059  40
  -1   1  -6 30311.0 512.586  37
  -1   1  -6 30404.8 516.506  29
  -1   1  -6 29497.0 494.820  57
  -1   1  -6 30862.7 503.271  58
   1   1   6 31047.8 530.529   6
  -1   1  -6 31411.0 510.314   5
   1   1   6 31411.8 516.459   5
  -1   1  -7 9146.80 184.254  57
  -1   1  -7 8953.31 191.336  58
  -1   1  -7 9070.15 204.722  29
  -1   1  -7 9011.42 207.042  24
  -1   1  -7 9075.82 208.421  22
  -1   1  -7 9172.62 199.471  23
  -1   1  -7 9047.35 189.029  41
  -1   1  -7 9069.34 197.748  40
  -1   1  -7 9074.02 200.655  37
  -1   1  -7 9328.62 197.141  34
  -1   1  -7 9243.70 198.433  46
  -1   1  -7 9278.86 204.167  26
   1   1   7 9380.14 219.949  12
   1   1   7 9568.93 203.083   5
   1   1   7 9052.89 216.715   6
  -1   1  -8 1668.18 78.6019  23
  -1   1  -8 1705.20 79.8612  40
  -1   1  -8 1692.72 82.1655  26
  -1   1  -8 1654.98 67.5390  57
  -1   1  -8 1616.08 75.9958  34
  -1   1  -9 19225.6 360.377  41
  -1   1  -9 19585.8 380.257  40
  -1   1  -9 19064.2 383.401  26
  -1   1  -9 19067.8 376.431  23
  -1   1  -9 19484.8 372.695  34
  -1   1 -10 4457.40 153.427  40
  -1   1 -10 4501.11 133.664  41
  -1   1 -10 4546.26 159.154  30
  -1   1 -10 4423.10 152.234  26
  -1   1 -10 4553.81 144.695  34
  -1   1 -11 3612.11 145.709  30
  -1   1 -11 3713.38 142.006  26
  -1   1 -11 3631.78 142.208  40
  -1   1 -12 6403.11 187.270  26
  -1   1 -12 6257.63 194.547  30
  -1   1 -13 10388.3 270.066  16
  -1   1 -13 10025.2 235.635  26
  -1   1 -13 9615.16 243.023  30
  -1   1 -14 2348.19 107.385  16
  -1   1 -14 2235.98 84.0886  26
  -1   1 -14 2246.22 94.6718  30
  -1   1 -15 1562.18 69.5600  16
   1   2 -15 1428.76 63.9344  16
   1   2 -15 1467.88 58.9731  26
   1   2 -15 1492.73 69.3380   3
   1   2 -14 1323.94 81.9956  16
   1   2 -14 1411.33 74.5379  15
   1   2 -14 1406.89 82.8237   3
   1   2 -14 1448.58 77.7433  26
   1   2 -13 1825.93 106.405  16
   1   2 -13 1898.05 101.923  15
   1   2 -13 1720.34 101.631  30
   1   2 -13 1869.62 99.7717   3
   1   2 -13 1949.30 99.9597  26
   1   2 -12 35195.2 660.563  15
   1   2 -12 35889.3 671.057  16
   1   2 -12 35264.9 652.622   3
   1   2 -12 36553.7 651.128  26
   1   2 -12 34762.8 650.152  30
   1   2 -11 21771.8 406.314  43
   1   2 -11 22136.3 404.825  55
   1   2 -11 23076.9 452.935  26
   1   2 -11 22270.1 453.988  30
   1   2 -10 1215.69 68.4778  43
   1   2 -10 1372.16 89.3433  26
   1   2  -9 17875.3 349.596  41
   1   2  -9 17915.2 355.751  34
   1   2  -9 17730.6 330.718  55
   1   2  -9 17866.6 362.623  26
   1   2  -9 17861.6 367.243  23
   1   2  -8 2196.20 92.0058   7
  -1   2   8 2524.93 93.3992   5
   1   2  -8 2608.26 85.9696  55
   1   2  -8 2522.17 103.973  23
   1   2  -8 2518.09 93.8600  41
   1   2  -8 2607.06 97.0776  34
   1   2  -8 2464.52 91.8668  33
  -1   2   8 2334.45 101.168  12
   1   2  -8 2393.20 98.4211  26
  -1   2   7 44994.6 731.630   5
  -1   2   7 44575.4 744.396   6
   1   2  -7 43053.5 729.633   7
  -1   2   7 44992.2 753.168   2
   1   2  -7 43942.0 710.170  55
   1   2  -7 45228.6 711.713  50
   1   2  -7 44977.4 737.469  23
   1   2  -7 44998.8 723.784  41
   1   2  -7 45009.1 727.869  34
   1   2  -7 45210.2 715.706  57
   1   2  -7 43986.5 721.717  33
  -1   2   7 44222.1 746.441  12
   1   2  -7 45577.3 734.505  26
   1   2  -6 9602.91 203.246  26
   1   2  -6 10042.7 190.732  50
   1   2  -6 10021.6 208.309  23
   1   2  -6 10026.6 198.527  41
   1   2  -6 9857.99 199.982  34
   1   2  -6 10294.0 200.036  33
  -1   2   6 10142.9 204.569   5
  -1   2   6 10014.4 211.365   6
  -1   2   6 9755.20 214.672   2
   1   2  -6 9685.70 200.532   7
  -1   2   6 9921.77 212.595  12
   1   2  -6 9827.32 192.393  57
  -1   2   5 23172.3 404.868  12
  -1   2   5 24139.9 400.851   5
  -1   2   5 23675.0 409.080   2
  -1   2   5 24044.6 406.371   6
   1   2  -5 23363.8 393.705   7
  -1   2   4 39012.5 618.516  12
   1   2  -4 38792.3 608.150   7
  -1   2   4 39646.4 617.128   5
   1   2  -3 11213.6 189.713   7
  -1   2   3 11446.6 201.071   5
   1   2  -2 12259.0 195.278   7
  -1   2   2 12686.8 209.556   7
  -1   2   1 79640.0 1152.80  10
  -1   2   1 75693.1 1156.60   1
  -1   2   0 129101. 1973.83  11
   1   2   0 129776. 1971.80   8
  -1   2   0 135237. 1963.01   9
   1   2   0 137514. 1967.01   6
  -1   2  -1 18818.1 290.795  11
   1   2   1 18396.7 289.602   8
   1   2   1 18940.4 285.401  10
   1   2   2 14308.2 242.327   5
  -1   2  -2 14782.5 241.614   6
  -1   2  -2 14521.1 233.281   5
  -1   2  -2 14647.4 242.248   2
  -1   2  -3 23546.9 398.533  12
   1   2   3 24219.5 390.260   5
  -1   2  -3 24263.2 393.492   2
  -1   2  -3 25480.6 392.142   6
  -1   2  -3 24805.4 380.483   5
   1   2   4 1416.32 54.3246  12
   1   2   4 1454.85 53.9758   5
  -1   2  -4 1331.18 46.2513   5
  -1   2  -4 1312.06 56.2050   2
   1   2   4 1432.15 57.6016   6
  -1   2  -4 1408.32 54.5652   6
   1   2   5 70381.2 1056.96  12
  -1   2  -5 67567.6 1054.23  14
  -1   2  -5 68415.5 1045.04  29
   1   2   5 69553.2 1061.12   6
  -1   2  -5 69170.7 1035.69   5
   1   2   5 68836.1 1049.62   5
  -1   2  -6 3621.29 102.226  46
  -1   2  -6 3786.85 109.938  24
  -1   2  -6 3712.88 110.166  22
  -1   2  -6 3611.73 101.041  40
  -1   2  -6 3658.59 104.050  37
  -1   2  -6 3806.29 99.6211  58
  -1   2  -6 3648.67 93.0530  57
  -1   2  -6 3619.55 106.837  29
   1   2   6 3834.86 114.951  12
  -1   2  -6 3656.52 97.1116   5
   1   2   6 3935.27 108.443   5
   1   2   6 3865.86 116.665   6
  -1   2  -7 67179.0 1031.87  46
  -1   2  -7 64997.3 1036.03  23
  -1   2  -7 64860.6 1046.05  22
  -1   2  -7 67319.7 1045.80  24
  -1   2  -7 65531.9 1031.04  40
  -1   2  -7 64241.3 1021.97  41
  -1   2  -7 65913.0 1035.77  37
   1   2   7 63161.4 1053.58  12
  -1   2  -7 64954.3 1040.66  29
   1   2   7 65423.8 1059.72   6
   1   2   7 65106.1 1039.69   5
  -1   2  -7 66825.9 1023.92  58
  -1   2  -7 64753.5 1014.08  57
  -1   2  -8 8855.98 205.256  34
  -1   2  -8 9063.73 206.922  40
  -1   2  -8 8915.81 198.103  41
  -1   2  -8 9243.96 220.354  24
  -1   2  -8 9202.56 211.997  23
  -1   2  -8 8962.81 214.084  26
  -1   2  -8 8888.06 191.057  57
  -1   2  -9 2375.79 105.157  26
  -1   2  -9 2080.47 87.4412  41
  -1   2  -9 1955.56 95.1019  40
  -1   2  -9 2184.90 94.9245  34
  -1   2  -9 2070.43 97.4260  23
  -1   2  -9 2229.18 78.4767  55
  -1   2  -9 2161.08 84.0304  57
  -1   2 -10 30532.4 535.154  41
  -1   2 -10 30919.8 558.711  40
  -1   2 -10 31017.0 571.064  30
  -1   2 -10 29102.7 547.763  34
  -1   2 -10 30662.2 564.590  26
  -1   2 -10 29997.4 554.928  23
  -1   2 -11 11210.6 259.222  34
  -1   2 -11 10980.3 271.617  26
  -1   2 -11 10625.4 265.744  40
  -1   2 -11 11113.7 277.362  30
  -1   2 -12 5182.22 161.919  15
  -1   2 -12 5453.35 181.511  30
  -1   2 -12 5487.78 173.352  26
  -1   2 -13 6720.67 207.756  16
  -1   2 -13 6510.04 181.974  26
  -1   2 -13 6630.86 189.269  30
  -1   2 -14 2849.18 116.761  16
  -1   2 -14 2806.47 107.628   3
  -1   2 -14 2868.99 97.8692  26
  -1   2 -14 2796.95 105.650  30
  -1   2 -15 234.067 35.4071  16
  -1   2 -15 184.738 31.3268   3
   1   3 -15 1373.94 59.5494  26
   1   3 -15 1512.83 67.5596   3
   1   3 -14 5977.69 169.989  16
   1   3 -14 5654.67 158.012  15
   1   3 -14 5921.14 168.082   3
   1   3 -14 5858.33 161.426  26
   1   3 -14 5826.29 168.023  30
   1   3 -13 20170.7 419.610  16
   1   3 -13 20275.3 414.202  15
   1   3 -13 20257.6 415.303   3
   1   3 -13 20891.5 411.723  26
   1   3 -13 19591.1 409.682  30
   1   3 -12 3443.26 139.566  26
   1   3 -12 3370.54 146.912  16
   1   3 -12 3286.95 145.369  15
   1   3 -12 3434.38 140.413   3
   1   3 -11 3568.83 116.427  55
   1   3 -11 3454.19 116.810  43
   1   3 -11 3550.13 142.213  26
   1   3 -10 1235.35 68.6835  55
   1   3 -10 1097.42 83.1333  26
   1   3 -10 1055.75 65.9767  43
   1   3  -9 7481.67 176.894  50
   1   3  -9 7627.93 205.562  23
   1   3  -9 7735.96 192.918  41
   1   3  -9 7551.72 196.374  34
   1   3  -9 7605.47 189.374  33
   1   3  -9 7612.46 177.270  55
   1   3  -9 7331.55 199.997  26
  -1   3   8 83872.0 1328.47   5
   1   3  -8 83408.1 1298.86  55
   1   3  -8 83739.9 1299.65  50
   1   3  -8 85426.6 1335.06  23
   1   3  -8 83337.2 1315.74  41
   1   3  -8 84782.8 1321.38  40
   1   3  -8 84751.1 1321.74  34
   1   3  -8 85773.5 1306.65  57
   1   3  -8 83606.4 1313.61  33
  -1   3   8 80448.2 1336.17  12
   1   3  -8 85541.8 1329.57  26
   1   3  -7 134440. 2048.54  26
   1   3  -7 133257. 2024.33  50
   1   3  -7 135269. 2053.41  23
   1   3  -7 134215. 2038.32  41
   1   3  -7 136281. 2042.57  40
   1   3  -7 135257. 2042.22  34
   1   3  -7 136003. 2029.45  57
   1   3  -7 130410. 2044.96  30
   1   3  -7 134890. 2037.38  33
  -1   3   7 132677. 2056.82  12
  -1   3   7 135227. 2050.72   5
  -1   3   7 136131. 2068.41   2
   1   3  -7 129315. 2038.26   7
  -1   3   7 139225. 2065.31   6
   1   3  -6 61352.7 972.454  26
   1   3  -6 60718.7 954.637  50
   1   3  -6 61368.7 976.845  23
   1   3  -6 61489.1 966.776  40
   1   3  -6 61481.0 965.341  41
   1   3  -6 61956.2 967.867  34
   1   3  -6 62260.9 958.279  57
   1   3  -6 60733.1 964.847  33
   1   3  -6 61815.0 971.276  30
  -1   3   6 62900.7 980.609  12
  -1   3   6 63815.8 977.332   5
  -1   3   6 64486.4 987.529   6
   1   3  -6 60560.1 964.218   7
  -1   3   6 62750.2 987.837   2
  -1   3   5 45057.2 721.151  12
   1   3  -5 44828.4 707.803   7
  -1   3   5 45094.8 726.975   2
  -1   3   5 45774.7 727.671   6
  -1   3   5 45976.8 722.556   5
  -1   3   4 65816.1 980.945  12
  -1   3   4 66915.6 986.654   5
  -1   3   3 36219.7 561.830   5
   1   3  -3 35387.8 543.303   7
   1   3  -2 566987. 8467.81   7
  -1   3   2 588400. 8471.07  10
  -1   3   2 593832. 8492.17   7
  -1   3   1 17374.6 270.357  10
  -1   3   1 17535.4 273.880   1
   1   3   0 35944.0 536.625   6
   1   3   1 52221.9 779.581  10
   1   3   1 52318.5 787.612   8
  -1   3  -1 52805.3 789.893  11
  -1   3  -1 51268.8 789.097  12
  -1   3  -1 50988.5 786.515   6
   1   3   1 53882.2 786.524   6
  -1   3  -2 225500. 3096.11   2
  -1   3  -2 224418. 3095.84   6
  -1   3  -2 216755. 3084.00   5
   1   3   3 252210. 3668.89   5
  -1   3  -3 252939. 3665.09   6
  -1   3  -3 254863. 3668.35   2
  -1   3  -3 250102. 3650.75   5
   1   3   4 79217.6 1158.15  12
  -1   3  -4 74069.2 1170.65  12
  -1   3  -4 73539.2 1140.65   5
   1   3   4 70730.0 1161.87   6
   1   3   4 78809.7 1162.22   5
  -1   3  -4 79161.7 1160.31   6
  -1   3  -5 86143.4 1306.96  22
  -1   3  -5 83347.0 1307.91  25
   1   3   5 87305.9 1310.00  12
  -1   3  -5 84387.8 1310.85  14
  -1   3  -5 84930.0 1299.99  37
  -1   3  -5 84384.2 1291.15  58
  -1   3  -5 83536.3 1286.24   5
   1   3   5 86267.0 1310.69   5
  -1   3  -5 83842.6 1307.91   6
   1   3   5 86897.2 1319.39   6
  -1   3  -5 86709.6 1296.79  46
  -1   3  -6 6514.13 163.951  25
  -1   3  -6 6917.79 154.928  46
  -1   3  -6 7007.10 164.694  22
  -1   3  -6 7081.36 165.048  24
  -1   3  -6 7111.76 153.822  40
  -1   3  -6 6811.94 157.243  37
  -1   3  -6 6705.07 150.816  58
  -1   3  -6 6860.40 159.286  29
   1   3   6 6839.90 164.322  12
   1   3   6 6927.45 171.191   6
  -1   3  -6 6836.50 144.614   5
   1   3   6 6698.67 161.530   5
  -1   3  -7 6515.41 160.601  46
  -1   3  -7 6708.73 170.423  24
  -1   3  -7 6571.91 164.081  23
  -1   3  -7 6638.12 170.754  22
  -1   3  -7 6840.40 159.950  40
  -1   3  -7 6582.12 162.376  37
   1   3   7 6480.20 170.851  12
  -1   3  -7 6555.10 149.221  33
  -1   3  -7 6696.29 167.158  29
   1   3   7 6435.50 165.191   5
   1   3   7 6650.44 178.034   6
  -1   3  -7 6530.03 154.155  58
  -1   3  -7 6578.64 148.306  57
  -1   3  -8 9770.66 218.424  40
  -1   3  -8 9846.38 213.271  41
  -1   3  -8 9653.73 219.373  34
  -1   3  -8 9507.86 221.599  37
  -1   3  -8 9897.16 233.162  24
  -1   3  -8 9811.72 224.474  23
  -1   3  -8 9342.96 202.622  33
  -1   3  -8 9599.23 226.629  26
  -1   3  -8 9814.40 205.917  57
  -1   3  -8 9706.44 213.257  58
  -1   3  -9 10689.0 243.180  40
  -1   3  -9 10435.2 232.869  41
  -1   3  -9 10314.8 241.595  34
  -1   3  -9 10176.6 244.605  23
  -1   3  -9 10625.2 252.187  26
  -1   3  -9 10578.7 225.357  57
  -1   3 -10 4801.59 155.879  23
  -1   3 -10 4587.92 140.767  41
  -1   3 -10 4678.64 153.146  40
  -1   3 -10 4480.97 159.946  30
  -1   3 -10 4490.53 148.960  34
  -1   3 -10 4446.29 123.452  55
  -1   3 -10 4344.02 155.092  26
  -1   3 -11 12193.9 279.642  34
  -1   3 -11 12023.1 291.387  26
  -1   3 -11 12406.6 299.524  30
  -1   3 -11 12234.7 287.222  40
  -1   3 -12 13008.7 295.735  15
  -1   3 -12 13606.6 306.662  26
  -1   3 -12 13029.9 312.936  30
  -1   3 -13 6023.63 173.046  26
  -1   3 -13 5636.40 176.162  30
  -1   3 -14 847.614 71.1577  16
  -1   3 -14 839.483 56.8371  26
  -1   3 -14 815.923 64.0715  30
  -1   3 -14 809.836 62.1210   3
  -1   3 -15 1980.48 71.6456   3
  -1   3 -15 1987.56 74.6958  16
   1   4 -15 110.228 32.5245   3
   1   4 -15 107.028 27.5316  26
   1   4 -14 765.898 60.8731  15
   1   4 -14 772.113 62.6327  16
   1   4 -14 757.128 63.7821   3
   1   4 -14 810.531 62.3841  26
   1   4 -13 5966.96 186.300  16
   1   4 -13 5862.73 186.115  15
   1   4 -13 6243.44 186.645  26
   1   4 -13 6048.79 182.630   3
   1   4 -12 4840.48 173.226  16
   1   4 -12 4594.53 170.769  15
   1   4 -12 4459.58 163.560   3
   1   4 -12 4556.94 133.415  43
   1   4 -12 4575.38 163.714  26
   1   4 -11 29190.1 523.205  43
   1   4 -11 29577.9 518.976  55
   1   4 -11 29694.0 565.507  26
   1   4 -10 4424.95 145.367  41
   1   4 -10 4279.62 152.352  26
   1   4 -10 4160.65 128.726  55
   1   4 -10 4277.02 157.816  23
   1   4 -10 4040.85 130.624  43
   1   4  -9 12555.5 255.095  55
   1   4  -9 12394.9 253.446  50
   1   4  -9 11974.8 282.557  23
   1   4  -9 12614.5 270.898  41
   1   4  -9 12352.9 273.684  34
   1   4  -9 11581.8 275.957  30
   1   4  -9 12382.0 251.801  31
   1   4  -9 12107.1 265.772  33
   1   4  -9 12406.7 280.802  26
   1   4  -8 231.101 39.0863  57
   1   4  -8 325.706 44.8572  33
   1   4  -8 198.441 42.9027  30
  -1   4   8 151.497 30.5352   5
   1   4  -8 235.481 37.2805  55
   1   4  -8 245.272 36.7668  50
   1   4  -8 286.013 52.2173  23
   1   4  -8 332.050 44.4535  41
   1   4  -8 177.901 42.9087  40
   1   4  -8 207.363 43.9054  34
  -1   4   8 179.153 32.9892  12
   1   4  -8 205.942 44.3482  26
   1   4  -7 12975.7 268.180  26
   1   4  -7 13083.3 250.919  50
   1   4  -7 13359.0 274.541  23
   1   4  -7 13596.8 263.469  41
   1   4  -7 13125.8 262.603  40
   1   4  -7 13545.5 265.789  34
  -1   4   7 13337.5 273.299   5
   1   4  -7 13000.3 257.088   7
  -1   4   7 13178.8 281.612   2
  -1   4   7 13458.6 282.647   6
   1   4  -7 13071.3 260.254  33
   1   4  -7 13196.6 268.283  30
   1   4  -7 13323.2 254.543  57
  -1   4   7 12630.9 267.916  12
   1   4  -6 39416.0 628.198  50
   1   4  -6 38485.5 648.254  22
   1   4  -6 39971.9 650.049  23
   1   4  -6 39843.9 638.523  41
   1   4  -6 38222.9 637.899  40
   1   4  -6 39714.7 640.601  34
  -1   4   6 39749.3 657.565   2
   1   4  -6 38830.6 630.959   7
  -1   4   6 40509.2 660.679   6
  -1   4   6 40851.4 653.151   5
  -1   4   6 37982.8 644.635  12
   1   4  -6 39470.6 630.862  58
   1   4  -6 39310.4 630.539  57
   1   4  -6 39473.2 638.289  33
  -1   4   5 24584.1 408.453   5
  -1   4   5 24109.4 408.149   2
   1   4  -5 22567.9 384.061   7
  -1   4   5 23267.6 398.020  12
  -1   4   4 139467. 2062.41   5
   1   4  -4 135630. 2037.48   7
  -1   4   4 138051. 2049.55  12
  -1   4   3 62661.2 970.538   5
   1   4  -3 63649.7 944.851   7
  -1   4   2 57614.4 855.513  10
  -1   4   1 233030. 3308.03   1
  -1   4   1 230223. 3307.02  10
   1   4   0 148767. 2168.65   6
   1   4   0 149704. 2175.26   5
   1   4   0 144773. 2170.50   1
  -1   4   0 147137. 2174.30  12
   1   4   1 43206.4 645.860   6
  -1   4  -1 43674.0 647.444   6
   1   4   1 42938.8 649.397   9
  -1   4  -1 44220.0 653.623  11
   1   4   1 44111.6 639.776  10
  -1   4  -1 43426.3 649.554  12
   1   4   1 42873.4 649.944   8
  -1   4  -2 105228. 1532.01   6
  -1   4  -2 102857. 1531.31   2
   1   4   2 103351. 1515.55  10
  -1   4  -2 103628. 1540.77  12
   1   4   3 82798.1 1225.90   5
  -1   4  -3 80678.0 1221.05   2
  -1   4  -3 79367.9 1201.79   5
  -1   4  -3 81044.4 1218.82   6
  -1   4  -4 53554.0 824.390   5
   1   4   4 55855.6 852.758   5
  -1   4  -4 54786.8 845.451   6
   1   4   4 54193.8 842.191  12
  -1   4  -5 27827.7 452.509  46
   1   4   5 27702.4 460.460  12
  -1   4  -5 26313.1 464.579  14
  -1   4  -5 27510.2 455.927  37
  -1   4  -5 27470.7 446.007  53
  -1   4  -5 27190.9 448.155  58
   1   4   5 28354.2 468.642   5
   1   4   5 28012.5 474.117   6
  -1   4  -5 27107.8 437.493   5
  -1   4  -5 27797.5 462.583   6
  -1   4  -5 27479.0 463.976  22
  -1   4  -5 26574.9 462.534  25
  -1   4  -5 27368.1 462.720  24
  -1   4  -6 37569.2 640.049  25
  -1   4  -6 38441.3 626.567  46
  -1   4  -6 38941.2 623.616  40
  -1   4  -6 39472.6 631.835  37
  -1   4  -6 38023.7 639.371  24
  -1   4  -6 38958.3 639.892  22
  -1   4  -6 38966.4 622.000  58
  -1   4  -6 37871.1 607.430   5
   1   4   6 38917.2 652.345   6
   1   4   6 38649.4 642.087   5
   1   4   6 37976.5 637.229  12
  -1   4  -6 38107.2 643.971  14
  -1   4  -7 6843.61 174.472  22
  -1   4  -7 6920.18 173.875  24
  -1   4  -7 6759.86 159.858  40
  -1   4  -7 6361.57 162.880  37
  -1   4  -7 6747.54 157.034  58
  -1   4  -7 6459.54 149.567  57
   1   4   7 6610.02 179.306   6
   1   4   7 6398.30 168.805   5
  -1   4  -7 6599.32 161.202  46
  -1   4  -8 45089.3 754.790  22
  -1   4  -8 43996.7 742.167  23
  -1   4  -8 44433.4 753.105  24
  -1   4  -8 44481.5 733.443  40
  -1   4  -8 44019.3 728.051  41
  -1   4  -8 44228.0 736.795  34
  -1   4  -8 43971.9 740.128  37
  -1   4  -8 44045.0 733.853  46
  -1   4  -8 42291.2 717.804  33
  -1   4  -8 44663.8 747.361  26
  -1   4  -8 44345.6 718.163  57
  -1   4  -8 43809.1 726.297  58
  -1   4  -9 39872.8 692.118  40
  -1   4  -9 40364.6 684.860  41
  -1   4  -9 39844.3 695.535  34
  -1   4  -9 40688.8 703.735  23
  -1   4  -9 39951.6 673.275  33
  -1   4  -9 41024.6 708.862  26
  -1   4  -9 41233.9 674.554  57
  -1   4 -10 72.6508 49.6425  26
  -1   4 -10 56.2289 50.0307  40
  -1   4 -10 62.3852 41.0840  41
  -1   4 -10 118.170 45.3175  34
  -1   4 -10 74.0013 47.7287  23
  -1   4 -10 100.947 60.7348  30
  -1   4 -10 51.2817 31.6875  55
  -1   4 -10 19.1916 35.5969  57
  -1   4 -11 18013.9 358.322  41
  -1   4 -11 18001.8 377.869  40
  -1   4 -11 17637.8 374.166  34
  -1   4 -11 18102.1 390.076  26
  -1   4 -11 19069.5 396.531  30
  -1   4 -11 18396.7 380.471  23
  -1   4 -12 2707.58 123.912  26
  -1   4 -12 2575.85 125.813  30
  -1   4 -13 147.588 49.0990  26
  -1   4 -13 154.668 50.7618  30
  -1   4 -14 1780.05 90.0968  16
  -1   4 -14 1846.61 85.1569   3
  -1   4 -14 1790.42 79.6738  26
  -1   4 -14 1777.14 85.6337  30
  -1   4 -15 113.547 26.6000   3
  -1   4 -15 83.5055 26.5121  16
   1   5 -15 323.054 35.7026  26
   1   5 -15 328.106 36.6237   3
   1   5 -14 810.781 64.2784  26
   1   5 -14 793.520 61.4924   3
   1   5 -14 735.837 58.9907  16
   1   5 -14 721.649 59.1306  15
   1   5 -13 3388.36 133.597  26
   1   5 -13 3229.49 128.397   3
   1   5 -13 3208.77 135.511  15
   1   5 -13 3266.94 131.522  16
   1   5 -12 5720.52 156.897  43
   1   5 -12 5790.59 189.563  16
   1   5 -12 5785.34 153.791  55
   1   5 -12 6031.11 190.551  26
   1   5 -12 5826.88 186.036   3
   1   5 -11 14430.2 330.193  26
   1   5 -11 14199.7 291.937  55
   1   5 -11 13439.1 325.712  30
   1   5 -11 14416.1 297.909  43
   1   5 -10 5259.87 147.399  50
   1   5 -10 5206.35 178.014  23
   1   5 -10 5292.32 162.370  41
   1   5 -10 5276.33 168.287  34
   1   5 -10 5255.49 173.517  30
   1   5 -10 5257.02 148.659  55
   1   5 -10 5156.70 170.525  26
   1   5  -9 12595.8 261.882  50
   1   5  -9 12585.4 294.368  23
   1   5  -9 12695.9 278.545  41
   1   5  -9 12899.7 283.795  34
   1   5  -9 12625.1 269.455  57
   1   5  -9 12887.1 278.023  33
   1   5  -9 12794.1 289.001  30
   1   5  -9 13099.9 264.414  55
   1   5  -9 12921.0 290.219  26
   1   5  -8 19661.1 354.468  49
   1   5  -8 20047.6 369.685  50
   1   5  -8 20921.9 400.728  23
   1   5  -8 21090.4 385.544  41
   1   5  -8 20418.2 387.782  34
   1   5  -8 20680.8 374.047  57
   1   5  -8 20927.7 393.516  30
   1   5  -8 20165.3 382.149  33
   1   5  -8 20650.2 370.510  55
   1   5  -8 19780.4 391.262  26
   1   5  -7 9753.21 202.197  50
   1   5  -7 9904.30 223.464  23
   1   5  -7 9884.03 213.152  41
   1   5  -7 10165.9 216.232  34
   1   5  -7 10044.2 206.235  57
   1   5  -7 10072.9 206.454  58
   1   5  -7 9897.92 218.373  30
   1   5  -7 10080.1 213.585  33
  -1   5   7 9543.58 213.713  12
   1   5  -7 9390.01 201.005   7
  -1   5   7 9603.07 227.210   2
  -1   5   7 9797.15 224.118   5
  -1   5   7 10134.6 234.068   6
   1   5  -6 63816.8 999.515  46
   1   5  -6 63692.2 993.088  50
   1   5  -6 63423.8 1014.31  24
   1   5  -6 63485.0 1012.35  22
   1   5  -6 64940.7 1015.08  23
   1   5  -6 64315.8 1003.82  41
   1   5  -6 64477.9 1003.51  40
   1   5  -6 63567.4 1004.53  34
   1   5  -6 64661.5 1005.26  33
   1   5  -6 65091.5 995.096  57
   1   5  -6 63344.7 993.952  58
  -1   5   6 64393.0 1021.65   2
  -1   5   6 64848.3 1020.85   5
  -1   5   6 67102.6 1030.07   6
   1   5  -6 62466.9 989.705   7
  -1   5   6 64133.2 1006.19  12
   1   5  -5 68704.7 1121.76  40
   1   5  -5 74068.2 1134.56  24
  -1   5   5 75592.0 1125.91  12
   1   5  -5 72879.1 1131.79  26
   1   5  -5 71915.0 1116.59  58
   1   5  -5 71959.5 1117.55  57
  -1   5   5 75869.1 1143.86   5
  -1   5   5 74656.0 1139.23   2
   1   5  -5 75243.0 1112.17   7
  -1   5   4 54862.9 831.855  12
  -1   5   4 54832.0 851.345   5
   1   5  -4 53410.9 819.178   7
  -1   5   3 26560.1 445.018   5
   1   5  -3 27519.0 414.280   7
  -1   5   2 134398. 2015.29  11
  -1   5   2 136058. 1995.73  10
  -1   5   1 26499.8 414.322  11
  -1   5   1 25943.9 401.068   1
  -1   5   0 364408. 5257.92  12
   1   5   0 365297. 5260.94   5
   1   5   0 358254. 5252.92   1
   1   5   0 349866. 5252.96   6
   1   5   1 77544.3 1174.48   9
  -1   5  -1 77713.6 1181.08  11
  -1   5  -1 77950.3 1173.77  12
   1   5   1 78536.2 1164.63  10
   1   5   1 79024.5 1170.73   6
   1   5   1 78622.6 1174.98   5
   1   5   2 110577. 1613.19   8
   1   5   2 110492. 1588.96  10
  -1   5  -2 107852. 1614.84  12
   1   5   2 108183. 1611.39   6
  -1   5  -2 105903. 1602.85   2
  -1   5  -3 53045.9 824.828  12
   1   5   3 52429.3 819.971   6
  -1   5  -3 52413.5 790.308   5
  -1   5  -3 53022.6 810.293   6
   1   5   3 52590.2 819.556   5
  -1   5  -3 52798.4 812.300   2
   1   5   4 12585.0 235.956   5
  -1   5  -4 12259.5 204.882   5
  -1   5  -4 12096.9 225.116   6
  -1   5  -5 18467.2 334.223  25
  -1   5  -5 18836.4 336.139  22
  -1   5  -5 18625.0 337.125  14
  -1   5  -5 18153.0 317.142  53
   1   5   5 19607.9 343.410   5
  -1   5  -5 18933.6 332.186   6
  -1   5  -5 18212.1 303.558   5
  -1   5  -5 18775.5 330.385  29
  -1   5  -6 14742.4 275.254  46
  -1   5  -6 14751.6 270.712  40
  -1   5  -6 13786.3 275.989  37
  -1   5  -6 14813.9 287.625  22
  -1   5  -6 14652.1 287.349  24
  -1   5  -6 14436.5 286.548  25
  -1   5  -6 14911.3 271.213  58
  -1   5  -6 14188.2 249.931   5
   1   5   6 14781.2 291.053   5
   1   5   6 14707.0 297.944   6
  -1   5  -6 14807.8 289.320  14
  -1   5  -7 2077.35 90.9251  24
  -1   5  -7 2099.73 93.1499  22
  -1   5  -7 2134.25 81.1253  40
  -1   5  -7 2073.56 85.9508  37
  -1   5  -7 2166.28 77.4018  57
  -1   5  -7 2042.21 79.5854  58
   1   5   7 1845.11 83.8761   5
  -1   5  -7 2042.13 83.0462  46
  -1   5  -8 12715.9 281.898  24
  -1   5  -8 12552.3 281.944  22
  -1   5  -8 12570.8 274.395  23
  -1   5  -8 12370.6 261.208  41
  -1   5  -8 12594.2 262.886  40
  -1   5  -8 12335.3 269.623  37
  -1   5  -8 12642.5 269.485  34
  -1   5  -8 12587.2 276.325  26
  -1   5  -8 12082.6 253.745  33
  -1   5  -8 12317.3 240.922  50
  -1   5  -8 12493.5 266.440  46
  -1   5  -8 12626.5 259.479  58
  -1   5  -8 12611.9 252.232  57
  -1   5  -9 293.379 47.7368  41
  -1   5  -9 259.431 50.7832  40
  -1   5  -9 352.323 51.5408  34
  -1   5  -9 387.804 58.7085  26
  -1   5  -9 288.653 42.1653  33
  -1   5  -9 381.564 48.6180  57
  -1   5  -9 358.027 64.6925  24
  -1   5  -9 291.351 54.4808  23
  -1   5 -10 44020.9 767.578  23
  -1   5 -10 43388.9 746.705  41
  -1   5 -10 43554.7 757.273  40
  -1   5 -10 43631.9 760.818  34
  -1   5 -10 44166.9 775.297  26
  -1   5 -10 43593.1 723.647  55
  -1   5 -10 44853.9 735.387  57
  -1   5 -11 6010.93 169.546  41
  -1   5 -11 6007.96 181.376  34
  -1   5 -11 6313.30 194.420  26
  -1   5 -11 5779.83 193.726  30
  -1   5 -11 6090.59 186.156  23
  -1   5 -11 5873.59 151.173  55
  -1   5 -12 1662.72 104.945  30
  -1   5 -12 1713.58 102.147  26
  -1   5 -13 184.825 54.6249  30
  -1   5 -13 184.338 42.7952  15
  -1   5 -13 217.526 50.1232  26
  -1   5 -14 1880.02 91.9349  16
  -1   5 -14 1920.23 85.2614   3
  -1   5 -14 2082.91 91.6888  30
  -1   5 -14 2034.53 85.7005  26
  -1   5 -15 128.905 25.8487   3
   1   6 -15 1747.90 68.1277  26
   1   6 -15 1784.96 67.5188   3
   1   6 -14 1335.37 70.7510  16
   1   6 -14 1451.64 78.5246  15
   1   6 -14 1229.77 71.9657   3
   1   6 -14 1445.19 78.7505  26
   1   6 -14 1276.26 76.4414  30
   1   6 -13 1436.36 94.8176  15
   1   6 -13 1359.39 85.8047  16
   1   6 -13 1331.45 85.7967   3
   1   6 -13 1392.06 88.9470  26
   1   6 -13 1230.03 87.8386  30
   1   6 -12 1690.35 82.9583  43
   1   6 -12 1831.65 108.160  30
   1   6 -12 1835.02 106.162  16
   1   6 -12 1848.44 83.4363  55
   1   6 -12 1926.40 112.320  26
   1   6 -12 2013.29 107.052   3
   1   6 -11 11738.0 286.945  30
   1   6 -11 10865.4 278.222   3
   1   6 -11 11509.7 253.083  55
   1   6 -11 11807.3 287.804  26
   1   6 -11 11352.0 257.165  43
   1   6 -10 13604.0 288.227  55
   1   6 -10 14233.2 327.355  23
   1   6 -10 13890.6 305.953  41
   1   6 -10 13558.7 310.181  34
   1   6 -10 13963.6 286.628  50
   1   6 -10 14079.3 320.634  26
   1   6 -10 14084.5 318.301  30
   1   6 -10 14096.7 303.249  33
   1   6 -10 13508.6 285.632  31
   1   6  -9 33848.0 577.215  55
   1   6  -9 34158.8 577.726  50
   1   6  -9 33107.8 595.194  41
   1   6  -9 34077.9 600.429  34
   1   6  -9 33864.2 614.610  23
   1   6  -9 34131.0 606.579  30
   1   6  -9 33196.0 592.827  33
   1   6  -9 33705.3 582.811  57
   1   6  -9 32082.1 602.567  26
   1   6  -8 10158.8 241.908  23
   1   6  -8 9940.61 228.141  41
   1   6  -8 10083.5 231.792  34
   1   6  -8 10023.4 228.295  33
   1   6  -8 10167.3 234.445  30
   1   6  -8 10049.2 219.977  57
   1   6  -8 10237.2 217.595  50
   1   6  -7 6814.10 157.745  50
   1   6  -7 7087.25 178.289  23
   1   6  -7 6945.36 178.336  24
   1   6  -7 7039.24 168.734  41
   1   6  -7 6603.56 167.711  34
  -1   6   7 7034.78 180.641   5
  -1   6   7 7102.15 187.590   6
  -1   6   7 7148.72 181.574   2
   1   6  -7 6357.70 150.197   7
   1   6  -7 6687.20 168.500  30
   1   6  -7 6861.61 168.034  33
  -1   6   7 6834.32 164.221  12
   1   6  -7 6908.04 160.120  58
   1   6  -7 6928.74 160.385  57
   1   6  -6 45259.2 735.920  26
   1   6  -6 44389.8 723.857  46
   1   6  -6 45248.2 738.145  22
   1   6  -6 45079.3 740.287  24
   1   6  -6 45396.5 729.622  41
   1   6  -6 44651.1 727.973  37
  -1   6   6 46202.4 749.681   5
  -1   6   6 46559.7 755.732   6
  -1   6   6 45917.4 744.839   2
   1   6  -6 44528.8 710.156   7
   1   6  -6 45331.0 731.112  33
  -1   6   6 45024.6 724.485  12
   1   6  -6 45478.9 720.097  58
   1   6  -6 45697.6 720.608  57
   1   6  -5 27200.5 468.252  24
   1   6  -5 27443.7 467.087  22
  -1   6   5 28323.2 455.241  12
   1   6  -5 28023.2 459.093  37
   1   6  -5 27030.6 461.247  34
   1   6  -5 27473.6 465.891  26
   1   6  -5 27942.1 453.072  58
   1   6  -5 27691.6 455.256  46
  -1   6   5 28632.4 480.489   5
  -1   6   5 28636.9 471.643   2
   1   6  -5 27587.1 441.820   7
  -1   6   4 236793. 3431.99  12
  -1   6   4 232517. 3447.16   2
  -1   6   4 235344. 3460.56   5
   1   6  -4 228099. 3419.14   7
  -1   6   3 78223.3 1166.88  12
   1   6  -3 78156.3 1154.33   7
  -1   6   2 178566. 2607.76  10
  -1   6   2 174437. 2628.27  11
  -1   6   1 55885.4 857.892  11
  -1   6   1 56290.2 839.327   1
  -1   6   0 8146.94 134.496  12
  -1   6   0 8320.34 133.909   8
   1   6   0 7697.32 136.938   5
   1   6   0 7446.15 127.094   1
   1   6   0 7572.43 130.270   6
  -1   6  -1 8089.00 131.493   8
   1   6   1 8280.28 151.370   9
  -1   6  -1 8140.45 148.369  12
   1   6   1 8092.16 150.809   5
   1   6   1 8377.00 146.648   6
   1   6   2 66397.7 950.093  11
   1   6   2 66537.2 954.538  10
   1   6   2 66013.0 981.445   8
  -1   6  -2 66376.2 981.810  12
   1   6   2 66701.5 978.480   6
  -1   6  -2 63935.2 966.679   2
  -1   6  -3 163721. 2435.32  12
  -1   6  -3 162425. 2419.29   2
  -1   6  -3 160827. 2394.77   5
   1   6   3 167317. 2431.14   6
  -1   6  -3 162410. 2417.85   6
  -1   6  -4 5199.07 98.1199   5
   1   6   4 5507.44 132.344   5
   1   6   4 5435.15 131.837   6
  -1   6  -4 5441.34 120.993   6
   1   6   5 60609.3 943.781   5
  -1   6  -5 60924.7 928.323   6
  -1   6  -5 58262.0 891.298   5
  -1   6  -5 58392.1 931.385  25
  -1   6  -5 60235.6 928.214  29
  -1   6  -5 59186.1 912.421  53
  -1   6  -5 57974.0 934.228  14
  -1   6  -6 24010.2 405.318  58
  -1   6  -6 23736.2 403.288  40
   1   6   6 23945.8 429.934   5
  -1   6  -6 24233.2 424.050  24
  -1   6  -6 23080.4 420.649  25
  -1   6  -6 22813.1 420.357  22
  -1   6  -6 24196.4 417.160  29
  -1   6  -6 23545.4 425.216  14
  -1   6  -7 50128.6 815.204  40
  -1   6  -7 50426.1 814.376  58
  -1   6  -7 50098.0 829.026  29
   1   6   7 50313.1 844.767   5
  -1   6  -7 51971.4 839.934  24
  -1   6  -7 50870.5 839.134  22
  -1   6  -8 1106.40 81.3271  22
  -1   6  -8 1086.73 80.0219  24
  -1   6  -8 1193.42 77.0927  23
  -1   6  -8 1182.62 68.8478  40
  -1   6  -8 1189.66 75.5245  37
  -1   6  -8 1135.95 71.6656  34
  -1   6  -8 1133.91 74.9955  26
  -1   6  -8 1168.16 65.1387  33
  -1   6  -8 1054.80 56.0091  50
  -1   6  -8 1010.33 69.8921  46
  -1   6  -8 1270.25 65.7859  57
  -1   6  -8 1141.85 69.5268  58
  -1   6  -9 5686.27 183.093  24
  -1   6  -9 5804.39 176.672  23
  -1   6  -9 5711.12 163.184  41
  -1   6  -9 5685.95 163.250  40
  -1   6  -9 5506.73 167.632  34
  -1   6  -9 5769.94 176.800  26
  -1   6  -9 5455.25 153.993  33
  -1   6  -9 5812.66 162.789  58
  -1   6  -9 5825.12 156.188  57
  -1   6  -9 5636.04 143.091  50
  -1   6 -10 19365.7 399.665  23
  -1   6 -10 18879.6 380.541  41
  -1   6 -10 19036.9 386.396  40
  -1   6 -10 19378.2 393.553  34
  -1   6 -10 20285.4 409.058  26
  -1   6 -10 18796.1 367.069  33
  -1   6 -10 18785.5 359.618  55
  -1   6 -10 19094.7 370.534  57
  -1   6 -11 1558.22 95.0315  34
  -1   6 -11 1594.99 100.953  26
  -1   6 -11 1437.93 72.0587  55
  -1   6 -11 1410.58 94.8391  23
  -1   6 -11 1678.16 87.6008  41
  -1   6 -12 3178.58 107.041  43
  -1   6 -12 3282.63 135.654  26
  -1   6 -13 647.809 66.6304  26
  -1   6 -13 586.436 61.7693   3
  -1   6 -13 608.450 57.1119  15
  -1   6 -14 1165.24 72.6313  16
  -1   6 -14 1158.27 67.3421  26
  -1   6 -14 1077.10 68.0738  30
  -1   6 -14 1116.13 65.4920   3
  -1   6 -15 387.333 30.6597   3
   1   7 -15 2095.75 69.8825   3
   1   7 -15 2178.97 75.6977  26
   1   7 -14 7249.43 185.089  15
   1   7 -14 7242.05 184.435  26
   1   7 -14 7681.22 182.044   3
   1   7 -14 7106.02 183.419  30
   1   7 -13 11419.7 270.420  30
   1   7 -13 11013.7 261.681  16
   1   7 -13 11770.6 279.803  15
   1   7 -13 11990.5 274.959  26
   1   7 -13 11252.4 263.662   3
   1   7 -13 11189.8 234.028  43
   1   7 -12 474.335 51.2258  55
   1   7 -12 428.822 70.8833  30
   1   7 -12 412.036 63.6592  16
   1   7 -12 504.700 54.3472  43
   1   7 -12 459.473 65.5803   3
   1   7 -12 513.180 76.0350  26
   1   7 -11 10891.8 276.717  26
   1   7 -11 10617.1 249.252  43
   1   7 -11 10735.5 260.435  41
   1   7 -11 10672.4 273.196  30
   1   7 -11 10815.6 268.924   3
   1   7 -11 10832.9 280.969  23
   1   7 -11 10713.1 243.059  55
   1   7 -10 8619.13 208.237  55
   1   7 -10 8787.85 242.473  23
   1   7 -10 8826.08 225.998  41
   1   7 -10 8785.25 229.481  34
   1   7 -10 8576.27 206.244  50
   1   7 -10 7809.78 227.959  26
   1   7 -10 8777.93 233.805  30
   1   7 -10 8479.16 207.290  31
   1   7 -10 8844.46 223.469  33
   1   7  -9 21079.9 381.514  49
   1   7  -9 21287.9 399.363  50
   1   7  -9 21772.4 416.957  41
   1   7  -9 21240.5 420.770  34
   1   7  -9 21489.5 433.154  23
   1   7  -9 21540.6 423.046  30
   1   7  -9 21273.0 414.915  33
   1   7  -9 21727.4 400.071  55
   1   7  -9 21422.7 404.070  57
   1   7  -8 15320.2 329.797  24
   1   7  -8 15823.4 331.420  23
   1   7  -8 16247.6 320.970  41
   1   7  -8 15791.1 322.098  34
   1   7  -8 15528.5 320.677  30
   1   7  -8 15712.2 318.326  33
   1   7  -8 15365.6 303.811  50
   1   7  -8 15854.0 308.274  57
   1   7  -7 19019.5 363.919  26
   1   7  -7 19624.3 349.354  50
   1   7  -7 19040.3 351.893  46
   1   7  -7 19958.7 372.725  24
   1   7  -7 19966.3 373.787  23
   1   7  -7 19239.9 368.521  22
   1   7  -7 19350.2 359.583  41
  -1   7   7 18746.8 375.628   5
   1   7  -7 19057.9 359.613  33
   1   7  -7 19464.2 361.966  30
   1   7  -7 19787.6 349.590  58
   1   7  -7 18964.4 348.651  57
   1   7  -6 16446.3 299.267  46
   1   7  -6 15298.3 312.509  24
   1   7  -6 16414.5 310.735  22
   1   7  -6 16398.3 304.949  41
   1   7  -6 16319.8 302.300  37
   1   7  -6 16458.4 309.987  26
  -1   7   6 16967.8 316.670   2
  -1   7   6 17105.6 329.659   6
   1   7  -6 15427.2 278.917   7
  -1   7   6 16411.4 323.547   5
  -1   7   6 16280.9 293.188  12
   1   7  -6 16331.2 294.676  58
   1   7  -5 13705.3 264.671  24
   1   7  -5 13572.9 262.582  22
  -1   7   5 13918.0 245.662  12
   1   7  -5 14117.6 259.680  34
   1   7  -5 13917.0 255.228  37
   1   7  -5 13892.4 261.815  26
   1   7  -5 14097.8 249.905  58
   1   7  -5 13961.6 252.226  46
  -1   7   5 14117.0 276.483   5
  -1   7   5 14432.6 265.369   2
   1   7  -5 13449.2 233.773   7
  -1   7   4 18235.0 304.842  12
  -1   7   4 18439.8 338.777   5
  -1   7   4 18973.7 324.186   2
   1   7  -4 19086.7 294.539   7
  -1   7   3 100598. 1456.85  12
  -1   7   3 98770.5 1445.55  10
   1   7  -3 97038.2 1443.17   7
  -1   7   2 59705.0 882.060  10
  -1   7   2 57484.5 903.157  11
  -1   7   2 58480.3 908.406   5
  -1   7   2 59382.0 910.274   7
  -1   7   1 5060.58 88.1590  12
  -1   7   1 5187.70 112.860  11
  -1   7   1 5138.90 112.095   7
   1   7  -1 5379.96 84.7557   6
  -1   7   1 5173.90 110.290   5
  -1   7   0 3673.74 74.1437   8
  -1   7   0 3451.36 71.3115  12
   1   7   0 3358.77 82.5400   8
   1   7   0 3549.93 70.1766   6
   1   7   0 3501.22 75.6793   5
   1   7   1 109177. 1623.97   9
  -1   7  -1 108781. 1620.45  12
  -1   7  -1 106930. 1603.45   8
   1   7   1 111556. 1625.02   5
  -1   7  -1 108272. 1605.90   2
   1   7   1 108533. 1618.35   6
   1   7   2 13205.2 208.345  11
   1   7   2 13063.7 209.954  10
  -1   7  -2 12776.8 232.496  12
  -1   7  -2 12763.6 223.850   6
   1   7   2 12760.8 230.746   6
   1   7   2 13254.4 235.707   5
  -1   7  -2 12871.4 218.723   2
   1   7   3 19597.7 334.168   8
  -1   7  -3 18658.6 334.160  12
   1   7   3 19543.4 332.649   6
  -1   7  -3 18777.0 294.676   5
  -1   7  -3 19153.4 318.992   6
  -1   7  -4 82313.3 1252.20   6
   1   7   4 83762.9 1273.38   5
  -1   7  -4 81526.5 1218.21   5
   1   7   4 83170.4 1272.33   6
  -1   7  -5 73355.7 1103.99   6
  -1   7  -5 69913.1 1058.47   5
   1   7   5 70578.7 1124.66   6
  -1   7  -5 70421.5 1112.19  14
  -1   7  -5 72274.4 1105.82  29
  -1   7  -5 70310.8 1089.55  53
  -1   7  -5 71329.6 1110.79  25
  -1   7  -6 10782.1 215.663  40
   1   7   6 11522.1 244.735   5
  -1   7  -6 10489.2 233.856  14
  -1   7  -6 10627.5 231.654  25
  -1   7  -6 10918.9 235.351  24
  -1   7  -6 10963.6 228.540  29
  -1   7  -7 28468.3 490.894  40
  -1   7  -7 27911.0 510.170  25
  -1   7  -7 28962.2 507.702  29
  -1   7  -7 29063.6 514.896  24
  -1   7  -7 28058.4 490.634  58
  -1   7  -8 21472.8 392.447  40
  -1   7  -8 21269.6 404.377  34
  -1   7  -8 20668.8 406.705  29
  -1   7  -8 21015.4 390.144  58
  -1   7  -8 20980.8 383.918  57
  -1   7  -8 19946.4 411.447  22
  -1   7  -8 20637.6 413.391  24
  -1   7  -9 9471.81 250.044  24
  -1   7  -9 9333.67 248.520  22
  -1   7  -9 9635.50 243.226  23
  -1   7  -9 9689.83 230.504  41
  -1   7  -9 9600.42 227.684  40
  -1   7  -9 9534.82 237.673  34
  -1   7  -9 9897.98 246.901  26
  -1   7  -9 9329.67 220.855  33
  -1   7  -9 9410.29 207.128  50
  -1   7  -9 9297.93 225.776  58
  -1   7  -9 9561.38 219.251  57
  -1   7 -10 23825.5 454.757  41
  -1   7 -10 24276.1 468.011  34
  -1   7 -10 24245.2 479.536  26
  -1   7 -10 23479.7 442.494  33
  -1   7 -10 23523.7 472.915  23
  -1   7 -10 23852.1 442.159  57
  -1   7 -11 7001.44 202.867  34
  -1   7 -11 7231.41 212.899  26
  -1   7 -11 6983.51 174.210  55
  -1   7 -11 6866.40 207.633  23
  -1   7 -11 6904.64 190.143  41
  -1   7 -12 1850.17 75.6157  55
  -1   7 -12 1906.28 98.4704  34
  -1   7 -12 1755.23 81.0547  43
  -1   7 -12 1972.88 108.501  26
  -1   7 -13 4827.65 154.956  26
  -1   7 -13 4867.23 151.277   3
  -1   7 -13 4950.97 149.102  15
  -1   7 -14 602.825 53.2335  26
  -1   7 -14 666.213 51.7859   3
  -1   7 -14 599.976 53.6513  16
   1   8 -15 4151.67 108.483  26
   1   8 -14 13271.1 278.641  15
   1   8 -14 13379.3 277.920  26
   1   8 -14 12830.8 273.957  30
   1   8 -14 12935.8 265.433   3
   1   8 -13 2165.09 100.677   3
   1   8 -13 2258.19 111.095  26
   1   8 -13 2121.91 96.0000  16
   1   8 -13 2194.28 114.214  15
   1   8 -13 2206.90 105.798  30
   1   8 -13 2043.82 82.7930  43
   1   8 -12 9606.83 249.326  30
   1   8 -12 9532.09 244.819  16
   1   8 -12 9979.39 256.184  26
   1   8 -12 9570.68 241.868   3
   1   8 -12 9325.10 217.795  55
   1   8 -12 9514.29 226.563  43
   1   8 -11 7106.99 184.865  31
   1   8 -11 7626.17 220.400  30
   1   8 -11 7743.23 213.859   3
   1   8 -11 7556.85 210.218  41
   1   8 -11 7433.90 193.228  55
   1   8 -11 7723.49 228.900  23
   1   8 -11 7470.05 199.978  43
   1   8 -10 14776.0 341.308  23
   1   8 -10 14535.8 323.599  41
   1   8 -10 14414.6 326.916  34
   1   8 -10 14636.1 304.237  50
   1   8 -10 15084.4 323.773  33
   1   8 -10 14696.4 331.269  30
   1   8 -10 14697.8 306.388  55
   1   8 -10 14843.1 312.401  57
   1   8  -9 10515.4 267.040  23
   1   8  -9 10665.5 253.002  41
   1   8  -9 10878.7 256.811  34
   1   8  -9 11071.3 253.907  33
   1   8  -9 10618.7 255.900  30
   1   8  -9 10641.4 238.671  55
   1   8  -9 10545.5 241.095  57
   1   8  -9 10241.7 222.421  49
   1   8  -9 10472.0 236.947  50
   1   8  -8 30017.0 525.836  50
   1   8  -8 30607.6 542.293  41
   1   8  -8 30485.4 556.199  23
   1   8  -8 31038.7 555.502  24
   1   8  -8 30534.8 541.729  33
   1   8  -8 30723.7 543.388  30
   1   8  -8 30049.0 527.809  57
   1   8  -8 29532.1 547.289  26
   1   8  -7 20748.7 375.580  46
   1   8  -7 20454.8 390.609  22
   1   8  -7 19920.2 392.637  23
   1   8  -7 20356.5 393.179  24
   1   8  -7 20345.4 382.957  41
  -1   8   7 20937.2 396.148   2
   1   8  -7 20778.6 382.593  30
   1   8  -7 20614.5 384.397  33
   1   8  -7 20561.8 372.758  57
   1   8  -7 20686.1 370.803  58
   1   8  -7 20497.6 388.952  26
   1   8  -6 57950.6 935.391  24
   1   8  -6 59126.6 932.627  22
  -1   8   6 58815.3 904.584  12
   1   8  -6 57955.3 921.604  37
   1   8  -6 58314.4 926.191  34
   1   8  -6 56497.1 916.494  46
   1   8  -6 56539.7 889.273   7
  -1   8   6 61078.7 956.840   6
  -1   8   6 58987.3 934.732   2
  -1   8   6 59623.5 950.531   5
   1   8  -6 57593.1 913.080  58
   1   8  -6 58934.4 930.771  26
   1   8  -5 62229.6 989.546  22
   1   8  -5 62389.1 992.349  24
  -1   8   5 64312.9 963.260  12
   1   8  -5 60786.6 980.209  37
   1   8  -5 64200.4 986.629  34
  -1   8   5 66237.8 1012.75   5
  -1   8   5 65945.0 991.678   2
   1   8  -5 62360.9 950.306   7
   1   8  -5 63250.6 988.767  26
   1   8  -5 62344.8 975.930  46
   1   8  -5 62489.3 974.056  58
  -1   8   4 48627.4 729.193  12
   1   8  -4 49032.7 717.560   7
  -1   8   4 47964.6 753.153   2
  -1   8   3 12634.7 196.596  10
  -1   8   3 12615.2 228.786  11
  -1   8   3 12513.9 198.891  12
  -1   8   3 12854.8 221.147   2
  -1   8   2 76159.3 1155.49  11
  -1   8   2 75445.1 1160.05   5
  -1   8   2 76279.1 1162.12   7
  -1   8   2 75612.9 1135.72   1
  -1   8   1 33556.5 531.452  11
  -1   8   1 33204.2 495.650  12
  -1   8   1 33124.5 526.913   5
   1   8  -1 33287.3 495.662   6
   1   8  -1 32372.0 505.912   5
  -1   8   1 33485.1 530.147   7
  -1   8   0 265.455 20.3860   8
  -1   8   0 301.552 32.4778  11
   1   8   0 315.965 27.8030   8
   1   8   0 292.994 18.6178   6
   1   8   0 226.898 19.1837   5
   1   8   1 8751.91 163.971   9
   1   8   1 8860.82 156.297  11
  -1   8  -1 8415.85 158.738  12
  -1   8  -1 8457.42 147.401   8
   1   8   1 8899.59 165.235   5
   1   8   1 8423.33 158.216   6
  -1   8  -1 8739.35 144.780   2
  -1   8  -2 13618.2 243.201  12
   1   8   2 13623.8 220.735  10
   1   8   2 13331.7 220.453  11
  -1   8  -2 13396.9 234.207   6
   1   8   2 13614.3 246.805   5
  -1   8  -2 13599.3 226.360   2
   1   8   2 13406.3 241.462   6
   1   8   3 646.109 19.6037  10
   1   8   3 760.440 44.0821   8
   1   8   3 572.681 41.1890   5
   1   8   3 704.126 42.1302   6
  -1   8  -3 648.094 20.8854   5
  -1   8  -3 676.263 34.1104   6
   1   8   4 16985.0 313.266   6
  -1   8  -4 16583.6 254.528   5
  -1   8  -4 17374.6 294.694   6
  -1   8  -5 15653.2 294.959  25
   1   8   5 15786.8 309.521   5
   1   8   5 16105.4 310.973   6
  -1   8  -5 15596.7 286.401   6
  -1   8  -5 15722.1 292.377  29
  -1   8  -5 15443.1 297.282  14
  -1   8  -6 26864.1 471.664  29
  -1   8  -6 27069.9 476.379  25
  -1   8  -6 27345.7 480.910  24
  -1   8  -6 26261.6 454.147  40
  -1   8  -6 28448.0 472.634  37
  -1   8  -6 26080.3 462.399  46
   1   8   6 28658.1 494.742   5
  -1   8  -6 26585.3 463.441   6
   1   8   6 24771.4 486.918   6
  -1   8  -6 27033.6 479.468  14
  -1   8  -7 34696.9 572.338  40
  -1   8  -7 35074.7 589.858  29
  -1   8  -7 35402.4 599.705  24
  -1   8  -7 35514.2 594.287  25
  -1   8  -8 12627.8 280.610  34
  -1   8  -8 12421.5 267.513  58
  -1   8  -8 12681.3 263.291  57
  -1   8  -8 13145.2 283.879  29
  -1   8  -8 12646.0 266.951  40
  -1   8  -8 12918.8 292.623  24
  -1   8  -9 290.483 54.3839  41
  -1   8  -9 264.603 54.5184  34
  -1   8  -9 299.404 55.2387  58
  -1   8  -9 218.103 47.5259  57
  -1   8  -9 329.353 50.0075  33
  -1   8  -9 327.580 42.1867  50
  -1   8  -9 416.170 64.1765  23
  -1   8  -9 204.606 63.0018  24
  -1   8 -10 35221.5 649.008  23
  -1   8 -10 34848.6 630.060  41
  -1   8 -10 35486.1 642.455  34
  -1   8 -10 35483.7 615.648  57
  -1   8 -10 36444.1 653.395  30
  -1   8 -10 34796.3 616.883  33
  -1   8 -10 35984.3 652.629  26
  -1   8 -10 34896.1 595.197  50
  -1   8 -11 5018.01 159.736  41
  -1   8 -11 5171.47 169.713  34
  -1   8 -11 4986.60 176.334  26
  -1   8 -11 4903.59 145.065  33
  -1   8 -11 4947.27 178.010  30
  -1   8 -11 4915.52 142.164  55
  -1   8 -11 5038.48 174.198  23
  -1   8 -12 5406.92 157.582  41
  -1   8 -12 5691.00 171.945  34
  -1   8 -12 5554.68 141.958  55
  -1   8 -12 5292.23 149.486  43
  -1   8 -12 5699.24 181.573  26
  -1   8 -13 1187.35 74.3415   3
  -1   8 -13 1299.82 83.5021  26
  -1   8 -14 2379.17 91.2567  16
  -1   8 -14 2505.99 94.0593  26
  -1   8 -14 2327.03 85.2619   3
   1   9 -15 4484.35 112.016  26
   1   9 -14 3730.48 123.885  15
   1   9 -14 3791.40 120.673  30
   1   9 -14 4002.60 127.291  26
   1   9 -14 3802.31 112.807   3
   1   9 -13 4100.71 133.878   3
   1   9 -13 4060.94 143.053  30
   1   9 -13 4060.63 149.998  15
   1   9 -13 3984.52 128.521  16
   1   9 -13 4003.74 119.953  43
   1   9 -13 4303.27 148.345  26
   1   9 -12 22016.3 405.685  55
   1   9 -12 22046.4 429.553   3
   1   9 -12 21505.7 428.413  16
   1   9 -12 21711.2 414.842  43
   1   9 -12 21148.1 435.665  30
   1   9 -11 8364.76 211.078  55
   1   9 -11 8421.00 206.275  50
   1   9 -11 8453.98 218.292  43
   1   9 -11 8768.92 228.024  41
   1   9 -11 8495.26 226.040   3
   1   9 -11 8714.81 234.788  30
   1   9 -11 8121.70 204.091  31
   1   9 -11 8869.33 246.315  23
   1   9 -10 9413.86 227.735  50
   1   9 -10 9498.40 210.648  49
   1   9 -10 9830.40 263.745  23
   1   9 -10 9896.91 248.498  41
   1   9 -10 9754.98 250.830  34
   1   9 -10 9876.34 244.487   3
   1   9 -10 9971.92 246.321  33
   1   9 -10 9708.38 250.077  30
   1   9 -10 9617.12 231.144  55
   1   9 -10 9664.06 234.637  57
   1   9  -9 2401.54 101.479  55
   1   9  -9 2370.99 99.6254  50
   1   9  -9 2327.73 120.523  23
   1   9  -9 2351.95 109.560  30
   1   9  -9 2248.37 106.367  33
   1   9  -9 2361.40 109.576  41
   1   9  -9 2444.56 114.587  26
   1   9  -9 2323.47 102.481  57
   1   9  -8 29603.6 521.136  50
   1   9  -8 30317.5 552.136  23
   1   9  -8 30073.8 548.957  24
   1   9  -8 29513.6 535.681  41
   1   9  -8 29720.8 537.374  33
   1   9  -8 29428.1 535.488  30
   1   9  -8 29625.2 541.578  26
   1   9  -8 29673.0 520.131  58
   1   9  -8 30221.8 523.494  57
   1   9  -7 12887.8 261.150  46
   1   9  -7 13314.8 276.688  22
   1   9  -7 12691.7 277.104  24
   1   9  -7 13151.9 271.244  41
   1   9  -7 12644.0 268.468  34
  -1   9   7 12516.5 274.411   2
   1   9  -7 12858.3 268.135  30
   1   9  -7 12995.6 272.080  33
   1   9  -7 12779.1 256.251  58
   1   9  -7 12909.1 273.597  26
   1   9  -6 43764.2 717.429  22
   1   9  -6 42914.1 720.964  24
  -1   9   6 41645.9 679.314  12
   1   9  -6 44658.1 713.770  34
   1   9  -6 42608.9 706.353  37
   1   9  -6 43258.6 698.556  58
  -1   9   6 45669.1 742.071   5
  -1   9   6 45327.2 743.989   6
  -1   9   6 44046.8 717.963   2
   1   9  -6 43370.2 701.057  46
   1   9  -6 43190.4 715.644  26
   1   9  -5 3990.00 114.241  24
   1   9  -5 3824.96 111.195  22
  -1   9   5 4157.49 88.0710  12
   1   9  -5 4305.52 109.322  37
   1   9  -5 3793.59 108.693  34
   1   9  -5 4104.54 102.480  58
  -1   9   5 4319.21 126.440   5
   1   9  -5 3843.03 77.5458   7
  -1   9   5 4604.45 114.656   2
   1   9  -5 4015.81 104.407  46
   1   9  -5 4116.68 111.955  26
  -1   9   4 24411.6 389.738   2
   1   9  -4 24671.7 394.001  34
  -1   9   3 77301.3 1178.66   2
  -1   9   3 79017.8 1208.54   5
  -1   9   3 78256.0 1155.80  10
  -1   9   3 77749.6 1193.45  11
  -1   9   2 7831.19 160.879   5
  -1   9   2 7379.36 135.424   1
  -1   9   2 7790.17 162.969   7
  -1   9   2 7648.78 156.565  11
  -1   9   1 71448.5 1090.52   7
   1   9  -1 70781.5 1064.10   5
  -1   9   1 70901.9 1087.01   5
  -1   9   1 70417.4 1080.18   8
   1   9  -1 72133.1 1086.33   8
  -1   9   1 71559.2 1093.62  11
  -1   9   0 30114.2 479.278   5
   1   9   0 30439.8 475.602   5
  -1   9   0 31172.4 498.046  11
   1   9   0 30169.8 487.817   8
  -1   9   0 29267.9 472.612   8
  -1   9   0 30246.9 464.852  12
   1   9   1 1564.85 54.8166   5
  -1   9  -1 1656.06 38.2493   2
   1   9   1 1561.57 50.0434   6
  -1   9  -1 1524.74 45.8631   5
  -1   9  -1 1478.16 42.8292   8
  -1   9  -1 1382.47 48.8149  12
   1   9   1 1640.26 54.6323   9
   1   9   1 1472.74 49.3055  11
   1   9   1 1631.74 58.2639   8
   1   9   2 7244.04 154.063   5
   1   9   2 7370.03 150.311   6
  -1   9  -2 6923.56 140.893   6
  -1   9  -2 6671.94 146.935  12
   1   9   2 7559.59 131.124  10
   1   9   2 7142.77 132.314  11
   1   9   3 36637.2 603.634   5
  -1   9  -3 37009.0 550.301   5
   1   9   3 37638.2 600.821   6
  -1   9  -3 37432.0 582.872   6
   1   9   3 36084.0 551.447  10
  -1   9  -4 8708.86 170.617   6
   1   9   4 8287.66 187.807   6
   1   9   4 8082.23 186.874   8
  -1   9  -5 59784.0 957.305  25
  -1   9  -5 58858.2 935.295  40
  -1   9  -5 61104.6 954.390  29
   1   9   5 62186.6 980.330   5
   1   9   5 63117.5 980.764   6
  -1   9  -5 58804.6 944.165   6
  -1   9  -5 60718.8 960.656  14
  -1   9  -5 61017.6 935.546  53
  -1   9  -6 7530.40 186.396  14
  -1   9  -6 7861.90 179.732  46
  -1   9  -6 7712.50 168.812  40
  -1   9  -6 7944.99 183.533  37
   1   9   6 7882.77 199.712   5
  -1   9  -6 7461.56 172.315   6
   1   9   6 7918.36 201.366   6
  -1   9  -6 7915.06 183.500  29
  -1   9  -6 7693.50 185.852  25
  -1   9  -6 7403.25 187.931  22
  -1   9  -7 18535.9 355.778  46
  -1   9  -7 18379.9 372.371  24
  -1   9  -7 18561.4 346.496  40
  -1   9  -7 19142.2 363.614  37
  -1   9  -7 18799.2 368.701  25
  -1   9  -7 18899.0 371.944  14
  -1   9  -7 19091.5 365.389  29
  -1   9  -8 3819.34 134.676  29
  -1   9  -8 3888.87 122.844  57
  -1   9  -8 3715.71 142.146  24
  -1   9  -8 3535.91 130.499  37
  -1   9  -9 1411.30 87.2676  41
  -1   9  -9 1539.95 91.2506  34
  -1   9  -9 1348.14 80.1057  57
  -1   9  -9 1369.22 80.8934  33
  -1   9  -9 1456.90 95.5591  23
  -1   9  -9 1646.97 105.349  24
  -1   9  -9 1307.54 70.2637  50
  -1   9 -10 42047.0 714.982  41
  -1   9 -10 41944.6 724.722  34
  -1   9 -10 39755.5 693.881  57
  -1   9 -10 41554.1 733.640  30
  -1   9 -10 39287.7 698.661  33
  -1   9 -10 39627.4 676.446  50
  -1   9 -10 41202.0 730.958  23
  -1   9 -10 40870.5 738.374  24
  -1   9 -11 8127.50 228.524  23
  -1   9 -11 8243.37 216.714  41
  -1   9 -11 8418.31 227.046  34
  -1   9 -11 8422.75 200.350  55
  -1   9 -11 7741.98 199.393  33
  -1   9 -11 8762.30 235.772  30
  -1   9 -11 8540.74 238.151  26
  -1   9 -11 8250.25 206.465  57
  -1   9 -12 12318.7 270.951  41
  -1   9 -12 12636.1 285.965  34
  -1   9 -12 12497.9 294.823  30
  -1   9 -12 12113.4 286.040  23
  -1   9 -12 12016.7 249.366  55
  -1   9 -12 12232.8 295.098  26
  -1   9 -13 369.632 48.7455   3
  -1   9 -13 437.217 59.2597  30
  -1   9 -13 464.830 40.9578  43
  -1   9 -13 434.381 58.8574  26
  -1   9 -14 699.801 54.8808  30
  -1   9 -14 701.786 49.0610  16
  -1   9 -14 683.611 46.0681   3
  -1   9 -14 637.052 52.6262  26
   1  10 -15 1593.84 59.7619  26
   1  10 -14 6728.30 172.256  15
   1  10 -14 6752.74 171.155  26
   1  10 -14 6350.90 151.225   3
   1  10 -13 7959.68 205.503  30
   1  10 -13 7669.96 182.655  43
   1  10 -13 8157.72 196.101   3
   1  10 -12 1744.89 91.2477  16
   1  10 -12 1922.16 88.4805  55
   1  10 -12 1773.01 90.4671  43
   1  10 -12 1770.36 92.2519   3
   1  10 -12 1847.93 102.660  30
   1  10 -11 5294.82 154.831  50
   1  10 -11 5212.15 165.690  43
   1  10 -11 5412.61 174.424  41
   1  10 -11 5094.48 174.518  30
   1  10 -11 5115.70 154.490  31
   1  10 -11 5155.25 167.577  33
   1  10 -11 5421.15 167.817   3
   1  10 -11 5245.90 159.211  55
   1  10 -11 5561.46 193.128  23
   1  10 -10 692.456 68.5201  55
   1  10 -10 656.238 53.2543  49
   1  10 -10 621.108 63.5005  50
   1  10 -10 648.921 72.3350  41
   1  10 -10 695.514 67.5517   3
   1  10 -10 596.529 68.5397  30
   1  10 -10 682.828 71.4532  33
   1  10 -10 675.324 79.2329  26
   1  10 -10 611.782 70.4696  57
   1  10 -10 611.369 84.3563  23
   1  10  -9 7083.77 184.645  50
   1  10  -9 6901.27 195.903  41
   1  10  -9 6775.63 208.843  23
   1  10  -9 7005.22 196.151  30
   1  10  -9 7021.89 196.857  33
   1  10  -9 6997.92 187.595  57
   1  10  -9 7041.14 203.306  26
   1  10  -8 4927.68 143.291  50
   1  10  -8 4937.74 153.526  41
   1  10  -8 4488.20 148.613  34
   1  10  -8 4853.67 159.006  24
   1  10  -8 5041.87 155.438  33
   1  10  -8 4927.24 150.222  30
   1  10  -8 4871.18 155.271  26
   1  10  -8 4815.01 141.402  58
   1  10  -8 4659.09 142.184  57
   1  10  -7 7575.62 179.165  58
   1  10  -7 7752.79 188.479  30
   1  10  -7 8083.34 193.964  34
   1  10  -7 8065.11 196.847  26
   1  10  -7 7962.63 184.687  46
   1  10  -7 7566.77 195.367  22
   1  10  -7 7618.76 199.012  24
   1  10  -6 1113.71 64.9471  22
   1  10  -6 1026.86 64.4014  24
   1  10  -6 1073.18 61.1725  34
   1  10  -6 1023.67 57.8210  37
   1  10  -6 1036.83 61.2469  26
  -1  10   6 1165.32 60.3365   2
  -1  10   6 1132.31 68.3211   5
   1  10  -6 1019.38 55.6091  46
   1  10  -6 1087.29 55.8261  58
   1  10  -6 1005.02 57.6362  57
   1  10  -5 20671.1 368.150  22
   1  10  -5 20308.2 371.638  24
   1  10  -5 19698.4 357.812  37
   1  10  -5 20223.4 364.634  34
   1  10  -5 20645.4 366.738  26
  -1  10   5 20594.3 389.905   5
  -1  10   5 21408.0 364.330   2
   1  10  -5 20276.7 355.291  46
   1  10  -5 20592.7 353.088  58
  -1  10   4 6729.86 139.432   2
   1  10  -4 6223.03 142.143  26
   1  10  -4 6381.38 143.196  34
   1  10  -4 6467.40 134.513  58
  -1  10   3 14188.0 244.565   1
  -1  10   3 14783.2 275.989   5
  -1  10   3 14113.6 242.469   2
  -1  10   3 14275.2 226.011  10
  -1  10   3 14021.4 261.181  11
  -1  10   2 21995.9 374.299   7
  -1  10   2 21949.4 372.644   5
  -1  10   2 20613.7 334.962   2
  -1  10   2 21729.7 337.270   1
  -1  10   2 21595.4 367.719  11
  -1  10   1 1139.61 47.4614   5
   1  10  -1 1111.16 36.6363   5
  -1  10   1 1271.93 52.7064   7
   1  10  -1 1066.95 47.4279   8
  -1  10   1 1254.15 55.3882  11
  -1  10   1 1338.30 48.7623   8
  -1  10   0 137145. 2048.17   5
   1  10   0 135576. 2043.58   5
  -1  10   0 136727. 2043.20   8
   1  10   0 137873. 2059.51   8
  -1  10   0 140172. 2070.23  11
  -1  10  -1 53244.6 811.430   5
   1  10   1 53550.8 827.831   5
   1  10   1 54867.6 820.758   6
   1  10   1 52364.1 790.693   1
   1  10   1 52829.3 821.011  11
  -1  10  -1 54341.5 809.792   8
   1  10   1 53592.7 835.514   8
   1  10   1 52699.8 826.666   9
   1  10   2 13655.9 244.096   6
  -1  10  -2 13454.1 234.613   6
   1  10   2 13662.8 249.393   5
  -1  10  -2 13485.6 216.681   5
   1  10   2 13767.6 227.409  11
   1  10   2 12979.1 221.959  10
  -1  10  -3 2277.89 68.6839   6
  -1  10  -3 2383.83 44.5447   5
   1  10   3 2257.57 79.7708   6
   1  10   3 2348.08 82.4809   5
  -1  10  -3 2482.79 45.1321   5
   1  10   3 2314.86 49.5499  10
   1  10   3 2263.17 56.4427  11
   1  10   4 31877.3 545.175   5
  -1  10  -4 31345.4 514.865   6
   1  10   4 31542.6 541.535   6
   1  10   4 32032.7 545.352   8
   1  10   5 37123.0 639.738   8
  -1  10  -5 36329.1 620.867  14
  -1  10  -5 36839.5 618.846  25
  -1  10  -5 38417.3 615.568  29
   1  10   5 38624.2 642.370   6
  -1  10  -5 37040.7 605.642   6
  -1  10  -5 36729.3 595.094  53
  -1  10  -6 10785.6 239.702  14
  -1  10  -6 11314.6 233.043  46
  -1  10  -6 11061.4 235.569  29
  -1  10  -6 11555.8 238.460  37
  -1  10  -6 10828.6 225.270  58
  -1  10  -6 11107.0 238.677  25
  -1  10  -6 11238.6 246.294  22
  -1  10  -7 10447.0 249.108  22
  -1  10  -7 10328.8 243.756  14
  -1  10  -7 10674.5 239.327  37
  -1  10  -7 10444.0 239.234  29
  -1  10  -7 10694.0 234.957  46
  -1  10  -7 10638.3 244.790  26
  -1  10  -7 10298.8 240.800  25
  -1  10  -8 34061.9 606.345  26
  -1  10  -8 34515.2 599.548  37
  -1  10  -8 32270.9 596.232  34
  -1  10  -8 33697.3 580.545  57
  -1  10  -8 33486.4 599.786  29
  -1  10  -8 33712.2 590.760  46
  -1  10  -8 31975.2 609.008  24
  -1  10  -9 6968.15 194.672  41
  -1  10  -9 6979.90 198.524  34
  -1  10  -9 6826.60 197.940  37
  -1  10  -9 6885.97 182.981  57
  -1  10  -9 6709.82 186.287  33
  -1  10  -9 6782.84 172.129  50
  -1  10  -9 6383.18 190.557  46
  -1  10  -9 6866.38 210.383  24
  -1  10  -9 7030.31 207.541  23
  -1  10 -10 122.655 59.0101  41
  -1  10 -10 73.8851 61.8064  34
  -1  10 -10 43.4134 44.8251  57
  -1  10 -10 100.193 53.8829  30
  -1  10 -10 110.985 47.3555  33
  -1  10 -10 177.480 40.9869  50
  -1  10 -10 41.6233 59.0091  23
  -1  10 -10 90.2703 72.3747  24
  -1  10 -11 13549.7 302.449  41
  -1  10 -11 13737.6 312.198  34
  -1  10 -11 13425.6 282.159  55
  -1  10 -11 14249.8 322.416  30
  -1  10 -11 12892.1 285.547  33
  -1  10 -11 13475.5 288.262  57
  -1  10 -11 13193.7 314.636  23
  -1  10 -12 5986.54 181.371  23
  -1  10 -12 6014.76 169.221  41
  -1  10 -12 6029.55 177.555  34
  -1  10 -12 6269.47 188.201  30
  -1  10 -12 5694.39 150.077  55
  -1  10 -12 5687.01 184.549  26
  -1  10 -12 5939.24 172.170   3
  -1  10 -13 3187.56 108.572   3
  -1  10 -13 3340.56 121.702  30
  -1  10 -13 3069.08 96.0386  43
  -1  10 -13 3284.57 122.578  26
  -1  10 -14 711.674 45.6969  16
  -1  10 -14 796.782 55.1032  26
  -1  10 -14 767.757 52.7300  30
  -1  10 -14 737.095 42.8257   3
   1  11 -14 783.014 44.0906   3
   1  11 -14 817.944 59.5452  15
   1  11 -13 1644.39 76.8391   3
   1  11 -13 1527.42 84.6552  30
   1  11 -13 1585.47 74.7093  43
   1  11 -13 1619.19 71.3544  55
   1  11 -12 1030.33 71.6313   3
   1  11 -12 1143.05 71.9906  55
   1  11 -12 1139.48 78.6427  30
   1  11 -12 1137.94 76.8965  43
   1  11 -11 6526.33 181.329  31
   1  11 -11 6528.06 192.867  33
   1  11 -11 6545.85 197.458  30
   1  11 -11 6718.33 179.690  50
   1  11 -11 6571.57 190.486  43
   1  11 -11 6998.54 200.484  41
   1  11 -11 6557.22 186.207   3
   1  11 -11 7104.84 210.894  26
   1  11 -11 6802.65 185.608  55
   1  11 -11 6761.42 214.038  23
   1  11 -10 6113.31 177.405  55
   1  11 -10 6139.62 160.299  49
   1  11 -10 6132.85 176.200  50
   1  11 -10 6483.36 192.707  41
   1  11 -10 6156.80 178.788   3
   1  11 -10 6297.39 204.784  23
   1  11 -10 6117.52 187.347  33
   1  11 -10 6342.76 190.498  30
   1  11 -10 6182.86 180.013  57
   1  11 -10 6085.24 196.265  26
   1  11  -9 13303.5 291.841  50
   1  11  -9 13832.8 324.536  23
   1  11  -9 13708.1 307.298  41
   1  11  -9 13595.9 294.511   3
   1  11  -9 13725.2 308.610  33
   1  11  -9 13867.7 305.658  30
   1  11  -9 13825.2 294.945  57
   1  11  -9 13875.1 313.815  26
   1  11  -8 27731.0 499.511  50
   1  11  -8 26509.7 508.451  41
   1  11  -8 28043.6 515.526  34
   1  11  -8 28328.9 525.259  24
   1  11  -8 27773.9 507.867  30
   1  11  -8 27902.7 516.294  33
   1  11  -8 27908.7 494.998  58
   1  11  -8 28245.8 518.315  26
   1  11  -7 8837.71 215.732  26
   1  11  -7 8503.55 215.375  22
   1  11  -7 9201.90 222.622  24
   1  11  -7 9099.95 214.251  34
   1  11  -7 8975.51 208.502  30
   1  11  -7 9201.38 200.991  58
   1  11  -7 8990.74 203.921  46
   1  11  -6 1616.97 80.5405  24
   1  11  -6 1678.38 77.6089  22
   1  11  -6 1658.63 75.8672  34
   1  11  -6 1523.77 71.1724  37
   1  11  -6 1572.10 75.7879  26
  -1  11   6 1552.22 69.8426   2
   1  11  -6 1619.77 71.8247  57
   1  11  -6 1688.11 69.6897  58
   1  11  -6 1616.56 69.4553  46
   1  11  -5 9474.03 208.065  22
   1  11  -5 9890.82 211.871  24
   1  11  -5 9709.34 199.698  37
   1  11  -5 9780.28 205.056  34
   1  11  -5 9658.70 205.722  26
  -1  11   5 10017.5 201.216   2
   1  11  -5 9912.69 194.743  58
   1  11  -5 9387.42 195.303  46
   1  11  -4 111121. 1706.21  34
   1  11  -4 112159. 1706.19  26
   1  11  -4 109983. 1694.72  46
  -1  11   4 115715. 1696.72   2
  -1  11   4 116317. 1738.98   5
   1  11  -4 111611. 1708.80  22
  -1  11   3 5900.67 117.618   2
  -1  11   3 6169.59 150.122   5
  -1  11   3 5931.48 119.204   1
  -1  11   3 5821.83 137.276  11
  -1  11   3 5934.20 106.782  10
  -1  11   2 4753.18 88.7965   2
  -1  11   2 4676.68 122.435   7
  -1  11   2 4585.65 118.022  11
  -1  11   2 4876.47 118.744   8
  -1  11   1 7851.96 162.483   5
  -1  11   1 7468.90 164.723   7
   1  11  -1 7713.11 142.526   5
  -1  11   1 7847.85 169.566  11
  -1  11   1 7641.44 157.538   8
   1  11   0 48363.0 750.867   5
  -1  11   0 48049.7 754.565   5
  -1  11   0 48549.8 763.137   7
   1  11   0 49844.6 767.900   8
  -1  11   0 49693.5 778.126  11
  -1  11   0 47306.7 749.841   8
  -1  11  -1 24895.1 404.760   5
   1  11   1 24920.8 420.383   5
   1  11   1 25740.2 414.140   6
  -1  11  -1 25236.7 404.200   8
  -1  11  -1 25043.5 440.794  11
   1  11   1 24752.2 428.662   8
   1  11   1 25731.2 420.001   9
   1  11   1 25721.1 418.101  11
  -1  11  -2 84137.2 1295.97   5
  -1  11  -2 89484.8 1319.48   6
   1  11   2 86799.4 1337.13   5
   1  11   2 87540.3 1329.34   6
   1  11   2 86607.2 1305.19  10
   1  11   2 88858.4 1342.79   8
   1  11   2 88123.3 1312.21  11
   1  11   3 68218.1 964.166   5
   1  11   3 67793.7 957.082   6
  -1  11  -3 65206.3 930.038   6
   1  11   3 65887.4 898.497  10
   1  11   3 66301.2 912.466  11
   1  11   4 1632.90 75.7810   5
  -1  11  -4 1645.40 59.5122   6
   1  11   4 1816.17 76.8516   6
  -1  11  -5 3679.08 111.932  25
  -1  11  -5 3533.34 94.2927  53
  -1  11  -5 3544.30 112.750  14
   1  11   5 3485.70 121.411   8
  -1  11  -5 3580.71 107.593  29
  -1  11  -5 3758.12 100.906   6
   1  11   5 3703.14 122.304   6
  -1  11  -6 3842.62 118.931  46
  -1  11  -6 3852.04 121.677  37
  -1  11  -6 4089.24 122.802  29
  -1  11  -6 3826.15 125.212  14
  -1  11  -6 3925.23 123.859  25
  -1  11  -6 3991.58 130.611  22
  -1  11  -7 47055.2 793.361  22
  -1  11  -7 47575.5 782.493  25
  -1  11  -7 45643.8 782.785  14
  -1  11  -7 46786.8 778.961  37
  -1  11  -7 47338.9 772.924  46
  -1  11  -7 46494.5 779.019  29
  -1  11  -7 46687.0 785.451  26
  -1  11  -7 43772.3 761.658  58
  -1  11  -8 5792.59 162.122  57
  -1  11  -8 5927.58 174.607  29
  -1  11  -8 5664.79 171.738  37
  -1  11  -8 5920.78 169.779  46
  -1  11  -8 5892.71 178.418  26
  -1  11  -8 5942.18 186.505  22
  -1  11  -9 5986.64 193.421  23
  -1  11  -9 5713.62 194.758  24
  -1  11  -9 6059.80 184.726  41
  -1  11  -9 6253.51 189.344  34
  -1  11  -9 6215.12 186.586  37
  -1  11  -9 6474.11 184.691  46
  -1  11  -9 6067.49 163.863  50
  -1  11  -9 6027.74 179.502  33
  -1  11  -9 6400.86 195.095  26
  -1  11  -9 6275.21 174.857  57
  -1  11 -10 483.851 75.2468  23
  -1  11 -10 443.617 81.8458  24
  -1  11 -10 433.656 67.1659  41
  -1  11 -10 457.163 74.9139  34
  -1  11 -10 467.734 52.1493  50
  -1  11 -10 400.777 69.0034  30
  -1  11 -10 394.315 57.9185  33
  -1  11 -10 257.454 70.0817  26
  -1  11 -10 499.626 64.8094  57
  -1  11 -11 5722.32 151.474  50
  -1  11 -11 6046.17 181.787  41
  -1  11 -11 6264.80 190.993  34
  -1  11 -11 6058.29 170.737  57
  -1  11 -11 6059.38 166.475  55
  -1  11 -11 6193.82 195.475  23
  -1  11 -11 6098.73 193.102  30
  -1  11 -11 6142.72 170.873  33
  -1  11 -12 1093.35 75.4726  41
  -1  11 -12 1176.66 82.3456  34
  -1  11 -12 1065.71 69.9528   3
  -1  11 -12 1111.80 63.6790  55
  -1  11 -12 1169.55 84.7138  23
  -1  11 -12 1109.96 85.9446  30
  -1  11 -13 2363.77 88.7987   3
  -1  11 -13 2353.75 104.305  26
  -1  11 -13 2443.38 84.3493  43
  -1  11 -13 2484.38 102.161  30
  -1  11 -14 185.516 34.9450  30
  -1  11 -14 175.725 35.7457  26
  -1  11 -14 141.342 25.0950  15
   1  12 -14 2829.94 78.0869  43
   1  12 -14 3157.70 105.273  15
   1  12 -13 284.185 37.4878   3
   1  12 -13 269.558 56.7124  26
   1  12 -13 247.026 39.0616  55
   1  12 -13 262.181 47.7618  30
   1  12 -13 280.478 41.9329  43
   1  12 -12 3942.14 128.428   3
   1  12 -12 4238.71 150.915  26
   1  12 -12 4053.81 130.180  55
   1  12 -12 3901.87 139.137  30
   1  12 -12 4015.51 124.062  31
   1  12 -12 4053.19 135.649  43
   1  12 -11 2855.18 124.251  30
   1  12 -11 2733.50 121.240  33
   1  12 -11 2747.81 112.723  31
   1  12 -11 2865.10 113.380  50
   1  12 -11 2661.22 120.556  43
   1  12 -11 2877.58 126.690  41
   1  12 -11 2774.95 111.653   3
   1  12 -11 2804.92 132.555  26
   1  12 -11 3012.48 118.543  55
   1  12 -11 2727.63 139.608  23
   1  12 -10 11607.0 264.913  55
   1  12 -10 11122.1 244.820  49
   1  12 -10 11267.0 260.679  50
   1  12 -10 11667.2 296.993  23
   1  12 -10 11641.4 280.308  41
   1  12 -10 10883.4 260.206   3
   1  12 -10 11246.2 274.347  30
   1  12 -10 11659.7 281.570  33
   1  12 -10 12101.4 270.245  57
   1  12 -10 11419.3 285.369  26
   1  12  -9 2694.86 122.926  26
   1  12  -9 2685.35 121.823  41
   1  12  -9 2546.03 118.853  34
   1  12  -9 2531.55 104.918   3
   1  12  -9 2607.94 114.071  30
   1  12  -9 2694.04 120.260  33
   1  12  -9 2583.90 111.047  50
   1  12  -9 2470.34 111.947  57
   1  12  -8 6785.90 187.875  26
   1  12  -8 6333.61 191.591  24
   1  12  -8 6358.60 187.077  22
   1  12  -8 6621.97 183.957  34
   1  12  -8 6163.71 165.423   3
   1  12  -8 6319.96 183.984  33
   1  12  -8 6081.46 174.986  30
   1  12  -8 6393.09 174.212  50
   1  12  -8 6432.56 168.420  58
   1  12  -7 5281.65 156.725  26
   1  12  -7 5289.77 159.569  22
   1  12  -7 5372.99 163.145  24
   1  12  -7 5538.33 156.945  34
   1  12  -7 5634.16 143.936   3
   1  12  -7 5292.91 149.107  30
   1  12  -7 5224.25 143.302  58
   1  12  -7 5141.37 147.176  57
   1  12  -7 5546.69 148.390  46
   1  12  -6 8050.58 192.910  22
   1  12  -6 7917.09 195.542  24
   1  12  -6 8045.35 191.852  26
   1  12  -6 8025.85 177.467  58
   1  12  -6 7950.33 189.153  34
   1  12  -6 7773.72 181.610  37
   1  12  -6 7916.74 179.476  46
   1  12  -5 26861.8 460.604  24
   1  12  -5 25521.4 455.732  22
   1  12  -5 26558.2 452.911  34
   1  12  -5 25722.6 443.477  37
   1  12  -5 25553.9 452.760  26
   1  12  -5 26198.4 439.704  58
   1  12  -5 25919.8 440.899  46
   1  12  -4 1793.75 69.3812  34
   1  12  -4 1877.76 65.4722  37
   1  12  -4 1811.40 69.0842  26
   1  12  -4 2000.61 66.2558  46
  -1  12   4 2164.44 87.8775   5
  -1  12   4 2158.83 64.4939   2
  -1  12   4 2048.28 64.2842   1
   1  12  -4 1821.33 71.0512  22
  -1  12   3 33853.4 521.119   2
  -1  12   3 34148.8 570.809   5
  -1  12   3 34170.3 557.087  11
  -1  12   3 34320.0 513.489  10
  -1  12   2 19498.5 347.200   7
  -1  12   2 18965.9 343.935   5
  -1  12   2 18426.9 340.670  11
  -1  12   2 18992.8 339.230   8
  -1  12   1 62621.1 967.789   5
  -1  12   1 64416.3 974.351   7
   1  12  -1 60013.5 940.205   5
   1  12  -1 61275.8 929.516   6
  -1  12   1 63385.0 980.303  11
  -1  12   1 63828.1 964.030   8
   1  12   0 47613.8 765.424   5
   1  12   0 49747.4 757.155   6
  -1  12   0 49580.8 780.061   7
  -1  12   0 48943.2 770.791   5
  -1  12   0 49726.5 796.806  11
  -1  12   0 50124.0 747.912   9
  -1  12   0 49160.6 767.522   8
   1  12   0 48989.3 784.617   8
   1  12   0 49288.9 777.214   9
   1  12   1 17274.5 311.087   5
   1  12   1 17021.3 302.071   6
  -1  12  -1 17558.7 296.021   5
  -1  12  -1 17879.5 333.669  11
   1  12   1 17621.8 310.161   9
  -1  12  -1 17888.9 296.666   8
   1  12   1 17806.3 310.460  11
   1  12   1 17833.9 322.380   8
   1  12   2 202888. 2959.46   6
   1  12   2 197514. 2966.08   5
  -1  12  -2 197661. 2922.32   5
  -1  12  -2 198381. 2945.66   6
   1  12   2 199322. 2973.58   8
   1  12   2 196020. 2933.56  10
   1  12   2 197128. 2942.20  11
  -1  12  -3 2258.06 69.8065   6
   1  12   3 2314.12 86.0105   5
   1  12   3 2304.93 83.3171   6
   1  12   3 2305.48 52.8311  10
   1  12   3 2346.63 63.2513  11
   1  12   3 2182.88 85.6530   8
   1  12   4 33919.4 574.776   5
   1  12   4 33510.1 569.200   6
  -1  12  -4 32900.3 534.348   6
  -1  12  -4 32993.8 542.938  29
  -1  12  -4 31737.2 523.173  53
  -1  12  -5 62489.0 1011.35  14
   1  12   5 66690.9 1042.00   8
  -1  12  -5 61817.8 1009.54  25
  -1  12  -5 64754.1 1004.84  29
  -1  12  -5 61921.8 980.134  53
  -1  12  -5 62529.1 987.986   6
   1  12   5 64528.3 1040.02   5
   1  12   5 65193.4 1036.39   6
  -1  12  -6 25365.9 458.118  22
  -1  12  -6 23365.2 442.780  25
  -1  12  -6 24381.3 442.079  37
  -1  12  -6 24058.0 440.676  29
  -1  12  -6 24190.1 447.275  14
  -1  12  -6 24614.2 438.709  46
  -1  12  -7 3829.84 138.838  22
  -1  12  -7 3520.13 127.321  25
  -1  12  -7 3607.80 131.693  14
  -1  12  -7 3860.09 129.659  37
  -1  12  -7 3704.95 130.338  26
  -1  12  -7 3585.50 125.431  29
  -1  12  -7 3690.21 124.235  46
  -1  12  -7 3672.95 122.353  58
  -1  12  -8 3524.74 125.829  57
  -1  12  -8 3423.30 125.109  58
  -1  12  -8 3465.31 132.529  37
  -1  12  -8 3608.81 137.855  26
  -1  12  -8 3600.16 130.776  46
  -1  12  -8 3497.02 141.363  22
  -1  12  -9 29546.8 570.962  22
  -1  12  -9 29200.2 567.746  23
  -1  12  -9 29021.8 550.659  41
  -1  12  -9 29815.9 555.799  37
  -1  12  -9 29883.2 564.105  26
  -1  12  -9 29744.6 547.417  33
  -1  12  -9 30057.5 548.055  46
  -1  12  -9 29369.4 526.039  50
  -1  12  -9 29527.2 534.764  57
  -1  12 -10 15783.1 359.812  23
  -1  12 -10 15937.6 343.204  41
  -1  12 -10 16106.9 352.011  34
  -1  12 -10 16353.6 358.902  26
  -1  12 -10 16199.5 351.912  30
  -1  12 -10 15223.6 334.515  33
  -1  12 -10 15794.8 329.559  57
  -1  12 -10 15799.5 316.052  50
  -1  12 -11 2891.55 100.989  50
  -1  12 -11 3218.33 138.268  23
  -1  12 -11 2841.62 123.506  41
  -1  12 -11 2941.80 131.025  34
  -1  12 -11 2811.15 133.423  26
  -1  12 -11 2894.54 114.218  33
  -1  12 -11 3081.86 132.446  30
  -1  12 -11 3104.75 118.055  57
  -1  12 -11 3084.35 112.786  55
  -1  12 -12 3411.07 132.464  23
  -1  12 -12 3520.94 123.887  41
  -1  12 -12 3482.96 130.215  34
  -1  12 -12 3088.26 105.323  55
  -1  12 -12 3278.51 127.834  30
  -1  12 -12 2935.02 108.197   3
  -1  12 -13 1135.18 71.6950  30
  -1  12 -13 1258.38 66.9262  16
  -1  12 -13 1189.58 53.4280  55
  -1  12 -13 1230.97 59.9904  43
  -1  12 -13 1187.42 58.4298   3
  -1  12 -14 674.433 46.2640  30
  -1  12 -14 771.806 51.4431  26
   1  13 -14 739.246 53.6574  15
   1  13 -14 672.850 36.4980  43
   1  13 -14 800.450 53.8518  26
   1  13 -13 891.813 55.7619  55
   1  13 -13 926.412 70.3700  26
   1  13 -13 798.290 59.5955  30
   1  13 -13 883.821 59.0994  43
   1  13 -12 8001.62 193.153  55
   1  13 -12 7981.99 215.309  26
   1  13 -12 7523.64 185.756   3
   1  13 -12 7499.73 198.708  30
   1  13 -12 7743.08 186.295  31
   1  13 -12 7822.69 199.475  43
   1  13 -11 1282.14 85.1303  30
   1  13 -11 1463.83 91.5282  33
   1  13 -11 1345.75 81.5257  31
   1  13 -11 1280.02 74.9787   3
   1  13 -11 1276.03 82.4039  55
   1  13 -11 1203.09 64.8325  49
   1  13 -11 1327.22 79.3969  50
   1  13 -11 1243.82 88.4407  43
   1  13 -11 1275.07 93.5428  41
   1  13 -11 1308.48 95.7988  26
   1  13 -11 1468.24 107.170  23
   1  13 -10 4982.09 159.364  55
   1  13 -10 4851.67 136.505  47
   1  13 -10 4946.76 155.744  50
   1  13 -10 4918.42 143.335  49
   1  13 -10 5012.16 183.517  23
   1  13 -10 5115.82 172.365  41
   1  13 -10 4933.42 171.126  34
   1  13 -10 4525.12 145.780   3
   1  13 -10 4868.17 162.991  30
   1  13 -10 4904.08 170.135  33
   1  13 -10 5028.00 173.962  26
   1  13 -10 5116.72 162.545  57
   1  13  -9 5115.27 179.068  24
   1  13  -9 5366.70 175.276  26
   1  13  -9 5113.00 170.193  34
   1  13  -9 4991.57 150.311   3
   1  13  -9 5230.04 163.135  30
   1  13  -9 5285.17 172.317  33
   1  13  -9 5085.21 160.214  50
   1  13  -8 21320.1 428.066  24
   1  13  -8 21569.4 421.686  22
   1  13  -8 20920.2 417.504  26
   1  13  -8 20277.5 412.178  34
   1  13  -8 20249.2 389.408   3
   1  13  -8 20700.4 417.798  33
   1  13  -8 21066.5 407.072  30
   1  13  -8 21325.2 396.042  58
   1  13  -8 20920.0 404.750  50
   1  13  -7 34317.1 586.463  46
   1  13  -7 34428.8 612.312  24
   1  13  -7 34120.5 606.125  22
   1  13  -7 34886.6 605.034  41
   1  13  -7 34343.3 601.546  34
   1  13  -7 32184.1 573.228   3
   1  13  -7 33789.6 590.163  30
   1  13  -7 34245.5 603.477  26
   1  13  -7 35044.0 583.507  58
   1  13  -7 35346.5 591.187  57
   1  13  -6 1858.59 85.9341  22
   1  13  -6 1754.03 86.1463  24
   1  13  -6 1771.92 81.3055  26
   1  13  -6 1731.56 73.3256  58
   1  13  -6 1758.74 80.9881  34
   1  13  -6 1729.54 75.4736  37
   1  13  -6 1710.24 73.7867  46
   1  13  -5 2928.16 103.413  24
   1  13  -5 2796.93 98.8125  22
   1  13  -5 2927.38 90.9867  37
   1  13  -5 2861.55 96.5444  34
   1  13  -5 2941.26 97.1123  26
   1  13  -5 2943.13 90.2151  58
   1  13  -5 2867.54 90.0873  46
   1  13  -4 12118.4 225.786  37
   1  13  -4 11544.1 232.664  34
   1  13  -4 12471.5 226.125  46
   1  13  -4 11393.7 229.843  26
  -1  13   4 11797.5 216.026   1
  -1  13   4 11817.0 259.208   5
   1  13  -4 11627.7 235.078  22
  -1  13   3 19563.3 358.428   5
  -1  13   3 18367.3 301.885   1
  -1  13   3 18544.8 301.555  10
  -1  13   3 19418.3 345.822  11
  -1  13   3 19568.1 353.748   8
   1  13  -3 18326.7 325.333  34
  -1  13   2 54952.2 876.327   5
  -1  13   2 54708.3 878.399   7
  -1  13   2 54726.9 874.586  11
  -1  13   2 54493.8 869.990   8
   1  13  -1 23709.4 381.789   5
  -1  13   1 23538.3 407.806   5
  -1  13   1 23331.2 411.528   7
   1  13  -1 23299.3 370.237   6
  -1  13   1 23889.2 404.178   8
  -1  13   1 24627.2 422.585  11
   1  13   0 3981.37 97.4454   5
  -1  13   0 3975.12 106.036   7
   1  13   0 4032.20 90.5464   6
  -1  13   0 3731.02 98.3140   5
  -1  13   0 3679.64 81.0749   9
   1  13   0 4013.36 104.891   9
   1  13   0 4018.04 109.993   8
  -1  13   0 3900.26 116.546  11
  -1  13   0 3898.10 97.7577   8
   1  13   1 10709.7 210.866   5
   1  13   1 10763.1 203.938   6
  -1  13  -1 10641.2 195.251   5
  -1  13  -1 10637.3 232.223  11
   1  13   1 10400.5 208.962   9
  -1  13  -1 10370.9 196.018   8
   1  13   1 10413.8 209.777  11
   1  13   1 10874.1 221.757   8
   1  13   2 11553.0 220.214   5
  -1  13  -2 11314.9 178.316   5
  -1  13  -2 11572.0 202.285   6
   1  13   2 11278.8 212.283   6
   1  13   2 11657.5 201.584  11
   1  13   2 11395.0 225.921   8
   1  13   2 11547.8 192.848  10
   1  13   3 3986.19 120.679   5
   1  13   3 4097.92 118.036   6
  -1  13  -3 4090.77 101.333   6
   1  13   3 3909.99 80.8660  10
  -1  13  -3 3964.77 131.752  11
   1  13   3 4082.99 125.304   8
   1  13   3 4012.76 94.5449  11
  -1  13  -4 17905.9 325.051  29
   1  13   4 18485.9 356.401   5
   1  13   4 18184.8 350.504   6
  -1  13  -4 17368.3 313.775   6
  -1  13  -5 31630.2 541.429  25
  -1  13  -5 32089.7 536.063  29
  -1  13  -5 30838.9 510.998  53
  -1  13  -5 30927.9 542.093  14
  -1  13  -6 22530.5 414.172  46
  -1  13  -6 23204.2 420.559  37
  -1  13  -6 22688.9 416.208  29
  -1  13  -6 22036.9 422.493  14
  -1  13  -6 21784.7 417.885  25
  -1  13  -6 22577.8 430.920  22
  -1  13  -7 11102.4 255.910  25
  -1  13  -7 10814.3 265.972  24
  -1  13  -7 10919.8 264.639  22
  -1  13  -7 10739.8 256.042  14
  -1  13  -7 10936.0 252.567  37
  -1  13  -7 11412.7 259.885  26
  -1  13  -7 11053.3 250.474  29
  -1  13  -7 11265.5 249.998  46
  -1  13  -7 10836.2 243.355  58
  -1  13  -8 8267.60 210.188  58
  -1  13  -8 8669.42 212.849  57
  -1  13  -8 8446.92 220.418  37
  -1  13  -8 8945.68 230.364  26
  -1  13  -8 8658.66 217.925  46
  -1  13  -8 8635.22 234.016  22
  -1  13  -9 7886.55 231.505  22
  -1  13  -9 8116.06 235.399  23
  -1  13  -9 8382.29 223.721  41
  -1  13  -9 7953.60 221.628  37
  -1  13  -9 8316.79 220.919  33
  -1  13  -9 8377.53 211.459  57
  -1  13  -9 7812.87 210.337  58
  -1  13  -9 8310.50 217.717  46
  -1  13  -9 8155.57 227.900  26
  -1  13 -10 23574.1 481.830  23
  -1  13 -10 23463.7 464.723  41
  -1  13 -10 23237.9 474.468  26
  -1  13 -10 23571.1 454.550  33
  -1  13 -10 23455.9 468.750  30
  -1  13 -10 23362.1 434.321  50
  -1  13 -11 6190.27 174.029  57
  -1  13 -11 6360.68 171.927  55
  -1  13 -11 6345.07 198.866  23
  -1  13 -11 6190.13 185.826  41
  -1  13 -11 6324.52 193.262  34
  -1  13 -11 6277.29 159.983  50
  -1  13 -11 6397.21 176.706  33
  -1  13 -11 6484.30 191.645  30
  -1  13 -11 6483.31 197.683  26
  -1  13 -11 5981.18 167.780   3
  -1  13 -12 123.624 53.1846  26
  -1  13 -12 174.178 54.6047  23
  -1  13 -12 155.447 48.0641  41
  -1  13 -12 138.117 50.5308  34
  -1  13 -12 114.666 38.5818  55
  -1  13 -12 103.560 48.6229  30
  -1  13 -12 189.301 37.0076   3
  -1  13 -13 2188.67 81.8996  16
  -1  13 -13 2270.46 72.7484  55
  -1  13 -13 2285.21 79.7330  43
  -1  13 -13 2338.23 92.9842  30
  -1  13 -14 6184.66 138.164  30
   1  14 -14 795.234 49.3999  26
   1  14 -14 746.594 51.1463  15
   1  14 -13 278.982 39.5319  55
   1  14 -13 255.351 40.5457  30
   1  14 -13 258.897 41.3179  43
   1  14 -13 200.018 45.7436  26
   1  14 -12 2379.86 98.4747  55
   1  14 -12 2445.98 109.959  26
   1  14 -12 2424.83 101.783  30
   1  14 -12 2412.75 94.4578  31
   1  14 -12 2360.52 103.698  43
   1  14 -11 6601.07 186.676  30
   1  14 -11 6821.85 194.854  33
   1  14 -11 6686.40 186.529  31
   1  14 -11 6452.58 170.352   3
   1  14 -11 6718.59 180.778  50
   1  14 -11 6472.25 161.875  49
   1  14 -11 6891.85 194.634  43
   1  14 -11 6720.12 199.740  41
   1  14 -11 6769.87 202.243  26
   1  14 -11 6517.16 183.732  55
   1  14 -11 6785.87 215.226  23
   1  14 -10 16221.4 354.942  33
   1  14 -10 15576.0 342.974  30
   1  14 -10 15371.6 322.711   3
   1  14 -10 16209.7 357.621  41
   1  14 -10 16380.3 358.374  34
   1  14 -10 15899.0 321.965  49
   1  14 -10 15792.3 313.650  47
   1  14 -10 16391.5 337.398  50
   1  14 -10 17100.2 362.774  26
   1  14 -10 16924.1 342.015  55
   1  14  -9 55001.0 950.130  24
   1  14  -9 54597.4 922.869  30
   1  14  -9 56002.3 942.418  33
   1  14  -9 53548.7 900.749   3
   1  14  -9 56888.0 939.844  34
   1  14  -9 55884.0 940.751  26
   1  14  -9 55257.0 919.470  50
   1  14  -8 15173.7 323.614  34
   1  14  -8 14715.6 339.328  23
   1  14  -8 15162.0 328.243  22
   1  14  -8 14898.5 333.246  24
   1  14  -8 14320.9 310.043  30
   1  14  -8 15383.4 330.925  33
   1  14  -8 14873.3 323.310  26
   1  14  -8 15045.0 304.290  58
   1  14  -7 1752.34 81.3974  46
   1  14  -7 1767.82 93.7557  41
   1  14  -7 1913.76 91.8548  34
   1  14  -7 1711.66 92.2872  22
   1  14  -7 1773.04 95.0988  24
   1  14  -7 1811.16 83.0019  30
   1  14  -7 1849.57 90.2276  26
   1  14  -7 1821.57 82.9792  58
   1  14  -7 1846.00 87.4981  57
   1  14  -6 23209.0 405.237  58
   1  14  -6 21997.0 405.154  30
   1  14  -6 22586.7 406.476  46
   1  14  -6 22984.0 420.485  34
   1  14  -6 21781.8 407.163  37
   1  14  -6 22300.6 419.760  26
   1  14  -6 23295.1 430.651  24
   1  14  -6 23233.1 426.705  22
   1  14  -5 8292.33 193.973  22
   1  14  -5 8490.21 198.797  24
   1  14  -5 8183.52 183.004  37
   1  14  -5 8525.43 192.529  34
   1  14  -5 8160.78 180.713  46
   1  14  -5 8448.45 190.389  26
   1  14  -5 8704.69 182.014  58
  -1  14   4 554.579 47.2473   8
   1  14  -4 461.894 40.4734  34
   1  14  -4 558.740 37.3769  37
   1  14  -4 614.880 45.3317  22
   1  14  -4 610.847 38.8876  46
  -1  14   4 489.290 46.5215   5
   1  14  -4 454.199 38.0894  26
  -1  14   3 31924.4 547.146   5
   1  14  -3 29898.0 510.571  34
  -1  14   3 31534.9 534.672  11
  -1  14   3 31272.0 486.552  10
  -1  14   3 31623.4 542.510   8
  -1  14   2 21615.2 392.122   8
  -1  14   2 22145.8 398.027  11
  -1  14   2 21548.4 396.070   5
  -1  14   2 22346.3 400.902   7
  -1  14   1 48219.8 753.065   8
  -1  14   1 47670.2 771.650  11
   1  14  -1 45987.0 725.692   5
  -1  14   1 47385.0 756.626   5
  -1  14   1 47392.6 760.773   7
   1  14  -1 46447.5 712.671   6
   1  14   0 23418.3 412.944   9
  -1  14   0 22699.4 380.281   9
   1  14   0 25012.2 427.996  11
   1  14   0 25462.4 427.219   8
  -1  14   0 24067.0 405.613   8
  -1  14   0 24615.3 438.392  11
   1  14   0 23846.3 402.661   5
  -1  14   0 24500.2 418.221   7
  -1  14   0 24226.7 408.298   5
   1  14   0 24349.1 393.319   6
   1  14   1 10146.5 216.309   8
   1  14   1 9679.46 202.169   9
   1  14   1 10541.0 208.224  11
  -1  14  -1 10107.0 228.788  11
  -1  14  -1 9828.34 187.166   5
  -1  14  -1 9782.13 201.712   7
   1  14   1 9780.97 203.896   5
   1  14   1 9807.48 195.302   6
   1  14   2 47302.0 741.885  11
  -1  14  -2 46934.8 787.060  11
   1  14   2 46863.0 770.777   8
   1  14   2 44939.2 728.321  10
  -1  14  -2 46727.1 712.185   5
  -1  14  -2 46623.2 739.219   6
   1  14   2 47628.6 753.879   6
   1  14   2 47517.6 763.416   5
   1  14   3 45989.6 706.431  11
   1  14   3 48135.6 759.505   8
   1  14   3 43045.8 682.911  10
   1  14   3 46249.6 751.060   5
   1  14   3 46170.6 742.770   6
  -1  14  -3 44105.6 710.401   6
  -1  14  -4 15610.3 299.250  29
   1  14   4 16085.9 335.085   8
   1  14   4 16784.8 335.687   5
   1  14   4 16689.7 329.826   6
  -1  14  -5 13849.1 271.341  29
  -1  14  -5 13408.3 279.296  14
  -1  14  -5 13210.8 275.934  25
  -1  14  -6 1635.77 80.7982  46
  -1  14  -6 1505.66 81.4372  14
  -1  14  -6 1545.33 79.4773  37
  -1  14  -6 1595.05 78.1711  29
  -1  14  -6 1519.71 80.2092  26
  -1  14  -6 1558.27 80.3641  25
  -1  14  -6 1486.19 87.9791  22
  -1  14  -7 1675.56 98.0118  22
  -1  14  -7 1667.63 89.1049  25
  -1  14  -7 1642.85 99.6849  24
  -1  14  -7 1425.10 85.0081  14
  -1  14  -7 1649.66 89.1603  37
  -1  14  -7 1588.33 86.0937  58
  -1  14  -7 1583.41 84.5816  29
  -1  14  -7 1605.99 85.8097  46
  -1  14  -7 1612.87 88.9956  26
  -1  14  -8 3844.82 143.334  26
  -1  14  -8 3736.13 139.358  37
  -1  14  -8 3749.84 144.182  34
  -1  14  -8 3851.39 135.396  58
  -1  14  -8 3696.06 132.382  57
  -1  14  -8 3708.48 136.067  46
  -1  14  -8 3721.58 149.825  22
  -1  14  -8 3712.25 155.521  24
  -1  14  -9 551.676 79.4659  22
  -1  14  -9 581.257 76.2567  41
  -1  14  -9 548.272 69.9208  37
  -1  14  -9 500.816 69.5849  33
  -1  14  -9 690.678 73.7845  46
  -1  14  -9 558.691 64.5810  57
  -1  14  -9 578.262 71.6854  58
  -1  14  -9 530.832 69.9006  26
  -1  14 -10 12584.7 291.059  41
  -1  14 -10 11917.7 276.319  58
  -1  14 -10 11959.0 273.633  57
  -1  14 -10 12497.1 290.384  30
  -1  14 -10 11800.9 281.541  33
  -1  14 -10 12014.8 263.193  50
  -1  14 -10 12207.4 296.870  26
  -1  14 -10 12558.2 304.346  23
  -1  14 -11 32.5242 46.3181  55
  -1  14 -11 58.2674 36.0572  50
  -1  14 -11 82.2922 57.8203  23
  -1  14 -11 47.3826 55.1697  41
  -1  14 -11 53.1880 31.7004   3
  -1  14 -11 144.083 52.2232  30
  -1  14 -11 89.7525 45.7067  33
  -1  14 -11 28.5681 52.0411  26
  -1  14 -11 27.7874 46.5851  57
  -1  14 -12 292.406 51.2461  41
  -1  14 -12 256.189 54.1152  34
  -1  14 -12 224.849 53.4416  26
  -1  14 -12 297.077 43.6099  55
  -1  14 -12 278.114 52.5478  30
  -1  14 -12 320.680 58.7745  23
  -1  14 -13 394.176 34.9087  55
  -1  14 -13 419.809 49.7895  26
  -1  14 -13 392.537 38.1359  43
  -1  14 -13 378.469 44.2952  30
  -1  14 -14 767.861 44.4190  26
   1  15 -14 5869.71 140.802  15
   1  15 -14 5879.69 134.680  26
   1  15 -13 3915.18 113.539  43
   1  15 -13 3897.94 122.492  26
   1  15 -13 3684.14 106.971  55
   1  15 -12 6497.88 165.264  31
   1  15 -12 6321.96 168.945  30
   1  15 -12 6591.43 176.453  43
   1  15 -12 6368.10 182.367  26
   1  15 -12 6717.44 170.505  55
   1  15 -11 5668.46 164.404  55
   1  15 -11 5650.15 173.089  43
   1  15 -11 5776.73 176.361  41
   1  15 -11 5506.34 175.579  26
   1  15 -11 5426.87 165.782  31
   1  15 -11 5587.28 174.954  33
   1  15 -11 5256.39 159.616  30
   1  15 -11 5441.54 143.774  49
   1  15 -11 5520.36 159.885  50
   1  15 -11 5057.72 186.295  23
   1  15 -10 8995.39 238.564  34
   1  15 -10 9016.62 225.949  55
   1  15 -10 8902.10 239.350  26
   1  15 -10 8585.09 208.470  49
   1  15 -10 8758.73 223.673  50
   1  15 -10 8492.57 222.007  30
   1  15 -10 8737.03 236.308  33
   1  15  -9 3750.77 133.639  30
   1  15  -9 3677.02 147.415  33
   1  15  -9 3867.45 145.951  34
   1  15  -9 3653.24 143.320  26
   1  15  -9 3669.74 137.535  50
   1  15  -9 3760.76 153.444  24
   1  15  -8 44060.3 768.544  41
   1  15  -8 43612.6 764.934  34
   1  15  -8 44528.5 765.579  26
   1  15  -8 43097.0 747.453  30
   1  15  -8 44833.4 775.841  33
   1  15  -8 44630.0 742.403  58
   1  15  -8 43595.5 750.573  57
   1  15  -8 45705.5 789.965  23
   1  15  -8 44419.8 777.586  24
   1  15  -8 43516.2 767.865  22
   1  15  -7 20259.3 407.247  22
   1  15  -7 20108.1 413.688  24
   1  15  -7 21560.9 411.181  41
   1  15  -7 20905.2 405.256  34
   1  15  -7 20152.4 387.773  46
   1  15  -7 20291.9 388.600  30
   1  15  -7 21417.2 396.710  57
   1  15  -7 21088.3 386.735  58
   1  15  -7 20602.5 403.976  26
   1  15  -6 2978.25 115.565  24
   1  15  -6 2934.38 110.330  22
   1  15  -6 2711.86 104.724  34
   1  15  -6 2720.23 97.0828  37
   1  15  -6 3032.43 100.172  46
   1  15  -6 2738.30 95.5176  30
   1  15  -6 2815.89 105.923  26
   1  15  -6 2984.00 100.103  58
   1  15  -5 3811.51 110.896  37
   1  15  -5 4018.49 119.953  34
   1  15  -5 4059.94 111.678  58
   1  15  -5 3867.76 110.523  46
   1  15  -5 3852.83 116.367  26
   1  15  -5 3811.64 120.091  22
   1  15  -5 3803.27 125.287  24
   1  15  -4 327.443 36.4375  34
   1  15  -4 374.377 34.6057  46
   1  15  -4 410.370 35.8153  26
  -1  15   4 345.785 41.2229   8
  -1  15   3 10488.0 235.914   5
   1  15  -3 10067.3 203.467  34
  -1  15   3 10368.4 225.783  11
  -1  15   3 10462.7 231.562   8
  -1  15   2 12323.9 250.723   8
  -1  15   2 11814.5 253.586  11
  -1  15   2 12083.7 253.689   5
  -1  15   1 25284.5 435.125   8
  -1  15   1 25381.6 454.773  11
  -1  15   1 25571.5 438.249   5
   1  15  -1 24579.7 393.567   6
  -1  15   1 25059.3 442.751   7
   1  15   0 19937.6 353.881   9
   1  15   0 20146.1 365.550   8
  -1  15   0 19601.1 346.705   8
  -1  15   0 19376.4 318.565   9
  -1  15   0 20114.0 379.066  11
   1  15   0 19827.2 367.189  11
   1  15   0 19621.0 331.265   6
  -1  15   0 19500.7 345.791   5
   1  15   0 19193.7 341.269   5
  -1  15   0 19748.6 356.094   7
   1  15   1 28557.4 478.127   9
   1  15   1 28625.5 485.150  11
  -1  15  -1 28752.4 513.977  11
   1  15   1 27058.1 492.587   8
  -1  15  -1 28266.4 459.008   5
   1  15   1 28199.1 480.705   5
   1  15   1 27725.9 469.158   6
  -1  15  -1 27784.1 476.718   7
   1  15   2 1920.70 82.3490   8
   1  15   2 1763.93 67.1210  11
   1  15   2 1772.65 60.5537  10
  -1  15  -2 1824.43 66.6767   7
  -1  15  -2 1815.96 88.1298  11
  -1  15  -2 1654.02 47.3969   5
   1  15   2 1816.45 77.0057   5
   1  15   2 1833.77 71.7755   6
  -1  15  -2 1698.39 63.2849   6
   1  15   3 20224.4 384.443   8
   1  15   3 19685.6 376.616   5
   1  15   3 19911.0 370.344   6
  -1  15  -3 18752.0 337.538   6
  -1  15  -4 3480.94 103.449  29
   1  15   4 3610.37 122.030   6
  -1  15  -5 3599.23 119.320  25
  -1  15  -5 3674.81 119.311  14
  -1  15  -5 3645.20 113.043  29
  -1  15  -6 5791.79 159.971  46
  -1  15  -6 5556.15 162.433  14
  -1  15  -6 5843.73 161.607  37
  -1  15  -6 5652.12 156.677  29
  -1  15  -6 5582.45 162.589  26
  -1  15  -6 5607.65 161.709  25
  -1  15  -6 5736.96 173.651  22
  -1  15  -7 5813.59 185.607  22
  -1  15  -7 5800.36 170.741  25
  -1  15  -7 5924.99 186.849  24
  -1  15  -7 5726.15 170.493  14
  -1  15  -7 6190.74 175.682  37
  -1  15  -7 5785.10 174.439  26
  -1  15  -7 5931.22 167.970  29
  -1  15  -7 5943.71 170.834  46
  -1  15  -7 5903.96 167.859  58
  -1  15  -8 4265.61 145.601  57
  -1  15  -8 4346.11 145.208  58
  -1  15  -8 4328.72 154.742  34
  -1  15  -8 4202.49 148.364  37
  -1  15  -8 4212.24 151.756  26
  -1  15  -8 4703.32 151.964  46
  -1  15  -8 4141.12 165.432  24
  -1  15  -8 4236.91 163.855  22
  -1  15  -9 23095.2 499.870  24
  -1  15  -9 25211.1 503.818  22
  -1  15  -9 24994.4 490.356  41
  -1  15  -9 25584.2 495.209  34
  -1  15  -9 25208.5 485.354  37
  -1  15  -9 24231.6 486.377  33
  -1  15  -9 25688.6 481.787  46
  -1  15  -9 26163.0 496.958  26
  -1  15  -9 24368.1 472.453  58
  -1  15  -9 25681.1 474.813  57
  -1  15 -10 1084.04 89.0225  41
  -1  15 -10 885.073 81.2830  26
  -1  15 -10 1066.93 71.4226  50
  -1  15 -10 1019.51 79.8636  33
  -1  15 -10 869.175 77.1735  30
  -1  15 -10 1018.19 80.1664  57
  -1  15 -10 1014.38 82.0284  58
  -1  15 -10 1124.12 98.3399  23
  -1  15 -11 3571.35 144.881  23
  -1  15 -11 3736.97 135.995  41
  -1  15 -11 3607.66 123.136  55
  -1  15 -11 3536.75 132.096  30
  -1  15 -11 3488.12 126.042  33
  -1  15 -11 3593.87 114.075  50
  -1  15 -11 3596.84 139.568  26
  -1  15 -11 3625.46 124.490  57
  -1  15 -12 2116.41 94.4355  41
  -1  15 -12 2136.44 100.255  26
  -1  15 -12 2115.54 90.7292  43
  -1  15 -12 2158.75 84.4393  55
  -1  15 -12 2069.90 102.503  23
  -1  15 -12 2107.82 93.4842  30
  -1  15 -13 11153.7 208.605  55
  -1  15 -13 10832.1 224.905  30
  -1  15 -13 11075.2 218.975  43
  -1  15 -13 11695.9 239.025  26
   1  16 -13 3125.07 97.9212  43
   1  16 -13 3220.54 104.989  26
   1  16 -13 3158.08 93.7033  55
   1  16 -12 3146.33 108.097  55
   1  16 -12 2964.60 102.974  31
   1  16 -12 2843.14 100.783  30
   1  16 -12 3193.78 118.626  26
   1  16 -12 2977.27 111.827  43
   1  16 -11 6209.71 157.277  49
   1  16 -11 6077.37 170.987  50
   1  16 -11 6444.95 188.885  41
   1  16 -11 6634.80 187.513  33
   1  16 -11 6474.07 180.856  31
   1  16 -11 5956.73 167.627  30
   1  16 -11 6284.05 176.420  55
   1  16 -11 6465.49 188.424  26
   1  16 -11 6551.59 186.658  43
   1  16 -10 3398.58 124.752  30
   1  16 -10 3664.40 144.958  33
   1  16 -10 3569.42 141.558  34
   1  16 -10 3365.71 133.754  55
   1  16 -10 3692.09 135.603  50
   1  16 -10 3484.25 121.775  49
   1  16 -10 3521.10 139.582  26
   1  16  -9 23040.3 449.976  26
   1  16  -9 23023.3 450.470  34
   1  16  -9 23049.1 438.867  50
   1  16  -9 23149.2 457.965  33
   1  16  -9 21859.0 428.317  30
   1  16  -9 22694.7 459.597  24
   1  16  -9 22307.6 469.037  23
   1  16  -8 5266.04 172.190  41
   1  16  -8 5145.65 165.516  34
   1  16  -8 5381.29 161.120  57
   1  16  -8 5246.89 151.976  58
   1  16  -8 4907.02 149.590  30
   1  16  -8 5020.46 173.625  33
   1  16  -8 4940.30 162.770  26
   1  16  -8 5165.23 172.930  24
   1  16  -8 5195.54 182.840  23
   1  16  -8 5007.01 165.391  22
   1  16  -7 10963.9 260.005  22
   1  16  -7 11011.2 267.994  24
   1  16  -7 11097.2 263.484  41
   1  16  -7 11277.5 259.006  34
   1  16  -7 11620.5 252.805  57
   1  16  -7 11065.7 241.503  58
   1  16  -7 10604.0 238.953  30
   1  16  -7 11318.0 258.090  26
   1  16  -7 10739.3 241.639  46
   1  16  -6 3458.37 120.401  34
   1  16  -6 3299.22 110.023  37
   1  16  -6 3577.98 128.995  24
   1  16  -6 3535.81 122.402  22
   1  16  -6 3360.60 109.159  46
   1  16  -6 3471.49 117.513  26
   1  16  -6 3337.84 108.504  58
   1  16  -5 4296.09 119.966  37
   1  16  -5 4346.28 128.059  34
   1  16  -5 4437.26 133.383  22
   1  16  -5 4463.59 136.694  24
   1  16  -5 4270.07 119.608  46
   1  16  -5 4413.80 126.412  26
   1  16  -5 4417.61 120.699  58
   1  16  -4 26477.3 449.115  46
   1  16  -4 26560.8 465.484  22
   1  16  -4 26634.6 460.324  34
   1  16  -3 3435.24 97.2914  34
  -1  16   3 3443.75 114.652  11
  -1  16   3 3620.99 120.024   8
  -1  16   3 3538.33 121.048   5
  -1  16   2 5018.59 139.536   8
  -1  16   2 5084.90 144.813  11
  -1  16   2 4944.36 141.276   5
  -1  16   1 6330.38 169.141  11
   1  16  -1 6174.32 170.024  11
  -1  16   1 6287.94 153.566   8
  -1  16   1 6040.91 153.086   5
  -1  16   1 6305.39 159.356   7
  -1  16   0 27704.5 498.148  11
   1  16   0 28142.2 482.855   8
   1  16   0 27334.2 485.632  11
  -1  16   0 26594.0 460.169   8
   1  16   0 27421.5 468.368   9
  -1  16   0 26940.8 458.868   5
  -1  16   0 26297.4 468.795   7
   1  16   0 26782.1 441.439   6
   1  16   0 26716.7 453.816   5
   1  16   1 26191.6 474.282   8
   1  16   1 24989.5 451.506   9
  -1  16  -1 27295.1 493.785  11
   1  16   1 26699.9 463.729  11
   1  16   1 25875.8 444.364   6
  -1  16  -1 26519.4 433.602   5
  -1  16  -1 26339.5 452.169   7
   1  16   1 26139.8 456.205   5
   1  16   2 36274.4 599.842  11
  -1  16  -2 37948.8 654.058  11
   1  16   2 37009.1 630.601   8
   1  16   2 36164.5 618.874   5
  -1  16  -2 36334.2 594.582   7
   1  16   2 35634.7 606.607   6
  -1  16  -2 35080.0 589.675   6
   1  16   3 3226.49 114.405   5
   1  16   3 3117.09 108.754   6
  -1  16  -4 18836.3 343.730  29
  -1  16  -5 5828.65 160.383  25
  -1  16  -5 5748.09 151.663  29
  -1  16  -5 5916.58 160.671  14
  -1  16  -5 5980.14 159.620  26
  -1  16  -6 3247.91 114.582  46
  -1  16  -6 3097.22 115.745  14
  -1  16  -6 3053.22 114.049  37
  -1  16  -6 2922.71 108.034  29
  -1  16  -6 3038.91 115.936  26
  -1  16  -6 2994.69 114.607  25
  -1  16  -6 3102.34 124.968  22
  -1  16  -7 8556.30 219.203  25
  -1  16  -7 8749.81 238.096  24
  -1  16  -7 8620.92 234.242  22
  -1  16  -7 8398.72 218.050  14
  -1  16  -7 8486.68 217.896  37
  -1  16  -7 8585.55 213.221  58
  -1  16  -7 8444.85 212.097  29
  -1  16  -7 8889.19 218.546  46
  -1  16  -7 8722.61 221.496  26
  -1  16  -8 9042.68 237.991  26
  -1  16  -8 8962.99 233.752  37
  -1  16  -8 9626.53 243.768  34
  -1  16  -8 9202.42 225.836  58
  -1  16  -8 8958.34 228.849  57
  -1  16  -8 9293.41 231.727  46
  -1  16  -8 9264.72 254.695  24
  -1  16  -8 9049.61 249.226  22
  -1  16  -9 4185.99 169.562  24
  -1  16  -9 4295.52 166.442  22
  -1  16  -9 4408.78 159.985  41
  -1  16  -9 4279.63 158.254  34
  -1  16  -9 4168.79 150.926  37
  -1  16  -9 4348.92 147.307  58
  -1  16  -9 4468.27 150.254  57
  -1  16  -9 4168.71 154.848  33
  -1  16  -9 4359.55 149.364  30
  -1  16  -9 4148.36 147.448  46
  -1  16  -9 4252.86 155.300  26
  -1  16 -10 17198.7 379.434  23
  -1  16 -10 15978.2 376.346  24
  -1  16 -10 17294.1 363.612  41
  -1  16 -10 16545.4 365.249  34
  -1  16 -10 16933.7 356.063  30
  -1  16 -10 16782.7 357.451  33
  -1  16 -10 16894.1 338.500  50
  -1  16 -10 17314.5 367.166  26
  -1  16 -10 16940.5 347.389  57
  -1  16 -10 17130.1 348.228  58
  -1  16 -11 235.054 61.4260  23
  -1  16 -11 314.726 59.4005  41
  -1  16 -11 322.214 54.2333  57
  -1  16 -11 302.608 43.6719  50
  -1  16 -11 300.228 51.4846  30
  -1  16 -11 288.270 50.1085  33
  -1  16 -11 336.240 55.4911  55
  -1  16 -11 312.477 59.8144  26
  -1  16 -12 1067.47 69.2899  41
  -1  16 -12 1109.83 67.7369  43
  -1  16 -12 1045.98 64.8255  30
  -1  16 -12 1163.77 78.1273  23
  -1  16 -12 1133.27 73.3319  26
  -1  16 -12 1143.02 62.7045  55
  -1  16 -13 385.777 35.2249  30
  -1  16 -13 406.239 31.1379  55
  -1  16 -13 394.604 35.0507  43
  -1  16 -13 404.904 42.7830  26
   1  17 -13 30.3420 27.9846  43
   1  17 -13 21.1905 29.2224  26
   1  17 -12 3324.35 107.341  31
   1  17 -12 3193.50 99.7491  30
   1  17 -12 3450.52 111.725  55
   1  17 -12 3427.92 118.476  26
   1  17 -12 3409.74 116.148  43
   1  17 -11 1939.62 98.5504  43
   1  17 -11 2043.03 104.586  33
   1  17 -11 2041.29 98.6481  31
   1  17 -11 1764.71 81.6787  30
   1  17 -11 2033.86 99.6149  26
   1  17 -11 1888.94 79.5842  49
   1  17 -11 1995.85 93.1281  50
   1  17 -11 1867.33 95.1478  55
   1  17 -10 5277.41 174.181  33
   1  17 -10 4861.63 148.640  30
   1  17 -10 5203.31 164.887  55
   1  17 -10 5156.78 166.667  26
   1  17 -10 5266.58 161.458  50
   1  17 -10 5162.20 151.577  49
   1  17  -9 9638.33 266.314  23
   1  17  -9 9375.14 250.788  41
   1  17  -9 9576.35 245.460  34
   1  17  -9 9593.44 239.054  50
   1  17  -9 9603.77 253.765  33
   1  17  -9 8834.54 220.152  30
   1  17  -9 9450.30 242.132  26
   1  17  -9 9494.77 237.854  57
   1  17  -8 11605.0 281.241  41
   1  17  -8 11778.7 275.628  34
   1  17  -8 11413.6 272.001  26
   1  17  -8 11278.1 253.225  30
   1  17  -8 11506.4 287.252  33
   1  17  -8 11564.9 285.641  24
   1  17  -8 11880.8 295.974  23
   1  17  -8 11815.2 268.348  57
   1  17  -8 11624.6 255.667  58
   1  17  -7 1852.22 97.8573  41
   1  17  -7 1999.55 97.2723  34
   1  17  -7 1930.24 102.326  24
   1  17  -7 1902.81 96.1178  22
   1  17  -7 1868.40 94.7335  57
   1  17  -7 1832.37 86.1492  58
   1  17  -7 1849.40 85.8178  46
   1  17  -7 1790.82 91.3972  26
   1  17  -6 6807.39 172.274  37
   1  17  -6 7123.07 185.662  34
   1  17  -6 7188.06 188.619  22
   1  17  -6 7065.04 194.340  24
   1  17  -6 7341.49 174.867  58
   1  17  -6 7251.83 181.920  57
   1  17  -6 7102.40 173.489  46
   1  17  -6 6968.60 180.618  26
   1  17  -5 27708.0 490.751  37
   1  17  -5 28818.6 506.208  34
   1  17  -5 28831.3 512.209  22
   1  17  -5 29755.1 521.388  24
   1  17  -5 28984.3 492.954  58
   1  17  -5 29120.7 501.797  26
   1  17  -5 28417.6 492.678  46
   1  17  -4 28258.6 472.848  46
   1  17  -4 27693.3 488.391  22
   1  17  -4 28027.6 484.409  34
  -1  17   3 4777.64 143.122  11
  -1  17   2 15638.9 320.758  11
  -1  17   2 15412.0 313.450   8
  -1  17   2 15503.3 315.607   5
   1  17  -1 588.171 45.0494   9
   1  17  -1 533.169 48.7526  11
  -1  17   1 526.310 40.6363   8
  -1  17   1 568.610 49.1470  11
  -1  17   1 500.956 40.5238   5
   1  17   0 43768.7 733.912   9
  -1  17   0 44816.1 729.378   8
  -1  17   0 46043.2 771.815  11
   1  17   0 45372.4 757.272  11
   1  17   0 46672.2 755.026   8
  -1  17   0 44815.8 725.217   5
  -1  17   0 44489.8 736.034   7
   1  17   0 43923.3 719.703   5
   1  17   1 5857.99 162.278   8
   1  17   1 5989.51 147.769   9
   1  17   1 5567.09 152.727  11
  -1  17  -1 5585.17 142.628   7
   1  17   1 5804.57 148.711   5
   1  17   2 52698.2 868.799   6
   1  17   2 55517.6 887.942   5
   1  17   3 25837.6 471.488   6
  -1  17  -4 1081.18 56.5834  29
  -1  17  -4 1125.77 60.5722  26
  -1  17  -5 6678.53 173.360  37
  -1  17  -5 6466.32 173.226  25
  -1  17  -5 6609.14 165.917  29
  -1  17  -5 6574.92 173.364  14
  -1  17  -5 6576.87 171.719  26
  -1  17  -6 4094.49 133.455  46
  -1  17  -6 3831.41 131.579  14
  -1  17  -6 3972.96 132.687  37
  -1  17  -6 4118.23 135.455  26
  -1  17  -6 4015.80 127.624  29
  -1  17  -6 3975.27 134.022  25
  -1  17  -6 4142.72 146.423  22
  -1  17  -7 1383.04 84.7772  58
  -1  17  -7 1420.73 84.8064  26
  -1  17  -7 1552.05 87.7244  25
  -1  17  -7 1472.34 87.3383  37
  -1  17  -7 1378.48 87.8775  34
  -1  17  -7 1551.01 90.0459  46
  -1  17  -7 1462.70 101.444  24
  -1  17  -7 1443.96 93.7090  22
  -1  17  -8 16252.4 337.554  58
  -1  17  -8 15685.1 341.859  37
  -1  17  -8 16396.2 352.299  34
  -1  17  -8 15924.5 346.584  26
  -1  17  -8 15947.7 337.877  46
  -1  17  -8 16012.8 361.629  22
  -1  17  -8 16231.2 368.478  24
  -1  17  -9 6451.78 208.724  24
  -1  17  -9 6485.54 214.203  23
  -1  17  -9 6491.29 204.836  22
  -1  17  -9 6234.04 194.036  41
  -1  17  -9 6418.24 196.343  34
  -1  17  -9 6598.31 194.796  26
  -1  17  -9 6520.58 185.508  30
  -1  17  -9 6270.44 195.068  33
  -1  17  -9 6347.53 187.983  46
  -1  17  -9 6479.21 186.015  57
  -1  17  -9 6496.74 184.871  58
  -1  17 -10 6626.91 207.444  23
  -1  17 -10 6313.94 203.984  24
  -1  17 -10 6880.04 196.817  41
  -1  17 -10 6491.49 196.788  34
  -1  17 -10 6632.54 194.219  26
  -1  17 -10 6651.28 185.968  30
  -1  17 -10 6575.77 190.753  33
  -1  17 -10 6617.70 183.484  57
  -1  17 -10 6515.48 176.038  50
  -1  17 -11 7434.63 176.596  50
  -1  17 -11 7568.50 211.421  23
  -1  17 -11 7456.69 198.181  41
  -1  17 -11 7746.20 203.687  34
  -1  17 -11 7531.81 187.705  55
  -1  17 -11 7176.21 188.682  30
  -1  17 -11 7410.28 192.477  33
  -1  17 -11 7654.91 189.481  57
  -1  17 -11 7612.34 202.421  26
  -1  17 -12 320.615 45.1695  43
  -1  17 -12 324.555 47.7863  26
  -1  17 -12 344.059 43.3685  55
  -1  17 -12 360.641 48.2883  41
  -1  17 -12 342.611 36.3694  31
  -1  17 -12 327.031 41.1982  30
  -1  17 -12 311.354 53.8603  23
  -1  17 -13 1627.01 54.4936  55
  -1  17 -13 1782.32 69.3282  26
  -1  17 -13 1782.81 62.5069  43
   1  18 -13 5793.80 136.462  26
   1  18 -13 5961.62 135.996  43
   1  18 -13 6105.45 153.018  15
   1  18 -12 620.133 53.0236  26
   1  18 -12 635.095 53.0290  55
   1  18 -12 594.753 49.1644  31
   1  18 -12 655.311 56.9837  43
   1  18 -11 4822.81 149.089  31
   1  18 -11 4274.30 125.270  30
   1  18 -11 4715.67 153.308  33
   1  18 -11 4844.40 144.009  55
   1  18 -11 4755.41 129.315  49
   1  18 -11 4688.31 141.995  50
   1  18 -11 4748.71 149.299  26
   1  18 -11 4812.10 150.654  43
   1  18 -10 3707.32 136.202  55
   1  18 -10 3804.36 127.555  49
   1  18 -10 3978.42 137.201  50
   1  18 -10 3319.30 141.787  41
   1  18 -10 3863.18 157.557  23
   1  18 -10 3409.56 115.176  30
   1  18 -10 4107.67 150.953  33
   1  18 -10 3890.70 140.789  26
   1  18 -10 3789.50 121.545  27
   1  18 -10 3431.65 134.078  57
   1  18  -9 2263.21 111.618  50
   1  18  -9 2341.45 116.671  41
   1  18  -9 2089.90 107.297  34
   1  18  -9 2336.26 128.549  23
   1  18  -9 1980.78 88.4713  30
   1  18  -9 2224.84 118.434  33
   1  18  -9 2037.74 105.222  26
   1  18  -9 2111.28 105.948  57
   1  18  -8 2055.30 111.450  41
   1  18  -8 2042.28 102.272  34
   1  18  -8 2107.72 122.229  23
   1  18  -8 1938.05 108.945  24
   1  18  -8 1803.48 115.962  33
   1  18  -8 2069.92 100.343  26
   1  18  -8 1981.31 102.462  57
   1  18  -8 1932.41 90.7045  58
   1  18  -7 14159.0 312.889  22
   1  18  -7 14087.6 322.878  24
   1  18  -7 14268.1 310.868  34
   1  18  -7 14789.5 321.451  41
   1  18  -7 14362.3 294.238  46
   1  18  -7 14165.5 306.243  26
   1  18  -7 14631.1 306.045  57
   1  18  -7 14580.4 294.899  58
   1  18  -6 6987.37 189.370  22
   1  18  -6 7172.26 197.511  24
   1  18  -6 7057.79 186.743  34
   1  18  -6 7358.91 195.560  41
   1  18  -6 7151.89 174.388  58
   1  18  -6 7374.06 185.692  57
   1  18  -6 6910.08 172.593  46
   1  18  -6 6841.50 179.647  26
   1  18  -5 665.407 53.2085  34
   1  18  -5 695.604 49.3398  46
   1  18  -5 643.765 59.8322  24
   1  18  -5 658.339 55.4740  22
   1  18  -5 705.675 51.5925  58
   1  18  -4 15894.6 313.226  22
   1  18  -4 16354.6 300.076  58
   1  18  -4 16031.9 307.872  34
  -1  18   2 33742.2 592.078   5
  -1  18   2 33506.1 588.863   8
  -1  18   2 33216.6 598.312  11
  -1  18   1 14273.1 290.045   5
   1  18  -1 14306.8 315.079  11
  -1  18   1 14390.2 290.381   8
   1  18   0 8238.34 204.383   8
   1  18   0 8181.65 207.348  11
   1  18   2 14310.5 298.436   5
  -1  18  -4 36890.4 633.255  14
  -1  18  -4 37397.1 624.268  26
  -1  18  -5 481.756 52.9360  25
  -1  18  -5 464.905 50.4204  37
  -1  18  -5 466.875 44.2417  29
  -1  18  -5 381.625 47.9166  14
  -1  18  -5 523.289 49.1907  26
  -1  18  -6 95.1240 43.2678  25
  -1  18  -6 117.349 54.8054  22
  -1  18  -6 57.2094 40.2344  37
  -1  18  -6 159.218 48.0137  46
  -1  18  -6 118.239 49.5192  58
  -1  18  -6 110.185 40.3805  14
  -1  18  -6 120.377 36.8499  29
  -1  18  -6 129.601 41.9905  26
  -1  18  -7 15155.5 311.907  58
  -1  18  -7 13758.9 310.653  25
  -1  18  -7 14277.3 317.398  26
  -1  18  -7 15158.0 325.932  34
  -1  18  -7 14657.2 314.861  37
  -1  18  -7 14804.7 314.928  46
  -1  18  -7 14878.0 336.898  22
  -1  18  -7 14873.8 340.846  24
  -1  18  -8 9424.45 230.844  58
  -1  18  -8 9614.59 246.074  34
  -1  18  -8 9532.69 236.593  37
  -1  18  -8 9094.75 236.725  26
  -1  18  -8 9326.24 233.238  46
  -1  18  -8 9229.29 256.281  24
  -1  18  -8 9520.36 252.135  22
  -1  18  -9 47728.7 820.602  57
  -1  18  -9 48268.8 816.587  58
  -1  18  -9 47295.3 817.197  30
  -1  18  -9 49143.5 840.431  33
  -1  18  -9 50333.7 840.763  34
  -1  18  -9 49530.3 835.309  26
  -1  18  -9 49440.0 823.993  46
  -1  18  -9 46434.8 854.685  23
  -1  18  -9 48434.6 849.418  22
  -1  18  -9 48442.0 856.010  24
  -1  18 -10 10691.2 274.026  24
  -1  18 -10 10947.3 276.476  23
  -1  18 -10 10983.5 261.450  41
  -1  18 -10 10893.9 260.373  34
  -1  18 -10 10956.4 258.806  26
  -1  18 -10 10186.9 242.351  30
  -1  18 -10 10509.0 254.867  33
  -1  18 -10 10726.0 247.813  57
  -1  18 -10 10448.3 239.094  50
  -1  18 -11 1661.89 74.3971  50
  -1  18 -11 1692.04 97.7532  23
  -1  18 -11 1793.30 90.9392  41
  -1  18 -11 1636.02 90.0080  34
  -1  18 -11 1655.77 82.0265  55
  -1  18 -11 1541.96 76.2688  30
  -1  18 -11 1673.90 84.5494  33
  -1  18 -11 1596.00 82.0265  57
  -1  18 -11 1708.48 88.1658  26
  -1  18 -12 163.284 38.1803  43
  -1  18 -12 179.705 38.6237  26
  -1  18 -12 198.654 36.8945  55
  -1  18 -12 161.999 29.1284  30
  -1  18 -12 178.784 29.2630  31
  -1  18 -12 206.086 47.7460  23
  -1  18 -12 154.975 40.7273  41
  -1  18 -13 6817.60 139.813  43
  -1  18 -13 6721.67 145.231  26
   1  19 -13 3108.96 84.8170  43
   1  19 -13 2884.39 95.4411  15
   1  19 -12 337.108 39.4402  26
   1  19 -12 329.470 43.7337  55
   1  19 -12 372.789 46.5372  43
   1  19 -12 399.080 41.7237  31
   1  19 -11 8506.32 208.039  43
   1  19 -11 8543.54 200.023  55
   1  19 -11 8407.09 207.261  31
   1  19 -11 8423.58 211.102  33
   1  19 -11 8283.95 184.502  49
   1  19 -11 8095.37 195.889  50
   1  19 -11 8391.26 203.172  26
   1  19 -11 7815.60 217.018  23
   1  19 -10 20327.4 423.578  23
   1  19 -10 20819.1 411.101  41
   1  19 -10 20288.2 393.579  57
   1  19 -10 20670.5 414.147  33
   1  19 -10 19898.3 377.864  27
   1  19 -10 19806.6 394.934  26
   1  19 -10 19914.9 376.045  47
   1  19 -10 19828.3 381.903  49
   1  19 -10 19965.0 394.383  50
   1  19  -9 10842.1 283.081  23
   1  19  -9 10605.0 267.878  41
   1  19  -9 10722.0 260.886  34
   1  19  -9 10616.9 254.034  57
   1  19  -9 10868.6 273.743  33
   1  19  -9 10723.5 255.434  26
   1  19  -9 10836.1 259.256  50
   1  19  -8 16776.2 363.143  41
   1  19  -8 16714.7 353.441  34
   1  19  -8 16606.9 364.273  24
   1  19  -8 17329.3 380.436  23
   1  19  -8 17099.6 350.340  57
   1  19  -8 16375.0 330.788  58
   1  19  -8 16514.8 347.310  26
   1  19  -8 16602.3 355.689  50
   1  19  -7 8599.54 228.372  41
   1  19  -7 8839.57 220.553  34
   1  19  -7 8495.53 222.000  22
   1  19  -7 8566.52 228.958  24
   1  19  -7 8928.06 218.210  57
   1  19  -7 8575.08 203.853  58
   1  19  -7 8548.27 212.611  26
   1  19  -7 8210.75 201.436  46
   1  19  -6 7137.13 193.183  41
   1  19  -6 6990.00 182.780  34
   1  19  -6 6474.20 167.935  46
   1  19  -6 7195.61 183.532  57
   1  19  -6 6888.71 171.133  58
   1  19  -6 6693.52 175.941  26
   1  19  -6 7283.07 197.341  24
   1  19  -6 6717.32 184.346  22
   1  19  -5 14640.1 289.045  58
   1  19  -5 14972.4 287.892  46
   1  19  -5 14843.3 300.115  34
   1  19  -5 15090.1 307.059  22
   1  19  -5 14841.3 313.884  24
   1  19  -4 8049.57 177.795  58
   1  19  -4 7933.42 189.528  22
   1  19  -4 8102.03 198.244  24
   1  19  -4 7850.98 182.845  34
  -1  19  -4 164.847 36.2388  14
  -1  19  -5 9255.74 215.287  37
  -1  19  -5 8891.56 212.361  14
  -1  19  -5 8948.52 209.971  26
  -1  19  -5 8693.25 213.568  25
  -1  19  -6 27797.9 525.385  22
  -1  19  -6 26683.2 500.054  25
  -1  19  -6 28296.9 503.692  37
  -1  19  -6 26411.1 494.536  14
  -1  19  -6 26807.9 498.965  26
  -1  19  -6 27415.2 500.467  46
  -1  19  -6 27945.0 498.297  58
  -1  19  -7 10859.5 252.783  58
  -1  19  -7 11193.4 265.958  34
  -1  19  -7 10875.6 255.534  37
  -1  19  -7 10239.3 249.498  25
  -1  19  -7 10653.6 255.096  26
  -1  19  -7 11093.6 255.357  46
  -1  19  -7 11249.2 277.347  22
  -1  19  -7 11113.6 280.563  24
  -1  19  -8 4977.72 156.675  58
  -1  19  -8 4805.34 150.484  30
  -1  19  -8 5050.53 167.949  34
  -1  19  -8 4958.20 158.944  37
  -1  19  -8 4775.97 159.527  26
  -1  19  -8 5224.84 159.875  46
  -1  19  -8 4960.05 174.019  22
  -1  19  -8 4841.40 179.504  24
  -1  19  -9 3311.27 123.497  58
  -1  19  -9 3031.22 115.606  30
  -1  19  -9 3268.42 136.623  33
  -1  19  -9 3213.98 131.497  34
  -1  19  -9 3237.48 128.163  26
  -1  19  -9 3064.31 123.229  46
  -1  19  -9 3374.55 141.646  22
  -1  19  -9 3290.34 146.066  24
  -1  19 -10 10294.7 265.015  23
  -1  19 -10 10626.9 264.089  24
  -1  19 -10 10217.3 250.741  41
  -1  19 -10 10476.7 250.642  34
  -1  19 -10 10373.7 246.863  26
  -1  19 -10 10534.6 249.948  33
  -1  19 -10 9571.23 228.137  30
  -1  19 -10 10801.9 241.204  57
  -1  19 -10 10466.8 233.999  50
  -1  19 -11 2860.07 95.2670  50
  -1  19 -11 2845.81 121.052  23
  -1  19 -11 3082.38 114.252  41
  -1  19 -11 3025.14 113.945  34
  -1  19 -11 2803.48 95.6349  30
  -1  19 -11 3042.70 109.764  33
  -1  19 -11 2897.73 107.877  26
  -1  19 -11 3036.19 106.379  57
  -1  19 -11 3040.17 104.297  55
  -1  19 -12 761.018 54.4704  41
  -1  19 -12 712.327 46.8224  55
  -1  19 -12 706.721 57.8165  23
  -1  19 -12 776.740 51.0547  26
  -1  19 -12 680.599 41.5758  31
  -1  19 -12 728.440 51.3803  43
   1  20 -12 207.789 31.3427  26
   1  20 -12 280.646 35.7933  31
   1  20 -12 252.703 41.4716  43
   1  20 -12 241.933 37.8404  55
   1  20 -11 447.239 57.8140  33
   1  20 -11 471.264 56.7619  31
   1  20 -11 405.957 51.9524  55
   1  20 -11 449.704 62.1501  23
   1  20 -11 391.325 42.0446  49
   1  20 -11 411.434 52.3888  50
   1  20 -11 388.443 45.0401  26
   1  20 -10 2535.23 114.204  41
   1  20 -10 2237.61 91.6480  27
   1  20 -10 2357.87 98.6112  26
   1  20 -10 2502.00 122.870  23
   1  20 -10 2513.58 115.213  33
   1  20 -10 2318.62 92.6894  47
   1  20 -10 2468.23 105.235  50
   1  20 -10 2311.84 96.7947  49
   1  20 -10 2547.84 106.724  57
   1  20  -9 3217.84 126.532  50
   1  20  -9 2960.86 140.910  23
   1  20  -9 3040.11 131.372  41
   1  20  -9 3071.31 123.684  55
   1  20  -9 2825.92 134.576  33
   1  20  -9 3019.19 115.600  26
   1  20  -9 2911.78 120.750  57
   1  20  -8 3746.03 157.336  23
   1  20  -8 3791.48 145.698  24
   1  20  -8 3871.19 139.336  34
   1  20  -8 3713.85 146.756  41
   1  20  -8 3881.49 132.038  26
   1  20  -8 3952.17 148.202  50
   1  20  -8 3693.38 123.899  58
   1  20  -8 3954.98 140.792  57
   1  20  -7 1346.55 81.2662  34
   1  20  -7 1239.43 87.7206  41
   1  20  -7 1164.98 71.0141  26
   1  20  -7 1234.49 81.5146  57
   1  20  -7 1256.39 70.9014  58
   1  20  -7 1180.26 78.1085  22
   1  20  -7 1265.91 86.2145  24
   1  20  -6 9139.56 231.326  24
   1  20  -6 8901.28 219.551  22
   1  20  -6 9048.50 228.549  41
   1  20  -6 8588.87 200.631  46
   1  20  -6 8758.35 202.513  58
   1  20  -6 9146.80 216.926  57
   1  20  -6 8693.11 214.385  34
   1  20  -5 6938.32 175.017  34
   1  20  -5 6740.42 177.270  22
   1  20  -5 6718.96 186.023  24
   1  20  -5 6822.49 165.197  58
   1  20  -4 4940.34 146.493  24
   1  20  -4 4762.10 126.825  58
  -1  20  -5 8771.14 216.986  25
  -1  20  -5 9193.37 212.249  26
  -1  20  -5 9358.54 217.381  37
  -1  20  -6 14945.3 304.042  58
  -1  20  -6 14145.4 300.518  26
  -1  20  -6 14145.2 302.917  37
  -1  20  -6 14147.9 310.646  34
  -1  20  -6 14454.4 325.512  22
  -1  20  -6 14582.7 331.799  24
  -1  20  -6 13846.5 301.469  25
  -1  20  -6 14251.5 303.299  46
  -1  20  -7 6696.89 181.579  58
  -1  20  -7 6527.89 181.769  37
  -1  20  -7 6572.01 187.988  34
  -1  20  -7 6206.91 174.768  25
  -1  20  -7 6235.88 178.723  26
  -1  20  -7 6423.47 197.419  22
  -1  20  -7 6581.04 204.926  24
  -1  20  -7 6299.43 180.137  46
  -1  20  -8 4504.87 145.431  58
  -1  20  -8 4114.71 132.388  30
  -1  20  -8 4316.84 151.983  34
  -1  20  -8 4325.42 144.505  37
  -1  20  -8 4469.40 146.287  26
  -1  20  -8 4213.36 160.032  22
  -1  20  -8 4249.02 165.687  24
  -1  20  -8 4430.85 145.587  46
  -1  20  -9 8314.68 205.645  58
  -1  20  -9 8366.38 224.608  33
  -1  20  -9 7989.55 196.829  30
  -1  20  -9 8338.94 218.256  34
  -1  20  -9 8141.62 210.927  26
  -1  20  -9 8354.53 225.836  22
  -1  20  -9 8451.28 233.614  24
  -1  20  -9 8189.85 208.541  50
  -1  20 -10 7745.75 194.039  57
  -1  20 -10 7365.75 178.846  30
  -1  20 -10 8149.34 206.040  33
  -1  20 -10 7802.13 202.736  34
  -1  20 -10 7886.67 190.488  50
  -1  20 -10 7694.66 196.617  26
  -1  20 -10 7325.70 214.552  23
  -1  20 -11 1097.84 77.7472  23
  -1  20 -11 1120.46 70.9016  41
  -1  20 -11 1053.75 64.2096  55
  -1  20 -11 1156.76 67.5676  33
  -1  20 -11 1034.45 56.4552  50
  -1  20 -11 1014.94 62.4765  26
  -1  20 -11 1005.28 64.2788  57
  -1  20 -12 593.077 41.3237  55
  -1  20 -12 597.299 51.4899  23
  -1  20 -12 596.387 40.3444  26
  -1  20 -12 607.615 45.9468  43
  -1  20 -12 530.541 34.3000  31
   1  21 -12 982.750 50.1274  31
   1  21 -12 1007.66 55.3971  43
   1  21 -12 918.736 50.6151  55
   1  21 -11 7087.79 163.534  26
   1  21 -11 7012.96 158.575  49
   1  21 -11 7336.61 171.168  50
   1  21 -11 7240.31 183.506  33
   1  21 -11 7131.70 178.690  31
   1  21 -11 7239.18 190.976  23
   1  21 -10 4249.99 142.093  43
[truncated: 1,864,736 more chars]
