# Supplementary material for: Fluorine–hydrogen inter­actions observed in a helix structure having an orn-free gramicidin S sequence incorporating 4-trans-fluoro­proline
Source: Acta Crystallogr E Crystallogr Commun. 2025 Mar 27;81(Pt 4):345–9. doi: 10.1107/S2056989025002592 (PMC11974333; doi:10.1107/S2056989025002592)
Supplement: Supplementary file 2 [file e-81-00345-Isup4.hkl]

data_I                                                                          
_shelx_title ' 220325fLGS10: Boc-(D-Phe-(R)FPro-Val-Leu-Leu)-OMe.MeOH P21'      
_shelx_refln_list_code          4                                               
_shelx_F_calc_maximum      249.23                                               
_exptl_crystal_F_000      1444.00                                               
_reflns_d_resolution_high  0.8034                                               
                                                                                
loop_                                                                           
 _space_group_symop_operation_xyz                                               
 'x, y, z'                                                                      
 '-x, y+1/2, -z'                                                                
                                                                                
_cell_length_a    10.1248                                                       
_cell_length_b    28.7263                                                       
_cell_length_c    12.6378                                                       
_cell_angle_alpha  90.000                                                       
_cell_angle_beta   96.484                                                       
_cell_angle_gamma  90.000                                                       
                                                                                
_shelx_F_squared_multiplier     1.000                                           
                                                                                
loop_                                                                           
 _refln_index_h                                                                 
 _refln_index_k                                                                 
 _refln_index_l                                                                 
 _refln_F_squared_calc                                                          
 _refln_F_squared_meas                                                          
 _refln_F_squared_sigma                                                         
 _refln_observed_status                                                         
   1 -34   0        206.11        183.04         4.16 o                         
   2 -34   0          5.08          6.26         1.02 o                         
   3 -34   0        451.01        427.57         7.88 o                         
   1 -33   0          4.95          7.52         0.88 o                         
   2 -33   0        204.24        207.54         5.04 o                         
   3 -33   0         35.39         40.74         2.02 o                         
   4 -33   0          3.51          4.00         1.01 o                         
   0 -32   0         43.67         43.32         1.67 o                         
   1 -32   0        479.11        475.28         5.66 o                         
   2 -32   0        291.21        293.32        12.57 o                         
   3 -32   0        149.57        139.04         6.32 o                         
   4 -32   0         17.49         19.86         1.23 o                         
   5 -32   0         79.72         69.58         2.22 o                         
   1 -31   0        125.30        132.23         2.63 o                         
   2 -31   0         49.48         56.07         1.40 o                         
   3 -31   0        101.59         85.39         1.89 o                         
   4 -31   0        122.82        121.23         3.28 o                         
   5 -31   0         39.95         35.17         1.86 o                         
   6 -31   0         35.78         35.50         1.12 o                         
   0 -30   0       2591.13       2515.66        28.81 o                         
   1 -30   0        405.67        376.35         4.91 o                         
   2 -30   0        843.00        772.81         7.39 o                         
   3 -30   0        127.16        127.10         3.01 o                         
   4 -30   0         41.74         49.47         1.75 o                         
   5 -30   0         57.61         59.64         1.87 o                         
   6 -30   0          8.92         12.78         0.92 o                         
   1 -29   0        257.14        241.63         3.79 o                         
   2 -29   0         54.88         61.71         1.94 o                         
   3 -29   0         17.19         15.77         1.04 o                         
   4 -29   0         62.67         60.04         2.10 o                         
   5 -29   0        295.52        298.07         4.95 o                         
   6 -29   0        126.41        127.16         2.66 o                         
   0 -28   0        888.18        905.87        12.54 o                         
   1 -28   0        330.34        314.43         4.43 o                         
   2 -28   0         29.66         24.97         1.42 o                         
   3 -28   0         52.27         53.84         1.64 o                         
   4 -28   0        876.75        839.15        11.22 o                         
   5 -28   0        111.84        123.80         2.58 o                         
   6 -28   0        316.23        308.50         4.96 o                         
   7 -28   0         26.38         34.56         1.70 o                         
   1 -27   0        215.77        215.93         4.06 o                         
   2 -27   0        210.73        232.08         3.46 o                         
   3 -27   0        592.30        581.02         6.28 o                         
   4 -27   0        309.85        290.57        13.35 o                         
   5 -27   0       1281.21       1239.62        13.49 o                         
   6 -27   0        161.33        161.98         3.39 o                         
   7 -27   0        110.28        103.65         3.24 o                         
   8 -27   0          8.36          9.25         0.99 o                         
   0 -26   0       1899.83       1857.21        58.31 o                         
   1 -26   0       1834.89       1763.43        13.51 o                         
   2 -26   0        561.75        559.58         5.42 o                         
   3 -26   0        185.63        173.83         3.00 o                         
   4 -26   0        249.77        247.89         5.02 o                         
   5 -26   0        369.78        377.66         5.22 o                         
   6 -26   0        350.10        304.88         7.52 o                         
   7 -26   0        115.11        111.04         4.28 o                         
   8 -26   0        133.03        128.13         3.46 o                         
   1 -25   0        374.49        360.99         4.01 o                         
   2 -25   0        396.60        441.39         4.58 o                         
   3 -25   0        679.21        614.35         6.68 o                         
   4 -25   0        314.08        310.39         7.86 o                         
   5 -25   0         58.22         46.44         1.80 o                         
   6 -25   0        203.66        176.06         5.05 o                         
   7 -25   0          4.65          4.12         0.80 o                         
   8 -25   0         93.85         83.07         5.25 o                         
   0 -24   0        233.21        215.54         3.60 o                         
   1 -24   0        211.24        227.80         2.99 o                         
   2 -24   0         63.21         63.24         1.56 o                         
   3 -24   0       1190.41       1182.13        10.99 o                         
   4 -24   0         26.48         28.12         1.68 o                         
   5 -24   0        124.68        120.12         2.82 o                         
   6 -24   0        123.34        120.77         2.58 o                         
   7 -24   0        150.19        155.52         2.40 o                         
   8 -24   0         81.33         81.31         1.66 o                         
   1 -23   0       1431.87       1493.34        12.92 o                         
   2 -23   0        124.72        143.80         2.30 o                         
   3 -23   0        849.58        812.86         8.19 o                         
   4 -23   0       1077.09       1012.81        15.82 o                         
   5 -23   0        716.43        692.79         7.12 o                         
   6 -23   0         63.02         62.08         1.95 o                         
   7 -23   0        730.73        700.29         6.85 o                         
   8 -23   0        246.82        252.87         3.72 o                         
   9 -23   0        169.04        155.59         2.73 o                         
   0 -22   0        423.52        443.43         7.23 o                         
   1 -22   0          2.46          2.76         0.72 o                         
   2 -22   0        291.61        311.03         3.57 o                         
   3 -22   0        173.65        163.78         3.35 o                         
   4 -22   0        249.08        255.61         4.11 o                         
   5 -22   0       2068.91       2035.08        20.54 o                         
   6 -22   0        319.92        313.57         4.73 o                         
   7 -22   0        327.17        326.03         4.05 o                         
   8 -22   0         37.70         47.08         1.27 o                         
   9 -22   0         45.90         49.53         1.58 o                         
   1 -21   0        163.78        167.59         2.37 o                         
   2 -21   0        159.28        160.38         2.34 o                         
   3 -21   0        195.63        197.06         5.75 o                         
   4 -21   0         50.05         54.82         1.51 o                         
   5 -21   0       1114.86       1175.06        12.49 o                         
   6 -21   0        256.54        270.36         4.78 o                         
   7 -21   0        381.99        377.71         4.55 o                         
   8 -21   0        218.10        202.82         2.83 o                         
   9 -21   0         15.98         17.66         1.20 o                         
   0 -20   0        223.29        197.66         3.21 o                         
   1 -20   0         86.91         95.21         1.71 o                         
   2 -20   0        321.46        333.69         3.63 o                         
   3 -20   0         75.71         77.70         2.21 o                         
   4 -20   0        239.07        270.28         3.45 o                         
   5 -20   0        631.33        667.07         7.10 o                         
   6 -20   0       1077.29       1082.97         9.18 o                         
   7 -20   0        177.45        167.96         2.60 o                         
   8 -20   0        699.83        676.27         8.76 o                         
   9 -20   0         53.64         51.78         1.48 o                         
  10 -20   0        202.85        205.20         4.93 o                         
   1 -19   0        229.61        199.04         2.50 o                         
   2 -19   0        357.53        352.26         3.69 o                         
   3 -19   0         33.05         34.36         1.57 o                         
   4 -19   0       1284.80       1240.19        12.81 o                         
   5 -19   0        268.28        279.51         3.75 o                         
   6 -19   0        156.90        134.07         2.23 o                         
   7 -19   0        929.91        894.09        14.49 o                         
   8 -19   0         84.20         79.92         2.76 o                         
   9 -19   0        112.25        116.69         2.58 o                         
  10 -19   0         52.84         52.10         2.50 o                         
   0 -18   0       1345.70       1494.46        14.36 o                         
   1 -18   0        437.60        398.02         3.88 o                         
   2 -18   0       1425.81       1463.84        11.09 o                         
   3 -18   0       1567.49       1593.65        12.17 o                         
   4 -18   0        902.66        925.64         6.74 o                         
   5 -18   0       1041.20       1002.58         7.92 o                         
   6 -18   0        494.80        465.17         4.23 o                         
   7 -18   0        177.64        165.27         3.07 o                         
   8 -18   0        110.74        119.74         2.11 o                         
   9 -18   0         37.58         35.75         1.21 o                         
  10 -18   0         19.27         16.05         1.83 o                         
   1 -17   0       2026.35       2130.59        15.30 o                         
   2 -17   0          9.31         12.25         1.35 o                         
   3 -17   0        968.20        944.83         7.19 o                         
   4 -17   0          3.95          3.77         0.65 o                         
   5 -17   0        386.45        387.17         3.64 o                         
   6 -17   0        800.85        792.84         6.15 o                         
   7 -17   0        511.09        513.53         5.87 o                         
   8 -17   0         89.65         91.90         1.88 o                         
   9 -17   0        114.15        112.17         2.21 o                         
  10 -17   0         10.90         12.14         1.10 o                         
   0 -16   0         29.64         45.04         1.57 o                         
   1 -16   0       1212.64       1275.04         9.58 o                         
   2 -16   0        334.07        347.80         3.45 o                         
   3 -16   0         31.90         41.70         0.92 o                         
   4 -16   0        266.33        290.21         2.90 o                         
   5 -16   0       1051.26       1115.12         8.55 o                         
   6 -16   0        283.88        276.62         3.20 o                         
   7 -16   0       1000.05       1017.91         8.00 o                         
   8 -16   0         69.07         72.80         1.62 o                         
   9 -16   0        330.78        319.66         4.32 o                         
  10 -16   0         83.60         81.92         2.04 o                         
   1 -15   0        917.48        906.73         7.41 o                         
   2 -15   0        346.07        373.11         3.23 o                         
   3 -15   0        219.61        234.35         2.07 o                         
   4 -15   0         25.03         26.17         0.87 o                         
   5 -15   0        603.87        638.00         5.03 o                         
   6 -15   0        211.36        218.36         2.74 o                         
   7 -15   0        185.14        200.64         3.51 o                         
   8 -15   0         30.11         23.28         1.06 o                         
   9 -15   0         99.32         90.47         2.05 o                         
  10 -15   0         87.34         77.55         2.48 o                         
  11 -15   0        112.58        105.23         3.37 o                         
   0 -14   0       1600.01       1695.89        23.46 o                         
   1 -14   0       1051.71       1112.68         8.02 o                         
   2 -14   0        348.65        372.68         3.11 o                         
   3 -14   0       1214.42       1218.33         7.01 o                         
   4 -14   0       1058.94       1100.61         7.16 o                         
   5 -14   0        447.02        435.94         6.28 o                         
   6 -14   0        651.33        662.15         5.65 o                         
   7 -14   0       1029.00        939.72         8.00 o                         
   8 -14   0        702.02        702.50         7.36 o                         
   9 -14   0        197.64        182.03         3.84 o                         
  10 -14   0        295.88        321.79        12.24 o                         
  11 -14   0         62.60         68.75         2.84 o                         
   1 -13   0        162.20        176.14         1.75 o                         
   2 -13   0       1130.33       1073.19         6.39 o                         
   3 -13   0        193.03        186.16         1.67 o                         
   4 -13   0       1131.73       1110.22         6.52 o                         
   5 -13   0        936.88        899.62         6.42 o                         
   6 -13   0        461.11        488.81         4.18 o                         
   7 -13   0        205.50        199.87         2.45 o                         
   8 -13   0        188.39        181.52         3.79 o                         
   9 -13   0         67.39         67.65         1.78 o                         
  10 -13   0        316.76        302.91         4.57 o                         
  11 -13   0         84.28         78.80         1.72 o                         
   1 -12   0       2113.48       2248.90        36.95 o                         
   2 -12   0        493.64        485.42         3.62 o                         
   3 -12   0        233.94        248.79         2.92 o                         
   4 -12   0        898.76       1011.94         5.99 o                         
   5 -12   0       1209.91       1171.61         7.03 o                         
   6 -12   0        401.93        383.95         3.50 o                         
   7 -12   0       2773.99       2708.66        20.37 o                         
   8 -12   0        431.71        423.21         5.15 o                         
   9 -12   0        723.45        672.11         8.37 o                         
  10 -12   0        182.01        187.68         2.96 o                         
  11 -12   0         54.52         49.54         1.32 o                         
   1 -11   0       2314.35       2231.89        24.16 o                         
   2 -11   0       2633.93       2856.08        18.49 o                         
   3 -11   0       1608.44       1615.00         8.28 o                         
   4 -11   0         87.15         85.24         0.92 o                         
   5 -11   0        267.67        257.75         2.44 o                         
   6 -11   0        365.10        390.30         3.27 o                         
   7 -11   0       1815.27       1843.85        17.14 o                         
   8 -11   0         87.03         75.46         2.43 o                         
   9 -11   0        414.40        378.35         5.55 o                         
  10 -11   0        365.68        349.03         4.43 o                         
  11 -11   0        103.84        112.13         1.96 o                         
   0 -10   0       2136.05       1802.16        27.13 o                         
   1 -10   0       6560.18       6290.99        93.81 o                         
   2 -10   0       4890.58       4626.16        44.26 o                         
   3 -10   0        357.79        398.60         2.68 o                         
   4 -10   0        937.22       1016.41         5.41 o                         
   5 -10   0       2957.06       3071.51        22.51 o                         
   6 -10   0        543.01        533.66         4.07 o                         
   7 -10   0         47.33         45.65         1.20 o                         
   8 -10   0         98.53         98.44         1.99 o                         
   9 -10   0       1229.52       1189.18        13.09 o                         
  10 -10   0        297.79        287.19         3.74 o                         
  11 -10   0         45.04         55.78         1.30 o                         
   1  -9   0       1489.09       1445.09        18.43 o                         
   2  -9   0      10961.39      10732.38        85.29 o                         
   3  -9   0       8679.09       8720.94        51.14 o                         
   4  -9   0         26.29         42.96         0.77 o                         
   5  -9   0       1888.53       1889.84         9.45 o                         
   6  -9   0        581.93        568.90         4.48 o                         
   7  -9   0        609.55        594.67         5.65 o                         
   8  -9   0         37.72         38.76         1.32 o                         
   9  -9   0        813.89        836.27         8.52 o                         
  10  -9   0        162.44        171.46         2.75 o                         
  11  -9   0         74.73         79.76         1.58 o                         
  12  -9   0         36.05         30.35         1.84 o                         
   0  -8   0      10078.69       9842.54       144.52 o                         
   1  -8   0         11.84         16.32         2.51 o                         
   2  -8   0        768.09        737.77         7.42 o                         
   3  -8   0        886.04        916.85         9.18 o                         
   4  -8   0       2521.64       2597.76        12.31 o                         
   5  -8   0       2349.05       2386.87        14.77 o                         
   6  -8   0         30.41         37.35         0.95 o                         
   7  -8   0        347.79        334.88         3.49 o                         
   8  -8   0        191.10        173.94         2.62 o                         
   9  -8   0        163.54        161.83         3.47 o                         
  10  -8   0         81.16         90.77         2.27 o                         
  11  -8   0        228.01        230.46         3.73 o                         
  12  -8   0        128.54        118.95         3.76 o                         
   1  -7   0        136.54        159.48         2.24 o                         
   2  -7   0       9752.08       9442.39        98.73 o                         
   3  -7   0        760.29        732.05         8.32 o                         
   4  -7   0       1378.43       1330.78         6.44 o                         
   5  -7   0        365.28        357.84         3.12 o                         
   6  -7   0        930.13        888.86         6.23 o                         
   7  -7   0       1275.92       1257.38         9.44 o                         
   8  -7   0        612.28        561.53         5.71 o                         
   9  -7   0        744.56        728.58         9.32 o                         
  10  -7   0        193.92        206.38         3.85 o                         
  11  -7   0        160.82        172.27         2.45 o                         
  12  -7   0         42.07         45.93         2.38 o                         
   0  -6   0      62052.46      44980.46       657.79 o                         
   1  -6   0        369.91        371.56         4.70 o                         
   2  -6   0       6829.26       6637.69        69.68 o                         
   3  -6   0        987.26       1062.08         8.81 o                         
   4  -6   0        277.27        339.42         2.23 o                         
   5  -6   0       2143.34       2144.32        12.09 o                         
   6  -6   0        176.04        164.44         1.96 o                         
   7  -6   0        724.18        703.96         6.23 o                         
   8  -6   0        372.92        393.12         4.98 o                         
   9  -6   0        330.34        318.29         5.08 o                         
  10  -6   0        365.66        365.59         6.61 o                         
  11  -6   0        207.43        199.68         2.94 o                         
  12  -6   0          3.22          2.05         0.80 o                         
   1  -5   0      19882.47      16655.19       140.10 o                         
   2  -5   0       1035.85       1013.53         9.31 o                         
   3  -5   0       1135.91       1149.50         8.48 o                         
   4  -5   0       1434.33       1455.17         8.28 o                         
   5  -5   0        112.23        120.60         1.34 o                         
   6  -5   0       2208.27       2157.20        12.76 o                         
   7  -5   0        645.24        646.59         7.51 o                         
   8  -5   0       1454.04       1422.62        18.86 o                         
   9  -5   0        109.90        121.85         2.97 o                         
  10  -5   0       1066.87       1065.02        14.23 o                         
  11  -5   0        193.57        195.83         2.68 o                         
  12  -5   0          5.04          4.95         0.69 o                         
   0  -4   0       1413.85       1334.46        18.69 o                         
   1  -4   0       7440.18       6832.61       100.76 o                         
   2  -4   0       5026.87       4808.22        69.68 o                         
   3  -4   0        163.61        164.15         1.88 o                         
   4  -4   0       2375.08       2355.47        17.66 o                         
   5  -4   0       1183.18       1159.37         5.83 o                         
   6  -4   0        805.99        841.65         6.30 o                         
   7  -4   0        285.09        277.17         2.83 o                         
   8  -4   0        971.17        977.47         8.59 o                         
   9  -4   0        857.12        872.41        12.45 o                         
  10  -4   0        352.32        341.17         5.05 o                         
  11  -4   0         33.34         29.65         1.22 o                         
  12  -4   0          8.63          8.35         0.81 o                         
   1  -3   0       1795.32       1652.64        17.56 o                         
   2  -3   0      13546.55      11652.60       181.64 o                         
   3  -3   0      24468.58      22137.43       194.72 o                         
   4  -3   0        168.50        178.78         2.14 o                         
   5  -3   0        798.71        818.81         4.38 o                         
   6  -3   0        458.32        470.51         4.41 o                         
   7  -3   0       2574.37       2617.75        18.60 o                         
   8  -3   0        415.57        396.20         4.37 o                         
   9  -3   0       1451.50       1539.16        19.44 o                         
  10  -3   0        189.94        188.81         3.53 o                         
  11  -3   0        174.97        179.04         3.16 o                         
  12  -3   0        271.21        269.78         6.30 o                         
   1  -2   0       6756.50       6141.35        63.95 o                         
   2  -2   0      11210.26      10143.37        87.62 o                         
   3  -2   0      12501.91      12082.82        79.89 o                         
   4  -2   0       3418.39       3404.88        23.47 o                         
   5  -2   0        153.07        163.83         1.30 o                         
   6  -2   0         42.35         33.25         0.73 o                         
   7  -2   0        344.93        359.80         3.27 o                         
   8  -2   0         42.52         43.91         1.62 o                         
   9  -2   0        184.64        183.80         5.55 o                         
  10  -2   0        224.32        224.66         5.15 o                         
  11  -2   0        391.97        388.06        11.05 o                         
  12  -2   0         86.14         92.15         1.97 o                         
   1  -1   0      11393.14       9774.31        92.01 o                         
   2  -1   0       5783.60       5356.73        45.12 o                         
   3  -1   0        279.98        287.39         2.58 o                         
   4  -1   0       1453.49       1435.83        10.56 o                         
   5  -1   0        435.99        448.50         2.44 o                         
   6  -1   0        756.76        803.01         6.31 o                         
   7  -1   0        884.08        849.65         6.09 o                         
   8  -1   0        865.33        875.97         7.67 o                         
   9  -1   0        117.72        106.77         2.29 o                         
  10  -1   0        479.53        456.31         7.38 o                         
  11  -1   0         19.07         21.47         2.44 o                         
  12  -1   0        220.53        232.18         4.89 o                         
   1   0   0      14293.30      11258.33       549.60 o                         
   2   0   0        244.81        229.53         2.19 o                         
   3   0   0        734.74        721.75         6.09 o                         
   4   0   0       1156.98       1115.82        13.39 o                         
   5   0   0         48.49         49.20         0.66 o                         
   6   0   0          1.73          5.33         0.48 o                         
   7   0   0          1.11          2.09         0.56 o                         
   8   0   0          0.19          0.85         0.77 o                         
   9   0   0         68.16         70.82         1.71 o                         
  10   0   0         40.17         42.83         2.03 o                         
  11   0   0        114.66        116.39         4.05 o                         
  12   0   0          0.09          0.60         0.82 o                         
   1   1   0      11359.61       9701.91        84.33 o                         
   2   1   0       5806.20       5373.05        58.49 o                         
   3   1   0        281.52        285.20         2.84 o                         
   4   1   0       1435.01       1439.52        15.91 o                         
   5   1   0        435.72        446.60         2.71 o                         
   6   1   0        751.20        799.83         4.17 o                         
   7   1   0        892.24        845.79         5.63 o                         
   8   1   0        865.21        851.76         9.02 o                         
   9   1   0        121.35        114.38         2.43 o                         
  10   1   0        477.84        441.28         7.02 o                         
  11   1   0         19.52         23.83         1.95 o                         
  12   1   0        220.94        235.68         4.15 o                         
   1   2   0       6762.64       6112.75        92.03 o                         
   2   2   0      11223.16      10465.25       100.52 o                         
   3   2   0      12485.69      12011.82        92.63 o                         
   4   2   0       3412.59       3395.67        36.25 o                         
   5   2   0        153.83        164.62         1.12 o                         
   6   2   0         44.22         36.35         0.62 o                         
   7   2   0        347.43        365.34         2.84 o                         
   8   2   0         41.66         40.97         1.19 o                         
   9   2   0        184.12        177.66         3.57 o                         
  10   2   0        221.51        227.17         4.58 o                         
  11   2   0        386.64        331.23         8.99 o                         
  12   2   0         84.86         92.52         3.46 o                         
   1   3   0       1799.47       1651.81        24.66 o                         
   2   3   0      13618.07      11963.21        99.57 o                         
   3   3   0      24486.69      22180.43       316.07 o                         
   4   3   0        171.81        190.11         6.16 o                         
   5   3   0        802.08        811.02         4.86 o                         
   6   3   0        464.61        472.05         4.11 o                         
   7   3   0       2572.10       2614.94        14.85 o                         
   8   3   0        416.58        389.35         3.77 o                         
   9   3   0       1455.29       1540.05        22.68 o                         
  10   3   0        194.09        193.45         4.17 o                         
  11   3   0        175.15        187.74         6.47 o                         
  12   3   0        270.86        273.63         6.66 o                         
   0   4   0       1415.27       1338.62        11.70 o                         
   1   4   0       7439.84       6783.79        49.91 o                         
   2   4   0       5061.44       4797.01        65.09 o                         
   3   4   0        163.45        169.20         1.94 o                         
   4   4   0       2375.96       2373.26        13.19 o                         
   5   4   0       1186.64       1157.05         4.97 o                         
   6   4   0        806.53        847.44         5.40 o                         
   7   4   0        286.23        284.87         2.75 o                         
   8   4   0        954.22        950.10         8.04 o                         
   9   4   0        862.48        864.74        11.50 o                         
  10   4   0        355.55        342.21         4.97 o                         
  11   4   0         33.75         29.76         1.67 o                         
  12   4   0          8.96          8.45         1.56 o                         
   1   5   0      19959.23      16523.42       143.17 o                         
   2   5   0       1036.51       1007.02         6.08 o                         
   3   5   0       1143.27       1159.87         8.64 o                         
   4   5   0       1427.56       1474.88         8.59 o                         
   5   5   0        113.34        120.03         1.34 o                         
   6   5   0       2210.85       2172.90        11.67 o                         
   7   5   0        647.83        639.26         4.53 o                         
   8   5   0       1451.17       1459.06        11.55 o                         
   9   5   0        111.06        125.13         4.89 o                         
  10   5   0       1073.16       1088.37        14.04 o                         
  11   5   0        193.21        196.73         4.05 o                         
  12   5   0          4.67          4.21         1.31 o                         
   0   6   0      62114.55      41442.00       442.08 o                         
   1   6   0        349.16        360.32         7.32 o                         
   2   6   0       6833.83       6499.60        56.98 o                         
   3   6   0        987.56       1072.25         9.06 o                         
   4   6   0        279.73        338.80         2.45 o                         
   5   6   0       2147.47       2133.16        12.14 o                         
   6   6   0        176.44        162.76         1.93 o                         
   7   6   0        732.79        715.43         5.86 o                         
   8   6   0        374.76        379.64         4.64 o                         
   9   6   0        328.52        323.96         5.08 o                         
  10   6   0        362.59        360.61         6.43 o                         
  11   6   0        206.10        204.90         8.25 o                         
  12   6   0          3.13          2.87         1.17 o                         
   1   7   0        141.86        161.57         1.97 o                         
   2   7   0       9749.35       9342.34        61.88 o                         
   3   7   0        752.93        721.53         5.23 o                         
   4   7   0       1374.36       1323.78         6.65 o                         
   5   7   0        361.54        354.19         2.57 o                         
   6   7   0        927.20        880.21         6.63 o                         
   7   7   0       1276.87       1269.59         8.57 o                         
   8   7   0        609.78        562.66         5.52 o                         
   9   7   0        740.03        702.68        11.16 o                         
  10   7   0        194.29        200.34         4.52 o                         
  11   7   0        160.21        170.79         3.72 o                         
  12   7   0         41.87         44.75         2.15 o                         
   0   8   0      10119.54       9820.22       100.57 o                         
   1   8   0         11.38         12.70         0.65 o                         
   2   8   0        773.11        749.12         7.22 o                         
   3   8   0        893.91        919.94         6.46 o                         
   4   8   0       2541.09       2617.01        14.63 o                         
   5   8   0       2334.98       2376.66        10.48 o                         
   6   8   0         29.55         36.07         1.14 o                         
   7   8   0        345.07        335.36         3.44 o                         
   8   8   0        189.80        179.09         2.71 o                         
   9   8   0        161.79        149.47         2.72 o                         
  10   8   0         80.09         92.45         3.60 o                         
  11   8   0        230.87        242.56         4.52 o                         
   1   9   0       1491.62       1389.23         8.99 o                         
   2   9   0      10967.48      10912.73        72.11 o                         
   3   9   0       8708.70       8770.47        51.47 o                         
   4   9   0         25.88         40.52         0.85 o                         
   5   9   0       1878.29       1864.60         8.34 o                         
   6   9   0        582.83        560.13         7.17 o                         
   7   9   0        599.70        574.98         5.43 o                         
   8   9   0         39.41         38.61         1.30 o                         
   9   9   0        809.30        804.58         9.25 o                         
  10   9   0        162.60        175.68         4.26 o                         
  11   9   0         76.23         82.59         2.45 o                         
   0  10   0       2145.30       1813.14        14.26 o                         
   1  10   0       6564.59       6318.87        42.19 o                         
   2  10   0       4915.71       4474.05        43.46 o                         
   3  10   0        362.51        400.62         3.15 o                         
   4  10   0        939.01        998.75         5.53 o                         
   5  10   0       2965.22       3056.53        14.68 o                         
   6  10   0        549.40        541.97         6.40 o                         
   7  10   0         47.91         47.70         1.42 o                         
   8  10   0         99.98         99.31         2.19 o                         
   9  10   0       1231.97       1197.06        15.69 o                         
  10  10   0        298.15        299.47         4.75 o                         
  11  10   0         44.60         56.16         1.99 o                         
   1  11   0       2310.34       2234.80        15.51 o                         
   2  11   0       2642.39       2874.08        19.27 o                         
   3  11   0       1592.98       1604.63        11.53 o                         
   4  11   0         92.56         91.13         1.05 o                         
   5  11   0        267.17        257.84         3.45 o                         
   6  11   0        368.61        398.08         3.89 o                         
   7  11   0       1816.18       1803.94        16.45 o                         
   8  11   0         83.71         72.64         2.44 o                         
   9  11   0        413.92        400.14        12.26 o                         
  10  11   0        364.38        356.61         5.07 o                         
  11  11   0        103.29        113.89         2.70 o                         
   0  12   0      11572.27      11903.64       102.76 o                         
   1  12   0       2107.85       2263.44        11.82 o                         
   2  12   0        492.74        496.22         5.16 o                         
   3  12   0        228.11        240.44         2.56 o                         
   4  12   0        898.74        991.86         8.19 o                         
   5  12   0       1215.44       1151.22         9.73 o                         
   6  12   0        404.52        384.63         4.31 o                         
   7  12   0       2790.72       2686.17        25.59 o                         
   8  12   0        435.03        423.97         7.48 o                         
   9  12   0        728.38        706.99        14.13 o                         
  10  12   0        180.22        182.44         2.58 o                         
  11  12   0         54.06         50.72         2.58 o                         
   1  13   0        167.01        179.44         1.64 o                         
   2  13   0       1125.76       1061.95         6.32 o                         
   3  13   0        188.96        179.13         1.89 o                         
   4  13   0       1145.50       1084.50         8.48 o                         
   5  13   0        944.36        888.87        12.96 o                         
   6  13   0        459.67        481.88         5.41 o                         
   7  13   0        204.30        205.96         2.85 o                         
   8  13   0        187.46        181.15         4.57 o                         
   9  13   0         68.77         70.62         2.25 o                         
  10  13   0        317.58        300.06         3.40 o                         
  11  13   0         85.33         80.26         3.10 o                         
   0  14   0       1596.79       1707.07        13.89 o                         
   1  14   0       1051.08       1111.96         8.80 o                         
   2  14   0        350.85        366.06         3.99 o                         
   3  14   0       1219.10       1158.42         9.82 o                         
   4  14   0       1051.62       1026.99         8.35 o                         
   5  14   0        444.52        425.66         4.18 o                         
   6  14   0        642.55        656.58         6.28 o                         
   7  14   0       1016.98        944.58         8.50 o                         
   8  14   0        705.07        704.29         7.71 o                         
   9  14   0        199.59        190.98         9.88 o                         
  10  14   0        298.41        319.83         3.96 o                         
  11  14   0         60.36         70.52         2.78 o                         
   1  15   0        916.08        904.78         5.08 o                         
   2  15   0        348.75        374.41         5.32 o                         
   3  15   0        217.62        225.44         3.26 o                         
   4  15   0         24.19         24.04         1.35 o                         
   5  15   0        605.02        631.63         5.76 o                         
   6  15   0        210.09        220.63         2.92 o                         
   7  15   0        184.03        195.43         3.37 o                         
   8  15   0         29.28         23.91         1.71 o                         
   9  15   0         99.02         93.61         3.09 o                         
  10  15   0         89.02         82.09         1.82 o                         
  11  15   0        111.05        108.01         3.36 o                         
   0  16   0         30.40         45.62         1.41 o                         
   1  16   0       1203.61       1244.86         7.87 o                         
   2  16   0        326.23        332.17         3.17 o                         
   3  16   0         32.02         41.56         1.80 o                         
   4  16   0        266.64        276.87         3.90 o                         
   5  16   0       1043.86       1096.70         8.13 o                         
   6  16   0        277.25        269.40         3.31 o                         
   7  16   0       1000.59       1006.72         8.77 o                         
   8  16   0         70.97         82.32         2.35 o                         
   9  16   0        328.60        331.16         5.96 o                         
  10  16   0         85.80         90.97         1.69 o                         
  11  16   0         73.15         75.81         2.64 o                         
   1  17   0       2015.69       2066.76        13.51 o                         
   2  17   0          9.42          9.47         1.48 o                         
   4  17   0          3.32          3.33         0.79 o                         
   5  17   0        387.48        395.11         4.23 o                         
   6  17   0        802.03        791.62         6.77 o                         
   7  17   0        507.39        512.73         4.87 o                         
   8  17   0         90.31         95.28         2.18 o                         
   9  17   0        115.63        117.40         3.30 o                         
  10  17   0         10.98         11.67         0.93 o                         
   0  18   0       1338.13       1413.27        17.96 o                         
   1  18   0        433.23        377.31         6.69 o                         
   2  18   0       1423.73       1366.16        24.64 o                         
   4  18   0        901.02        902.00         9.52 o                         
   5  18   0       1032.96        985.57         8.35 o                         
   6  18   0        495.81        463.60         4.69 o                         
   7  18   0        178.64        174.10         2.51 o                         
   8  18   0        108.92        119.18         2.18 o                         
   9  18   0         37.65         35.08         1.67 o                         
  10  18   0         20.01         18.91         0.96 o                         
   3  19   0         32.97         32.12         2.27 o                         
   4  19   0       1287.99       1202.70        12.14 o                         
   5  19   0        269.96        278.85         3.43 o                         
   6  19   0        156.99        134.96         2.35 o                         
   7  19   0        927.87        916.86         7.00 o                         
   8  19   0         84.12         83.66         1.84 o                         
   9  19   0        111.58        122.23         2.59 o                         
  10  19   0         52.06         52.16         1.13 o                         
   3  20   0         75.62         74.34         3.32 o                         
   4  20   0        241.67        254.87         4.79 o                         
   5  20   0        627.75        651.23         7.80 o                         
   6  20   0       1066.57       1078.33         8.56 o                         
   7  20   0        174.46        164.51         2.36 o                         
   8  20   0        696.22        700.85         5.97 o                         
   9  20   0         54.15         54.20         1.50 o                         
  10  20   0        202.56        210.20         2.60 o                         
   4  21   0         50.67         52.14         3.00 o                         
   5  21   0       1117.40       1172.56        13.14 o                         
   6  21   0        252.83        264.51         3.05 o                         
   7  21   0        381.55        388.52         3.77 o                         
   8  21   0        218.57        211.60         2.69 o                         
   9  21   0         16.42         19.37         1.01 o                         
  10  21   0         67.15         74.03         1.86 o                         
   4  22   0        248.43        245.96         6.70 o                         
   5  22   0       2072.32       2058.90        21.79 o                         
   6  22   0        321.95        321.70         3.14 o                         
   7  22   0        323.17        331.99         3.91 o                         
   8  22   0         37.76         50.33         1.33 o                         
   9  22   0         45.09         53.24         1.47 o                         
   4  23   0       1062.60        971.35        13.05 o                         
   5  23   0        718.10        698.06        10.29 o                         
   6  23   0         63.07         61.46         1.35 o                         
   7  23   0        724.80        723.62         5.55 o                         
   8  23   0        244.38        264.49         2.81 o                         
   9  23   0        167.24        167.47         2.04 o                         
   4  24   0         26.31         27.71         1.81 o                         
   5  24   0        125.76        123.54         2.52 o                         
   6  24   0        125.32        122.04         1.75 o                         
   7  24   0        151.90        161.45         2.25 o                         
   8  24   0         80.05         84.19         1.41 o                         
   9  24   0         33.40         27.68         1.25 o                         
   4  25   0        315.98        308.75         5.70 o                         
   5  25   0         58.94         47.43         1.62 o                         
   6  25   0        207.29        187.74         2.28 o                         
   7  25   0          4.72          4.24         0.67 o                         
   8  25   0         93.53         89.50         1.65 o                         
   3  26   0        184.24        157.33         5.06 o                         
   4  26   0        250.46        247.77         4.11 o                         
   5  26   0        370.48        370.28         4.45 o                         
   6  26   0        353.66        334.25         3.39 o                         
   7  26   0        116.88        113.53         1.50 o                         
   8  26   0        134.73        141.43         3.80 o                         
   4  27   0        316.14        296.04         4.45 o                         
   5  27   0       1291.59       1238.41        11.09 o                         
   6  27   0        164.87        157.89         2.26 o                         
   7  27   0        112.27        103.49         2.29 o                         
   8  27   0          8.75         10.27         0.77 o                         
   4  28   0        874.18        846.01        13.13 o                         
   5  28   0        108.36        118.75         2.05 o                         
   6  28   0        319.18        309.45         5.77 o                         
   7  28   0         26.33         34.99         1.08 o                         
   3  29   0         17.91         18.10         2.14 o                         
   4  29   0         63.10         58.37         3.52 o                         
   5  29   0        295.04        289.36         5.23 o                         
   6  29   0        128.11        127.81         2.97 o                         
   7  29   0         20.54         19.63         1.11 o                         
   3  30   0        128.34        121.71         3.13 o                         
   4  30   0         40.67         46.90         1.38 o                         
   5  30   0         58.88         60.53         1.69 o                         
   6  30   0          9.52         13.42         0.65 o                         
   3  31   0        103.35         88.90         3.65 o                         
   4  31   0        123.58        127.81         3.08 o                         
   5  31   0         41.24         34.48         1.32 o                         
   6  31   0         37.06         39.48         1.79 o                         
   2  32   0        289.57        284.17         6.93 o                         
   3  32   0        150.78        140.48         4.53 o                         
   4  32   0         17.42         20.48         1.27 o                         
   5  32   0         82.11         74.86         5.09 o                         
   3  33   0         36.91         41.57         1.57 o                         
   4  33   0          3.73          3.63         1.04 o                         
  -3 -34   1         18.85         17.03         1.27 o                         
  -2 -34   1          5.27          5.93         1.07 o                         
  -1 -34   1         15.80          9.80         1.08 o                         
   0 -34   1          0.07          1.35         1.00 o                         
   1 -34   1        194.63        171.29         7.67 o                         
   2 -34   1        112.39         91.85         2.66 o                         
   3 -34   1         78.47         68.18         2.22 o                         
  -4 -33   1        176.22        149.85         3.82 o                         
  -3 -33   1         28.85         27.91         1.31 o                         
  -2 -33   1         36.15         35.98         2.03 o                         
  -1 -33   1        194.07        198.57         4.09 o                         
   0 -33   1        105.65         82.57         2.09 o                         
   1 -33   1        353.59        327.16         5.79 o                         
   2 -33   1        282.25        287.63         7.68 o                         
   3 -33   1         56.22         55.31         4.59 o                         
   4 -33   1        121.42        139.18         3.55 o                         
  -5 -32   1         13.49         14.19         0.85 o                         
  -4 -32   1        192.18        188.59         3.25 o                         
  -3 -32   1        274.04        277.30        18.33 o                         
  -2 -32   1         23.70         29.26         1.58 o                         
  -1 -32   1         73.06         69.71         2.21 o                         
   0 -32   1        248.54        241.36         4.42 o                         
   1 -32   1         47.69         59.90         2.00 o                         
   2 -32   1        238.53        231.57         4.14 o                         
   3 -32   1         29.85         30.50         1.41 o                         
   4 -32   1         94.17         88.42         5.35 o                         
  -6 -31   1         90.15         88.87         3.52 o                         
  -5 -31   1        113.18        118.74         2.48 o                         
  -4 -31   1         40.95         38.96         1.93 o                         
  -3 -31   1         97.11         97.98         5.09 o                         
  -2 -31   1        221.86        233.13         4.45 o                         
  -1 -31   1        120.13        112.38         3.62 o                         
   0 -31   1        280.60        295.30         3.56 o                         
   1 -31   1        375.06        344.51         4.96 o                         
   2 -31   1        456.08        445.84         9.19 o                         
   3 -31   1         22.43         26.85         1.36 o                         
   4 -31   1        143.30        142.51         2.89 o                         
   5 -31   1        118.68        115.72         3.26 o                         
   6 -31   1        131.12        120.66         3.02 o                         
  -6 -30   1         61.82         61.25         1.66 o                         
  -5 -30   1         79.02         87.25         2.28 o                         
  -4 -30   1        107.55        103.75         3.65 o                         
  -3 -30   1         48.47         50.73         1.69 o                         
  -2 -30   1          5.74          4.97         0.82 o                         
  -1 -30   1        240.18        261.62         3.56 o                         
   0 -30   1        104.05         97.84         1.99 o                         
   1 -30   1        417.17        406.43         4.59 o                         
   2 -30   1        325.11        327.76         3.90 o                         
   3 -30   1        795.40        793.01        11.44 o                         
   4 -30   1        457.97        442.82         5.34 o                         
   5 -30   1        115.59        115.79         2.51 o                         
   6 -30   1          0.30          0.97         0.63 o                         
  -6 -29   1        179.87        177.42         3.28 o                         
  -5 -29   1        289.43        315.72         7.48 o                         
  -4 -29   1         72.26         76.15         3.34 o                         
  -3 -29   1        330.69        342.34         4.86 o                         
  -2 -29   1         46.26         48.30         1.51 o                         
  -1 -29   1        308.10        294.05         3.32 o                         
   0 -29   1        223.56        234.34         3.33 o                         
   1 -29   1        457.02        477.63         5.99 o                         
   2 -29   1        236.61        248.46         3.40 o                         
   3 -29   1          2.20          4.20         0.97 o                         
   4 -29   1         15.19         13.24         1.10 o                         
   5 -29   1        394.04        396.34         5.99 o                         
   6 -29   1         57.23         73.27         1.93 o                         
   7 -29   1         34.41         29.35         1.49 o                         
  -7 -28   1         48.83         48.16         1.97 o                         
  -6 -28   1        390.05        382.33         5.75 o                         
  -5 -28   1        322.70        323.04         5.47 o                         
  -4 -28   1        505.55        525.71        11.02 o                         
  -3 -28   1         86.64         90.46         2.03 o                         
  -2 -28   1         11.29         14.14         1.30 o                         
  -1 -28   1        454.62        421.16         4.34 o                         
   0 -28   1        236.99        260.17         3.65 o                         
   1 -28   1        651.20        633.99         6.62 o                         
   2 -28   1        234.04        218.60         3.24 o                         
   3 -28   1        161.44        160.39         3.10 o                         
   4 -28   1         62.19         61.32         1.90 o                         
   5 -28   1         88.44         84.34         2.48 o                         
   6 -28   1         39.44         45.29         1.39 o                         
   7 -28   1        151.99        157.49         3.83 o                         
  -8 -27   1          6.82          5.45         0.89 o                         
  -7 -27   1         13.24         12.81         1.03 o                         
  -6 -27   1        148.34        141.76         3.18 o                         
  -5 -27   1         55.48         59.37         2.29 o                         
  -4 -27   1        890.36        836.76         9.41 o                         
  -3 -27   1        119.67        117.03         2.37 o                         
  -2 -27   1       1232.51       1275.45        11.55 o                         
  -1 -27   1        427.15        457.62         5.18 o                         
   0 -27   1        227.40        217.65         3.53 o                         
   1 -27   1        120.69        117.84         2.04 o                         
   2 -27   1        140.51        145.79         2.28 o                         
   3 -27   1        270.40        255.65         4.53 o                         
   4 -27   1        419.12        420.77         6.94 o                         
   5 -27   1        464.93        448.31         5.73 o                         
   6 -27   1        137.78        139.84         2.56 o                         
   7 -27   1         33.42         34.23         1.30 o                         
   8 -27   1        199.62        187.21         4.07 o                         
  -8 -26   1        208.20        199.70         4.64 o                         
  -7 -26   1        234.02        225.20         3.94 o                         
  -6 -26   1          0.50          0.79         1.48 o                         
  -5 -26   1        307.13        297.65         4.39 o                         
  -4 -26   1        108.36         96.79         2.52 o                         
  -3 -26   1        545.99        526.89         5.93 o                         
  -2 -26   1        315.01        333.60         4.91 o                         
  -1 -26   1        439.08        426.94         4.46 o                         
   0 -26   1        329.20        348.11         4.11 o                         
   1 -26   1        118.99        116.93         2.07 o                         
   2 -26   1        116.32        134.28         2.24 o                         
   3 -26   1        492.95        493.03         5.65 o                         
   4 -26   1        979.23        964.54        13.03 o                         
   5 -26   1          9.32         11.26         1.24 o                         
   6 -26   1         15.85         21.67         1.25 o                         
   7 -26   1         76.11         80.77         2.30 o                         
   8 -26   1         85.26         92.28         2.81 o                         
  -8 -25   1         23.44         28.93         1.82 o                         
  -7 -25   1        146.18        150.26         3.22 o                         
  -6 -25   1         41.27         46.20         2.78 o                         
  -5 -25   1         80.13         95.56         3.02 o                         
  -4 -25   1        622.71        612.08         8.24 o                         
  -3 -25   1       1111.01       1094.65        10.88 o                         
  -2 -25   1        383.67        406.03         4.96 o                         
  -1 -25   1        370.33        359.16         4.36 o                         
   0 -25   1        811.32        821.81         9.15 o                         
   1 -25   1        321.03        307.91         3.61 o                         
   2 -25   1        783.18        815.52         7.19 o                         
   3 -25   1        469.76        483.76         5.64 o                         
   4 -25   1          1.21          2.97         1.43 o                         
   5 -25   1        129.02        133.33         2.91 o                         
   6 -25   1        212.20        197.75         5.76 o                         
   7 -25   1        343.89        336.30         4.39 o                         
   8 -25   1        235.57        222.34         5.23 o                         
  -8 -24   1        530.93        499.81        13.58 o                         
  -7 -24   1        145.91        134.75         2.53 o                         
  -6 -24   1        123.14        111.09         2.41 o                         
  -5 -24   1        133.93        120.01         4.61 o                         
  -4 -24   1        134.86        138.33         2.70 o                         
  -3 -24   1        110.61        121.65         2.91 o                         
  -2 -24   1        461.55        527.91         7.20 o                         
  -1 -24   1         36.08         38.49         2.40 o                         
   0 -24   1       1538.16       1404.21        13.85 o                         
   1 -24   1        780.94        780.04         7.71 o                         
   2 -24   1        606.47        702.02         7.83 o                         
   3 -24   1       1068.28       1080.50        11.45 o                         
   4 -24   1        798.55        788.61        11.41 o                         
   5 -24   1        398.43        417.33         5.81 o                         
   6 -24   1         46.80         47.87         1.69 o                         
   7 -24   1         95.56         96.18         1.97 o                         
   8 -24   1         14.15         16.29         0.75 o                         
  -9 -23   1          7.81          7.52         0.77 o                         
  -8 -23   1          7.73          6.68         0.78 o                         
  -7 -23   1         36.03         37.04         1.50 o                         
  -6 -23   1        122.29        117.31         2.58 o                         
  -5 -23   1        884.03        787.63         8.85 o                         
  -4 -23   1         46.86         33.48         1.52 o                         
  -3 -23   1       2573.27       2535.99        24.23 o                         
  -2 -23   1        247.08        233.99         3.01 o                         
  -1 -23   1        800.32        786.12         6.90 o                         
   0 -23   1       2466.70       2386.07        15.88 o                         
   1 -23   1        661.76        640.99         5.94 o                         
   2 -23   1        352.73        370.15         4.06 o                         
   3 -23   1        530.94        564.79         6.27 o                         
   4 -23   1         63.72         58.11         2.64 o                         
   5 -23   1        330.76        307.75         4.08 o                         
   6 -23   1          8.43          5.93         1.09 o                         
   7 -23   1        339.01        325.36         3.95 o                         
   8 -23   1        251.77        234.49         2.87 o                         
   9 -23   1        112.41         96.93         1.98 o                         
  -9 -22   1        257.27        242.77         5.31 o                         
  -8 -22   1        175.52        154.28         2.64 o                         
  -7 -22   1        149.63        150.45         2.51 o                         
  -6 -22   1        504.86        480.51         5.41 o                         
  -5 -22   1        510.51        503.12         6.48 o                         
  -4 -22   1        439.46        451.30         5.38 o                         
  -3 -22   1        311.42        329.79         5.01 o                         
  -2 -22   1        106.59         96.82         1.82 o                         
  -1 -22   1        212.81        217.70         2.84 o                         
   0 -22   1         39.46         52.24         1.37 o                         
   1 -22   1       1016.32        991.65         8.27 o                         
   2 -22   1       2372.98       2428.69        17.80 o                         
   3 -22   1        462.87        462.94         6.68 o                         
   4 -22   1        307.59        290.64         3.98 o                         
   5 -22   1        870.41        853.36         8.42 o                         
   6 -22   1         27.67         31.57         1.60 o                         
   7 -22   1        395.84        411.04         4.74 o                         
   8 -22   1         49.26         45.70         1.28 o                         
   9 -22   1        133.92        123.42         2.47 o                         
 -10 -21   1         28.84         28.06         1.58 o                         
  -9 -21   1         98.29        101.78         2.99 o                         
  -8 -21   1        342.11        322.92         4.34 o                         
  -7 -21   1        513.97        469.31         4.77 o                         
  -6 -21   1        745.78        727.31         7.83 o                         
  -5 -21   1       1572.83       1667.95        14.55 o                         
  -4 -21   1        355.04        368.85         4.09 o                         
  -3 -21   1          3.47          4.07         1.04 o                         
  -2 -21   1         17.64         26.59         1.04 o                         
  -1 -21   1         50.29         45.78         1.25 o                         
   0 -21   1        461.89        519.70         4.45 o                         
   1 -21   1        324.86        296.42         3.27 o                         
   2 -21   1        557.45        553.08         5.98 o                         
   3 -21   1        762.59        714.47         7.33 o                         
   4 -21   1        147.88        143.89         3.23 o                         
   5 -21   1        474.12        506.22         8.47 o                         
   6 -21   1         64.75         72.75         2.21 o                         
   7 -21   1        214.89        218.56         3.23 o                         
   8 -21   1        430.44        453.49         4.85 o                         
   9 -21   1        312.73        303.25         4.73 o                         
 -10 -20   1        108.79        108.67         3.37 o                         
  -9 -20   1        207.63        198.37         3.73 o                         
  -8 -20   1         28.61         29.20         1.07 o                         
  -7 -20   1        239.15        216.92         2.99 o                         
  -6 -20   1        185.23        208.04         2.76 o                         
  -5 -20   1         33.50         33.22         1.34 o                         
  -4 -20   1        206.30        193.35         4.33 o                         
  -3 -20   1        323.08        340.10         4.97 o                         
  -2 -20   1        774.24        801.34         7.56 o                         
  -1 -20   1        374.99        366.02         3.81 o                         
   0 -20   1       1470.64       1483.01        10.27 o                         
   1 -20   1       1019.37        970.26         7.48 o                         
   2 -20   1         34.01         35.11         1.14 o                         
   3 -20   1       1196.54       1146.61        12.23 o                         
   4 -20   1        696.50        645.85         6.19 o                         
   5 -20   1        578.45        593.96         7.46 o                         
   6 -20   1        111.66        119.29         2.45 o                         
   7 -20   1        648.31        678.73         6.98 o                         
   8 -20   1        169.07        165.07         2.60 o                         
   9 -20   1         28.91         30.30         1.34 o                         
  10 -20   1         26.15         22.53         1.56 o                         
 -10 -19   1        202.59        211.01         5.34 o                         
  -9 -19   1        159.79        161.47         3.82 o                         
  -8 -19   1        106.37        110.80         2.64 o                         
  -7 -19   1        455.13        473.53         4.56 o                         
  -6 -19   1        783.99        749.04         7.46 o                         
  -5 -19   1        236.64        225.62         2.89 o                         
  -4 -19   1        740.75        690.17         7.81 o                         
  -3 -19   1        376.47        379.77         7.45 o                         
  -2 -19   1       1554.02       1696.15        12.69 o                         
  -1 -19   1        104.56        107.71         1.77 o                         
   0 -19   1        697.02        687.19         5.35 o                         
   1 -19   1       1956.15       2057.57        20.22 o                         
   2 -19   1       1531.71       1586.48        12.04 o                         
   3 -19   1        901.06        936.04         8.76 o                         
   4 -19   1        196.48        217.89         2.70 o                         
   5 -19   1        276.95        265.40         3.25 o                         
   6 -19   1        370.87        374.93         4.23 o                         
   7 -19   1        258.85        246.79         3.21 o                         
   8 -19   1         31.44         33.49         1.29 o                         
   9 -19   1         58.28         66.69         1.77 o                         
  10 -19   1         15.38         13.07         1.50 o                         
 -10 -18   1          2.41          2.23         1.40 o                         
  -9 -18   1        235.83        222.36         3.10 o                         
  -8 -18   1        114.53        101.42         1.78 o                         
  -7 -18   1        449.37        446.72         4.97 o                         
  -6 -18   1        864.09        804.18         6.72 o                         
  -5 -18   1         19.42         17.26         0.92 o                         
  -4 -18   1        315.89        327.41         3.47 o                         
  -3 -18   1        218.02        244.58         2.95 o                         
  -2 -18   1       1533.12       1666.87        17.73 o                         
  -1 -18   1        683.56        692.91         5.90 o                         
   0 -18   1        785.79        894.43         6.54 o                         
   1 -18   1        664.94        687.88         5.31 o                         
   2 -18   1        446.01        474.16         6.90 o                         
   3 -18   1         31.70         37.00         1.17 o                         
   4 -18   1        225.02        246.02         2.54 o                         
   5 -18   1        792.95        810.28         7.35 o                         
   6 -18   1        371.67        362.54         3.88 o                         
   7 -18   1        401.56        374.53         6.16 o                         
   8 -18   1        152.46        138.24         2.06 o                         
   9 -18   1         18.39         18.42         1.17 o                         
  10 -18   1         22.37         23.22         1.26 o                         
 -10 -17   1        117.31        121.33         2.60 o                         
  -9 -17   1        133.89        130.67         2.35 o                         
  -8 -17   1        154.75        134.00         2.23 o                         
  -7 -17   1        710.44        679.70         5.93 o                         
  -6 -17   1        349.45        345.89         3.71 o                         
  -5 -17   1        175.38        184.72         2.43 o                         
  -4 -17   1        495.88        525.46         4.71 o                         
  -3 -17   1        702.28        715.18         5.29 o                         
  -2 -17   1       1839.95       1934.24        14.10 o                         
  -1 -17   1         28.59         29.03         0.90 o                         
   0 -17   1       1042.92       1082.25         7.60 o                         
   1 -17   1        231.27        287.93         3.51 o                         
   2 -17   1        162.68        168.22         2.21 o                         
   3 -17   1         51.93         50.43         1.42 o                         
   4 -17   1        542.89        572.47         4.38 o                         
   5 -17   1        181.04        195.50         2.86 o                         
   6 -17   1        743.75        716.16         6.64 o                         
   7 -17   1        335.49        363.37         5.58 o                         
   8 -17   1         44.90         46.37         1.26 o                         
   9 -17   1        317.74        319.14         4.00 o                         
  10 -17   1         45.42         50.81         1.84 o                         
 -10 -16   1         20.43         20.50         2.02 o                         
  -9 -16   1        292.61        283.62         3.79 o                         
  -8 -16   1        809.75        813.35         8.28 o                         
  -7 -16   1        515.02        512.89         4.85 o                         
  -6 -16   1        646.99        636.27         5.58 o                         
  -5 -16   1        682.30        672.51         5.23 o                         
  -4 -16   1        347.98        395.03         3.51 o                         
  -3 -16   1         64.24         84.54         1.54 o                         
  -2 -16   1       1173.68       1225.81        14.76 o                         
  -1 -16   1        253.80        296.82         3.42 o                         
   0 -16   1       2875.75       2894.64        18.38 o                         
   1 -16   1       1217.34       1218.83         8.37 o                         
   2 -16   1        772.31        787.34         5.95 o                         
   3 -16   1       2948.16       3190.19        17.94 o                         
   4 -16   1         56.73         67.05         2.00 o                         
   5 -16   1        827.70        807.11         7.06 o                         
   6 -16   1        886.09        953.56         8.23 o                         
   7 -16   1        846.16        811.21         9.36 o                         
   8 -16   1        638.98        609.11         6.24 o                         
   9 -16   1        412.39        415.63         4.85 o                         
  10 -16   1        298.35        288.99         5.19 o                         
 -11 -15   1         49.74         51.13         1.79 o                         
 -10 -15   1        123.46        127.56         6.53 o                         
  -9 -15   1        566.04        555.59         7.51 o                         
  -8 -15   1        514.36        521.98         6.05 o                         
  -7 -15   1        375.88        371.18         4.10 o                         
  -6 -15   1        573.37        598.23         5.37 o                         
  -5 -15   1        486.46        498.25         4.16 o                         
  -4 -15   1        604.93        629.22         4.50 o                         
  -3 -15   1       2175.45       2131.92        12.94 o                         
  -2 -15   1        894.67        895.65         9.14 o                         
  -1 -15   1       1051.71       1158.33         7.90 o                         
   0 -15   1       2081.00       2276.62        14.59 o                         
   1 -15   1       1327.85       1297.33         8.75 o                         
   2 -15   1       1551.82       1610.51         8.86 o                         
   3 -15   1        673.68        655.09         4.54 o                         
   4 -15   1       2042.23       2167.66        14.64 o                         
   5 -15   1        286.03        269.28         3.26 o                         
   6 -15   1         94.63         94.14         1.79 o                         
   7 -15   1         78.50         77.48         1.66 o                         
   8 -15   1        792.38        746.88         6.22 o                         
   9 -15   1         61.23         62.27         1.63 o                         
  10 -15   1         64.75         62.05         2.39 o                         
  11 -15   1        299.49        312.68         6.58 o                         
 -11 -14   1         71.34         75.00         1.82 o                         
 -10 -14   1        159.44        147.07         3.02 o                         
  -9 -14   1        186.71        183.31         3.05 o                         
  -8 -14   1        151.49        145.79         4.49 o                         
  -7 -14   1        455.99        479.62         6.23 o                         
  -6 -14   1       1664.33       1693.49         9.91 o                         
  -5 -14   1        996.68        978.77         6.45 o                         
  -4 -14   1          5.11          3.80         0.49 o                         
  -3 -14   1       2629.58       2766.53        13.28 o                         
  -2 -14   1       2650.48       2820.95        14.77 o                         
  -1 -14   1       2090.77       2168.89        12.88 o                         
   0 -14   1       3338.22       3331.75        20.83 o                         
   1 -14   1        420.50        457.24         4.00 o                         
   2 -14   1       2836.13       3018.19        14.69 o                         
   3 -14   1        785.63        827.69         5.13 o                         
   4 -14   1        687.20        743.49         5.87 o                         
   5 -14   1         72.04         63.23         1.48 o                         
   6 -14   1         16.83         15.64         0.93 o                         
   7 -14   1        709.92        735.67         6.23 o                         
   8 -14   1        267.32        231.82         2.83 o                         
   9 -14   1          3.67          2.86         0.78 o                         
  10 -14   1         59.59         59.57         1.95 o                         
  11 -14   1        493.99        455.44        29.58 o                         
 -11 -13   1         80.88         81.13         1.99 o                         
 -10 -13   1        228.74        215.29         3.28 o                         
  -9 -13   1        113.14        112.17         2.45 o                         
  -8 -13   1        574.38        569.41         7.66 o                         
  -7 -13   1       1434.49       1366.11        12.99 o                         
  -6 -13   1         45.39         47.50         1.12 o                         
  -5 -13   1        186.06        177.30         1.85 o                         
  -4 -13   1       1079.02       1044.69         7.45 o                         
  -3 -13   1        125.43         93.96         1.12 o                         
  -2 -13   1       1120.89       1203.50         6.46 o                         
  -1 -13   1       1161.25       1136.70         9.40 o                         
   0 -13   1       3888.39       4077.74        30.86 o                         
   1 -13   1        516.12        486.62         4.37 o                         
   2 -13   1       2833.33       2825.85        21.42 o                         
   3 -13   1       5489.62       5650.08        24.76 o                         
   4 -13   1        942.34        937.25         6.95 o                         
   5 -13   1        490.62        471.39         4.58 o                         
   6 -13   1        852.45        784.84         6.38 o                         
   7 -13   1        410.31        395.25         5.00 o                         
   8 -13   1        186.94        172.64         2.25 o                         
   9 -13   1         72.09         69.18         1.51 o                         
  10 -13   1        146.38        159.51         2.76 o                         
  11 -13   1        288.28        282.96         4.24 o                         
 -11 -12   1          5.27          4.47         0.98 o                         
 -10 -12   1         26.96         23.34         1.12 o                         
  -9 -12   1        127.41        124.50         4.61 o                         
  -8 -12   1        261.28        255.85         3.50 o                         
  -7 -12   1       1186.80       1230.99        11.27 o                         
  -6 -12   1          9.31         10.74         0.69 o                         
  -5 -12   1        186.68        181.02         1.96 o                         
  -4 -12   1       2505.00       2552.80        18.75 o                         
  -3 -12   1        604.72        648.99         4.23 o                         
  -2 -12   1       2984.33       3083.99        16.03 o                         
  -1 -12   1       2950.79       2845.80        21.96 o                         
   0 -12   1       2199.19       2252.21        34.59 o                         
   1 -12   1        830.56        799.91         9.37 o                         
   2 -12   1        787.71        895.21         4.86 o                         
   3 -12   1       1027.36       1069.86         6.50 o                         
   4 -12   1        573.38        628.88         4.35 o                         
   5 -12   1        808.58        813.82         6.32 o                         
   6 -12   1         89.28        113.08         1.84 o                         
   7 -12   1          5.65          8.25         0.85 o                         
   8 -12   1        281.88        292.95         4.28 o                         
   9 -12   1         31.39         34.27         1.10 o                         
  10 -12   1        303.48        330.51         3.80 o                         
  11 -12   1        105.42        112.15         2.22 o                         
 -11 -11   1         15.41         14.70         1.02 o                         
 -10 -11   1        243.25        246.16         4.77 o                         
  -9 -11   1        267.44        237.73         3.90 o                         
  -8 -11   1        637.21        655.60         7.35 o                         
  -7 -11   1       1632.16       1670.50        13.19 o                         
  -6 -11   1        414.04        436.20         3.74 o                         
  -5 -11   1        573.73        598.60         4.06 o                         
  -4 -11   1       1821.48       1979.74        11.91 o                         
  -3 -11   1       1690.77       1676.81         8.66 o                         
  -2 -11   1       1602.18       1667.55        11.94 o                         
  -1 -11   1        343.77        363.50        20.63 o                         
   0 -11   1        502.53        494.58         8.75 o                         
   1 -11   1       1096.08       1119.93        14.31 o                         
   2 -11   1        620.83        634.13         3.80 o                         
   3 -11   1       1910.05       1930.88        10.93 o                         
   4 -11   1       1204.45       1284.47         7.35 o                         
   5 -11   1        345.49        363.31         3.01 o                         
   6 -11   1        133.47        142.31         2.04 o                         
   7 -11   1        788.67        802.66         8.27 o                         
   8 -11   1         15.19         17.45         1.15 o                         
   9 -11   1        272.71        295.29         4.37 o                         
  10 -11   1        779.08        770.28         6.95 o                         
  11 -11   1         13.77         12.37         1.01 o                         
 -11 -10   1        237.25        229.53         3.67 o                         
 -10 -10   1        465.29        491.17         6.50 o                         
  -9 -10   1        228.49        231.69         4.29 o                         
  -8 -10   1         18.30         32.17         1.21 o                         
  -7 -10   1        652.25        662.92         7.31 o                         
  -6 -10   1         35.96         45.01         1.46 o                         
  -5 -10   1       2002.22       2088.40        10.78 o                         
  -4 -10   1       1843.14       1883.40         9.07 o                         
  -3 -10   1       2529.29       2683.77        20.29 o                         
  -2 -10   1       4585.09       4464.51        47.87 o                         
  -1 -10   1         44.76         52.39         0.85 o                         
   0 -10   1       6781.83       6844.19        72.00 o                         
   1 -10   1       2378.74       2479.47        32.31 o                         
   2 -10   1        880.29        992.75        23.24 o                         
   3 -10   1       1731.52       1673.34         9.02 o                         
   4 -10   1       2035.96       1999.22        10.81 o                         
   5 -10   1       1018.85       1024.35         6.57 o                         
   6 -10   1        452.63        439.27         4.38 o                         
   7 -10   1        533.42        498.10         8.09 o                         
   8 -10   1        259.72        258.10         3.51 o                         
   9 -10   1         39.39         42.90         1.31 o                         
  10 -10   1         69.31         79.89         1.82 o                         
  11 -10   1        243.91        238.10         5.43 o                         
 -11  -9   1        502.36        507.86         5.28 o                         
 -10  -9   1        377.09        393.71         8.34 o                         
  -9  -9   1       4000.07       3952.93        31.68 o                         
  -8  -9   1        320.88        312.72         4.29 o                         
  -7  -9   1         55.32         58.11         1.41 o                         
  -6  -9   1        725.53        666.29         5.01 o                         
  -5  -9   1        549.97        549.79         4.04 o                         
  -4  -9   1       1455.15       1437.54         8.62 o                         
  -3  -9   1       2062.84       2117.92        14.78 o                         
  -2  -9   1       5184.39       5082.79        53.95 o                         
  -1  -9   1       3150.78       3264.17        34.83 o                         
   0  -9   1        848.34        792.71        14.73 o                         
   1  -9   1         62.71         67.68         1.03 o                         
   2  -9   1       5562.16       5706.54        60.61 o                         
   3  -9   1       2051.27       2107.54        12.29 o                         
   4  -9   1        280.41        347.31         2.56 o                         
   5  -9   1       2567.38       2644.52        14.13 o                         
   6  -9   1          8.79         16.12         0.92 o                         
   7  -9   1        886.81        829.53        11.38 o                         
   8  -9   1        310.63        321.75         5.01 o                         
   9  -9   1        306.32        302.75         3.95 o                         
  10  -9   1         14.28         15.34         0.95 o                         
  11  -9   1        231.57        239.71         3.15 o                         
 -12  -8   1         55.51         50.63         2.55 o                         
 -11  -8   1          5.23         11.01         0.93 o                         
 -10  -8   1        150.50        157.81         3.30 o                         
  -9  -8   1        147.00        135.12         3.98 o                         
  -8  -8   1         64.24         75.93         1.95 o                         
  -7  -8   1         61.61         60.73         1.22 o                         
  -6  -8   1        402.32        391.62         5.65 o                         
  -5  -8   1       2640.75       2604.74        16.87 o                         
  -4  -8   1        363.96        305.56         1.94 o                         
  -3  -8   1       2643.30       2820.70        43.43 o                         
  -2  -8   1       1411.35       1408.66        13.14 o                         
  -1  -8   1       1604.16       1510.48        16.66 o                         
   0  -8   1       7150.66       6768.51        95.95 o                         
   1  -8   1        348.28        391.40         7.89 o                         
   2  -8   1       2863.31       2995.00        46.14 o                         
   3  -8   1       1049.15       1194.66        20.34 o                         
   4  -8   1       1502.72       1658.96         9.07 o                         
   5  -8   1        444.04        453.71         3.42 o                         
   6  -8   1        427.12        424.84         4.19 o                         
   7  -8   1        899.86        873.15         7.47 o                         
   8  -8   1        284.35        284.43         6.12 o                         
   9  -8   1        225.04        235.96         3.76 o                         
  10  -8   1         99.33         94.10         1.80 o                         
  11  -8   1        276.40        265.95         3.05 o                         
 -12  -7   1        114.28        119.30         2.66 o                         
 -11  -7   1         74.67         83.66         1.85 o                         
 -10  -7   1        773.76        789.40         9.27 o                         
  -9  -7   1        251.56        256.46         3.95 o                         
  -8  -7   1        119.56        136.32         2.30 o                         
  -7  -7   1         63.41         62.22         1.21 o                         
  -6  -7   1        803.27        829.29         5.98 o                         
  -5  -7   1        431.00        459.07         2.99 o                         
  -4  -7   1         23.62         30.68         0.77 o                         
  -3  -7   1       4643.49       4790.22        41.33 o                         
  -2  -7   1       1234.17       1309.10        10.44 o                         
  -1  -7   1        253.71        251.37         2.70 o                         
   0  -7   1       5879.69       5667.45        59.44 o                         
   1  -7   1       5107.05       5054.55        47.88 o                         
   2  -7   1       2335.27       2277.25        35.45 o                         
   3  -7   1       6797.74       6663.99        70.89 o                         
   4  -7   1        925.05        859.87         6.03 o                         
   5  -7   1       1625.64       1603.68        11.82 o                         
   6  -7   1       2222.28       2200.07        17.72 o                         
   7  -7   1       4536.63       4468.07        34.79 o                         
   8  -7   1        437.01        444.08         5.21 o                         
   9  -7   1        207.37        193.98         3.85 o                         
  10  -7   1        122.79        130.66         2.14 o                         
  11  -7   1         66.88         73.90         1.52 o                         
 -12  -6   1        142.69        135.40         2.43 o                         
 -11  -6   1        529.34        534.02         6.36 o                         
 -10  -6   1        194.02        185.61         4.50 o                         
  -9  -6   1       1740.65       1690.05        16.93 o                         
  -8  -6   1        368.32        366.31         3.90 o                         
  -7  -6   1        128.14        127.57         1.94 o                         
  -6  -6   1        181.14        208.62         2.24 o                         
  -5  -6   1        893.68        843.04         4.72 o                         
  -4  -6   1       3352.79       3506.67        17.11 o                         
  -3  -6   1       1810.57       1805.71        23.03 o                         
  -2  -6   1       4835.02       4648.31        86.93 o                         
  -1  -6   1       2726.13       2581.75        25.39 o                         
   0  -6   1      32632.96      27550.33       263.41 o                         
   1  -6   1        451.93        381.18         5.75 o                         
   2  -6   1       4724.33       4580.43        48.80 o                         
   3  -6   1       1684.76       1569.97        14.66 o                         
   4  -6   1        331.31        364.57         2.94 o                         
   5  -6   1       2617.55       2629.36        13.20 o                         
   6  -6   1        172.51        157.99         1.95 o                         
   7  -6   1        480.17        453.39         5.06 o                         
   8  -6   1       1076.22       1047.54        14.27 o                         
   9  -6   1        347.12        352.01         5.46 o                         
  10  -6   1         92.38         84.61         1.89 o                         
  11  -6   1         49.26         46.63         1.26 o                         
  12  -6   1        107.22        112.98         1.95 o                         
 -12  -5   1         30.00         26.23         1.22 o                         
 -11  -5   1         95.06        104.61         2.35 o                         
 -10  -5   1        239.61        251.78         5.28 o                         
  -9  -5   1        168.86        168.14         3.08 o                         
  -8  -5   1        673.68        663.36         6.42 o                         
  -7  -5   1       2418.53       2373.44        14.86 o                         
  -6  -5   1        512.23        548.98         5.35 o                         
  -5  -5   1        311.71        371.78         2.40 o                         
  -4  -5   1       3212.03       3397.03        27.27 o                         
  -3  -5   1       3438.25       3298.26        39.48 o                         
  -2  -5   1        409.64        393.59         4.68 o                         
  -1  -5   1       1210.44       1252.47        12.60 o                         
   0  -5   1       8840.38       8012.54        52.73 o                         
   1  -5   1       3911.60       3546.78        37.62 o                         
   2  -5   1       1834.09       1815.90        39.78 o                         
   3  -5   1        512.69        501.28         5.47 o                         
   4  -5   1        104.05         78.45         1.21 o                         
   5  -5   1       1134.55       1110.66         8.05 o                         
   6  -5   1       1598.64       1563.59        16.59 o                         
   7  -5   1         67.27         54.42         1.35 o                         
   8  -5   1        563.07        557.38         8.88 o                         
   9  -5   1        980.30        954.25        18.22 o                         
  10  -5   1        345.85        353.15         4.55 o                         
  11  -5   1         56.80         63.85         1.59 o                         
  12  -5   1         70.96         62.40         1.47 o                         
 -12  -4   1         32.20         28.53         0.92 o                         
 -11  -4   1         80.28         83.45         2.22 o                         
 -10  -4   1        251.68        245.91         5.21 o                         
  -9  -4   1        222.34        219.97         3.81 o                         
  -8  -4   1        207.04        203.40         2.98 o                         
  -7  -4   1        339.71        346.80         3.05 o                         
  -6  -4   1        675.39        679.60         5.95 o                         
  -5  -4   1       1547.20       1611.38         8.06 o                         
  -4  -4   1       1878.51       1746.37        29.12 o                         
  -3  -4   1        989.67       1014.46         8.41 o                         
  -2  -4   1      11170.27      10537.27       110.75 o                         
  -1  -4   1      11987.53      10696.76        78.48 o                         
   0  -4   1       1735.93       1674.78        16.93 o                         
   1  -4   1       1982.95       1994.85        17.56 o                         
   2  -4   1      14889.94      13760.66       141.03 o                         
   3  -4   1       2375.75       2360.13        18.35 o                         
   4  -4   1       2053.18       2159.86        12.98 o                         
   5  -4   1        330.79        389.28         2.43 o                         
   6  -4   1       2493.86       2451.68        18.01 o                         
   7  -4   1        543.44        541.91         5.81 o                         
   8  -4   1         11.32         16.06         1.78 o                         
   9  -4   1         69.74         63.41         2.71 o                         
  10  -4   1        275.55        261.92         6.64 o                         
  11  -4   1          3.92          4.29         0.73 o                         
  12  -4   1         16.71         18.00         0.91 o                         
 -12  -3   1         53.71         61.87         1.68 o                         
 -11  -3   1          9.21         10.21         1.35 o                         
 -10  -3   1         32.32         32.37         2.07 o                         
  -9  -3   1       2621.91       2574.13        19.15 o                         
  -8  -3   1       2644.80       2577.24        19.80 o                         
  -7  -3   1        542.77        548.65         4.65 o                         
  -6  -3   1       1100.43       1083.85         8.10 o                         
  -5  -3   1        505.54        563.78         3.95 o                         
  -4  -3   1       4414.88       4357.72        29.62 o                         
  -3  -3   1        768.66        800.38         6.99 o                         
  -2  -3   1      48169.34      35890.36       310.21 o                         
  -1  -3   1        770.12        774.65         9.29 o                         
   0  -3   1        338.11        346.74         2.91 o                         
   1  -3   1       2492.67       2313.00        29.12 o                         
   2  -3   1        631.06        638.85         8.89 o                         
   3  -3   1       1889.42       1878.22        13.24 o                         
   4  -3   1       2313.46       2252.00        15.52 o                         
   5  -3   1        927.26        922.80         4.27 o                         
   6  -3   1        236.83        241.45         2.25 o                         
   7  -3   1        113.52        121.34         1.70 o                         
   8  -3   1         28.55         27.46         1.54 o                         
   9  -3   1        188.01        199.36         9.34 o                         
  10  -3   1        189.77        176.23         3.37 o                         
  11  -3   1         20.85         19.50         1.09 o                         
  12  -3   1         88.84         84.04         2.18 o                         
 -12  -2   1        159.51        165.50         3.83 o                         
 -11  -2   1         57.77         57.40         2.92 o                         
 -10  -2   1        134.86        116.57         3.41 o                         
  -9  -2   1        702.41        702.18         6.63 o                         
  -8  -2   1        280.77        272.77         2.90 o                         
  -7  -2   1        465.33        442.95         3.56 o                         
  -6  -2   1        304.68        320.74         2.67 o                         
  -5  -2   1        594.89        614.38         3.80 o                         
  -4  -2   1        799.44        819.28         5.90 o                         
  -3  -2   1       1519.20       1634.48        17.38 o                         
  -2  -2   1       3848.00       3641.16        38.65 o                         
  -1  -2   1       3827.35       3553.29        49.37 o                         
   0  -2   1       4620.90       4284.38        37.14 o                         
   1  -2   1        848.76        852.48         9.38 o                         
   2  -2   1      30527.04      25104.35       567.52 o                         
   3  -2   1       2334.73       2314.41        17.91 o                         
   4  -2   1       1939.02       1921.31        15.09 o                         
   5  -2   1       2518.29       2652.03        12.03 o                         
   6  -2   1         93.68         85.58         1.33 o                         
   7  -2   1       1321.65       1345.38        10.61 o                         
   8  -2   1        961.87        978.24        13.01 o                         
   9  -2   1       1027.74       1022.23        11.00 o                         
  10  -2   1        307.73        298.26         5.51 o                         
  11  -2   1        237.57        226.02         6.09 o                         
  12  -2   1         73.85         89.31         2.29 o                         
 -12  -1   1        131.08        126.83         2.38 o                         
 -11  -1   1        149.65        148.57         5.07 o                         
 -10  -1   1        296.22        282.88         9.89 o                         
  -9  -1   1        499.14        480.46         5.06 o                         
  -8  -1   1         31.07         27.44         0.93 o                         
  -7  -1   1         71.65         60.44         1.15 o                         
  -6  -1   1        110.25        101.94         1.11 o                         
  -5  -1   1       4436.64       4388.24        27.16 o                         
  -4  -1   1        984.01        913.73         6.47 o                         
  -3  -1   1       1629.70       1535.09        14.68 o                         
  -2  -1   1       3058.67       2977.88        35.33 o                         
  -1  -1   1        739.52        710.76         7.86 o                         
   0  -1   1      21362.99      15841.46       167.81 o                         
   1  -1   1       4296.02       3936.49        47.64 o                         
   2  -1   1       1971.16       1844.22        14.23 o                         
   3  -1   1        226.99        249.62         3.09 o                         
   4  -1   1       4430.36       4313.84        32.77 o                         
   5  -1   1         19.97         19.78         0.50 o                         
   6  -1   1        181.68        200.22         2.64 o                         
   7  -1   1       2718.42       2818.17        22.71 o                         
   8  -1   1         92.29         94.95         1.91 o                         
   9  -1   1       1464.50       1466.65        14.83 o                         
  10  -1   1        307.67        297.22         5.40 o                         
  11  -1   1        237.27        234.70         7.32 o                         
  12  -1   1         86.74         99.10         2.54 o                         
 -12   0   1        285.10        289.18         6.41 o                         
 -11   0   1        623.70        663.31        13.31 o                         
 -10   0   1         14.18         13.66         1.49 o                         
  -9   0   1        123.06        120.32         2.23 o                         
  -8   0   1         33.88         42.13         1.06 o                         
  -7   0   1        352.82        293.23         2.50 o                         
  -6   0   1       1174.73       1173.68         7.77 o                         
  -5   0   1        332.54        341.68         1.87 o                         
  -4   0   1        939.61        987.85         7.55 o                         
  -3   0   1        161.63        133.44         2.51 o                         
  -2   0   1       3031.71       2891.34        76.51 o                         
  -1   0   1        349.76        326.34        16.28 o                         
   0   0   1      20250.38      14022.22       169.74 o                         
   1   0   1       3039.30       2996.49        25.77 o                         
   2   0   1       3721.54       3497.07        25.18 o                         
   3   0   1       8713.45       8330.44        60.30 o                         
   4   0   1       8567.01       8242.39        61.51 o                         
   5   0   1         76.37         70.61         0.81 o                         
   6   0   1        788.37        719.82         4.80 o                         
   7   0   1       1314.73       1251.26         9.01 o                         
   8   0   1        231.15        208.59         3.27 o                         
   9   0   1          3.67          5.15         1.03 o                         
  10   0   1          6.08          8.09         0.95 o                         
  11   0   1         16.41         19.85         1.92 o                         
  12   0   1         92.50         82.52         2.26 o                         
 -12   1   1        132.40        126.95         3.79 o                         
 -11   1   1        150.39        138.89         4.75 o                         
 -10   1   1        299.27        279.08         4.44 o                         
  -9   1   1        496.32        482.87         6.78 o                         
  -8   1   1         31.01         28.26         0.98 o                         
  -7   1   1         72.90         61.42         1.01 o                         
  -6   1   1        107.26         98.67         1.05 o                         
  -5   1   1       4436.17       4432.02        22.02 o                         
  -4   1   1        987.84        917.05         7.03 o                         
  -3   1   1       1642.07       1525.83        14.05 o                         
  -2   1   1       3074.71       3014.66        41.01 o                         
  -1   1   1        732.21        695.90        10.83 o                         
   0   1   1      21407.35      14780.61       150.38 o                         
   1   1   1       4318.98       4016.71        37.80 o                         
   2   1   1       1947.67       1852.23         9.93 o                         
   3   1   1        224.35        242.40         1.93 o                         
   4   1   1       4429.15       4293.01        33.32 o                         
   5   1   1         20.96         19.91         0.47 o                         
   6   1   1        183.92        199.62         1.83 o                         
   7   1   1       2696.15       2759.76        19.51 o                         
   8   1   1         95.41         96.67         2.18 o                         
   9   1   1       1459.72       1445.81        14.62 o                         
  10   1   1        309.08        303.78         7.06 o                         
  11   1   1        234.42        238.58         6.38 o                         
  12   1   1         88.54         87.51         9.33 o                         
 -12   2   1        160.22        162.61         4.97 o                         
 -11   2   1         57.90         53.93         2.93 o                         
 -10   2   1        134.50        116.70         2.72 o                         
  -9   2   1        708.17        699.81         6.48 o                         
  -8   2   1        276.82        270.97         2.61 o                         
  -7   2   1        460.63        435.66         3.07 o                         
  -6   2   1        299.60        321.35         1.76 o                         
  -5   2   1        591.71        606.85         2.90 o                         
  -4   2   1        814.30        839.56         7.48 o                         
  -3   2   1       1538.08       1677.27        18.85 o                         
  -2   2   1       3866.44       3557.67        37.79 o                         
  -1   2   1       3829.13       3571.78        90.69 o                         
   0   2   1       4634.83       4241.04        34.24 o                         
   1   2   1        853.64        860.43         7.66 o                         
   2   2   1      30556.93      25375.62       229.35 o                         
   3   2   1       2326.68       2328.80        13.52 o                         
   4   2   1       1949.18       1963.59        16.00 o                         
   5   2   1       2521.09       2633.63        12.41 o                         
   6   2   1         93.74         87.95         1.28 o                         
   7   2   1       1319.13       1316.73        10.30 o                         
   8   2   1        956.15        959.75        10.76 o                         
   9   2   1       1030.98       1022.93        11.23 o                         
  10   2   1        306.12        289.69         7.30 o                         
  11   2   1        236.45        205.21         6.73 o                         
  12   2   1         72.81         87.26         2.26 o                         
 -12   3   1         53.40         62.06         2.99 o                         
 -11   3   1          9.09          8.90         1.61 o                         
 -10   3   1         30.69         31.46         1.70 o                         
  -9   3   1       2615.99       2593.95        24.92 o                         
  -8   3   1       2637.96       2548.91        22.22 o                         
  -7   3   1        548.22        549.76         3.65 o                         
  -6   3   1       1110.04       1108.88         5.67 o                         
  -5   3   1        506.40        560.93         2.84 o                         
  -4   3   1       4412.43       4272.62        32.69 o                         
  -3   3   1        776.42        847.74        19.74 o                         
  -2   3   1      48142.32      37335.07       394.24 o                         
  -1   3   1        778.98        802.12         8.84 o                         
   0   3   1        333.43        331.99         3.10 o                         
   1   3   1       2503.96       2401.86        15.51 o                         
   2   3   1        628.80        652.12         4.44 o                         
   3   3   1       1888.56       1856.55        19.92 o                         
   4   3   1       2324.62       2264.93        14.66 o                         
   5   3   1        921.78        905.43         5.64 o                         
   6   3   1        241.21        242.70         2.31 o                         
   7   3   1        111.42        119.60         1.82 o                         
   8   3   1         29.63         28.98         1.16 o                         
   9   3   1        184.75        198.04         4.00 o                         
  10   3   1        190.19        179.70         5.53 o                         
  11   3   1         21.18         18.03         1.39 o                         
  12   3   1         88.13         83.75         3.26 o                         
 -12   4   1         31.08         30.27         2.23 o                         
 -11   4   1         79.06         82.04         2.28 o                         
 -10   4   1        246.46        241.40         4.19 o                         
  -9   4   1        224.05        243.32         4.36 o                         
  -8   4   1        203.72        204.40         2.39 o                         
  -7   4   1        336.68        335.62         2.52 o                         
  -6   4   1        673.49        680.12         3.70 o                         
  -5   4   1       1559.95       1612.38         7.93 o                         
  -4   4   1       1877.19       1769.55        14.40 o                         
  -3   4   1        993.04       1026.57         9.94 o                         
  -2   4   1      11148.14      10458.52       109.11 o                         
  -1   4   1      12020.81      10644.81       107.48 o                         
   0   4   1       1731.59       1666.97        12.56 o                         
   1   4   1       1996.39       1999.04        11.25 o                         
   2   4   1      14912.09      13960.14        88.56 o                         
   3   4   1       2376.30       2377.87        13.01 o                         
   4   4   1       2053.39       2174.19        11.53 o                         
   5   4   1        332.96        393.28         3.14 o                         
   6   4   1       2500.43       2434.44        15.99 o                         
   7   4   1        547.80        552.37         6.94 o                         
   8   4   1         12.21         14.92         1.16 o                         
   9   4   1         71.63         65.93         2.19 o                         
  10   4   1        281.76        263.02         7.07 o                         
  11   4   1          3.94          4.39         1.12 o                         
  12   4   1         16.56         17.14         1.69 o                         
 -12   5   1         29.68         27.85         2.08 o                         
 -11   5   1         92.01         97.40         2.50 o                         
 -10   5   1        245.88        258.60         4.82 o                         
  -9   5   1        169.11        164.34         2.91 o                         
  -8   5   1        674.56        656.67         5.13 o                         
  -7   5   1       2429.51       2351.16        11.63 o                         
  -6   5   1        506.57        535.60         3.23 o                         
  -5   5   1        313.90        368.13         2.14 o                         
  -4   5   1       3222.79       3424.73        21.67 o                         
  -3   5   1       3449.88       3339.97        29.02 o                         
  -2   5   1        409.00        354.28         6.69 o                         
  -1   5   1       1205.64       1204.75        13.24 o                         
   0   5   1       8850.38       7995.10        47.97 o                         
   1   5   1       3904.41       3595.44        22.01 o                         
   2   5   1       1812.26       1791.90        11.42 o                         
   3   5   1        516.30        512.42         5.08 o                         
   4   5   1        105.27         82.22         0.95 o                         
   5   5   1       1141.74       1111.07         6.21 o                         
   6   5   1       1611.26       1592.99        12.02 o                         
   7   5   1         68.67         59.68         1.49 o                         
   8   5   1        569.53        558.82         6.10 o                         
   9   5   1        986.00        986.43        16.17 o                         
  10   5   1        339.32        343.37         8.50 o                         
  11   5   1         58.00         64.10         2.23 o                         
  12   5   1         71.61         65.51         2.72 o                         
 -12   6   1        143.81        143.95         4.26 o                         
 -11   6   1        537.70        533.93        10.59 o                         
 -10   6   1        192.31        179.56         3.46 o                         
  -9   6   1       1726.66       1650.13        14.42 o                         
  -8   6   1        369.31        359.30         4.84 o                         
  -7   6   1        129.17        124.85         1.42 o                         
  -6   6   1        178.20        198.18         1.91 o                         
  -5   6   1        892.53        851.56         4.03 o                         
  -4   6   1       3352.09       3494.69        24.51 o                         
  -3   6   1       1807.37       1895.85        30.74 o                         
  -2   6   1       4859.22       4841.28        72.43 o                         
  -1   6   1       2736.40       2577.76        27.57 o                         
   0   6   1      32677.19      26361.68       246.23 o                         
   1   6   1        455.54        376.49         2.98 o                         
   2   6   1       4717.62       4640.99        30.68 o                         
   3   6   1       1692.62       1551.48         9.45 o                         
   4   6   1        326.43        363.50         2.65 o                         
   5   6   1       2643.70       2634.47        15.18 o                         
   6   6   1        164.82        157.66         1.90 o                         
   7   6   1        477.07        444.76         6.11 o                         
   8   6   1       1080.20       1038.09        13.41 o                         
   9   6   1        348.08        354.97         5.87 o                         
  10   6   1         94.80         83.77         3.01 o                         
  11   6   1         48.78         46.08         1.95 o                         
  12   6   1        106.44        112.93         3.48 o                         
 -12   7   1        113.47        119.86         3.64 o                         
 -11   7   1         74.54         82.91         3.31 o                         
 -10   7   1        778.09        764.17         9.91 o                         
  -9   7   1        250.59        253.60         3.70 o                         
  -8   7   1        116.70        127.94         1.98 o                         
  -7   7   1         60.30         61.20         1.29 o                         
  -6   7   1        807.89        823.75         5.54 o                         
  -5   7   1        427.95        454.41         2.86 o                         
  -4   7   1         23.85         31.29         0.65 o                         
  -3   7   1       4619.49       4815.85        50.07 o                         
  -2   7   1       1230.64       1363.97        21.72 o                         
  -1   7   1        254.94        239.02         2.04 o                         
   0   7   1       5922.21       5629.11        33.68 o                         
   1   7   1       5146.67       5003.64        30.32 o                         
   2   7   1       2359.64       2274.04        13.38 o                         
   3   7   1       6805.92       6722.31        46.22 o                         
   4   7   1        937.16        868.03         6.90 o                         
   5   7   1       1611.68       1573.39         9.13 o                         
   6   7   1       2230.02       2204.89        16.00 o                         
   7   7   1       4536.31       4407.65        37.03 o                         
   8   7   1        439.86        449.09         7.34 o                         
   9   7   1        207.57        196.37         3.78 o                         
  10   7   1        120.17        126.94         2.53 o                         
  11   7   1         65.13         75.07         2.44 o                         
 -11   8   1          5.58         11.86         1.32 o                         
 -10   8   1        144.66        141.41         3.45 o                         
  -9   8   1        149.57        142.27         2.45 o                         
  -8   8   1         61.32         72.71         1.49 o                         
  -7   8   1         62.18         60.97         1.28 o                         
  -6   8   1        409.18        404.22         3.14 o                         
  -5   8   1       2647.31       2598.19        11.98 o                         
  -4   8   1        366.85        304.54         3.25 o                         
  -3   8   1       2656.29       2791.31        30.85 o                         
  -2   8   1       1421.08       1438.92        13.30 o                         
  -1   8   1       1603.30       1524.19         9.64 o                         
   0   8   1       7154.73       6809.37        38.60 o                         
   1   8   1        351.54        397.49         3.50 o                         
   2   8   1       2855.50       2951.10        17.15 o                         
   3   8   1       1040.29       1154.87         6.50 o                         
   4   8   1       1477.60       1616.18        13.13 o                         
   5   8   1        445.26        448.76         2.73 o                         
   6   8   1        426.25        429.45         5.52 o                         
   7   8   1        909.10        874.28         8.49 o                         
   8   8   1        279.59        273.08         5.25 o                         
   9   8   1        229.77        233.50         5.18 o                         
  10   8   1         98.98         96.47         2.23 o                         
  11   8   1        276.34        270.56         4.78 o                         
 -11   9   1        497.17        512.52         7.50 o                         
 -10   9   1        379.74        367.37         6.15 o                         
  -9   9   1       3991.95       3959.39        37.56 o                         
  -8   9   1        316.45        307.86         4.44 o                         
  -7   9   1         55.20         55.74         1.25 o                         
  -6   9   1        718.20        658.89         4.48 o                         
  -5   9   1        548.30        549.55         3.27 o                         
  -4   9   1       1447.26       1420.44         8.41 o                         
  -3   9   1       2075.74       2123.42        21.43 o                         
  -2   9   1       5179.91       5036.67        73.09 o                         
  -1   9   1       3187.40       3272.28        20.33 o                         
   0   9   1        867.10        812.13         5.88 o                         
   1   9   1         64.84         71.26         1.17 o                         
   2   9   1       5526.82       5702.30        35.02 o                         
   3   9   1       2062.08       2154.03        11.86 o                         
   4   9   1        275.74        337.14         2.18 o                         
   5   9   1       2580.23       2638.99        12.32 o                         
   6   9   1          9.05         17.06         0.78 o                         
   7   9   1        882.11        811.11         7.31 o                         
   8   9   1        311.74        324.58         9.40 o                         
   9   9   1        305.97        291.98         7.92 o                         
  10   9   1         15.21         15.53         1.24 o                         
  11   9   1        231.95        241.16         5.64 o                         
 -11  10   1        233.61        237.36         6.80 o                         
 -10  10   1        461.26        476.24        22.92 o                         
  -9  10   1        228.35        235.34         3.16 o                         
  -8  10   1         18.74         34.46         1.24 o                         
  -7  10   1        643.31        664.87         4.98 o                         
  -6  10   1         36.72         46.30         1.07 o                         
  -5  10   1       2011.14       2063.29        12.72 o                         
  -4  10   1       1850.85       1886.52        15.07 o                         
  -3  10   1       2532.51       2704.01        24.49 o                         
  -2  10   1       4574.60       4416.02        65.25 o                         
  -1  10   1         44.91         54.66         1.87 o                         
   0  10   1       6748.54       6748.08        37.92 o                         
   1  10   1       2355.62       2455.88        13.28 o                         
   2  10   1        877.86        996.47         7.59 o                         
   3  10   1       1729.48       1649.41        12.48 o                         
   4  10   1       2035.79       1955.45         9.03 o                         
   5  10   1       1012.71       1001.58         6.45 o                         
   6  10   1        462.32        451.37         3.95 o                         
   7  10   1        531.71        505.09         5.32 o                         
   8  10   1        258.81        264.59         7.51 o                         
   9  10   1         40.07         43.99         2.38 o                         
  10  10   1         70.31         78.51         1.76 o                         
  11  10   1        247.21        256.10         4.42 o                         
 -11  11   1         14.78         14.37         1.04 o                         
 -10  11   1        243.11        258.53         7.42 o                         
  -9  11   1        262.83        227.54         3.07 o                         
  -8  11   1        636.03        651.80         5.99 o                         
  -7  11   1       1636.52       1661.61        11.74 o                         
  -6  11   1        408.45        433.59         3.79 o                         
  -5  11   1        580.03        594.97         4.75 o                         
  -4  11   1       1824.85       1925.17        10.00 o                         
  -3  11   1       1676.18       1687.42        22.07 o                         
  -2  11   1       1597.89       1710.99        12.85 o                         
  -1  11   1        341.98        354.12         3.26 o                         
   0  11   1        497.83        523.82         6.16 o                         
   1  11   1       1100.51       1161.04         6.80 o                         
   2  11   1        624.13        642.42         4.68 o                         
   3  11   1       1897.15       1891.06        13.90 o                         
   4  11   1       1211.70       1267.31         8.20 o                         
   5  11   1        343.52        354.82         3.92 o                         
   6  11   1        135.21        142.46         2.01 o                         
   7  11   1        778.31        797.31         6.71 o                         
   8  11   1         15.79         14.24         1.68 o                         
   9  11   1        268.67        299.18         5.80 o                         
  10  11   1        776.27        765.59         7.57 o                         
  11  11   1         14.22         13.77         1.14 o                         
 -11  12   1          4.97          3.98         1.08 o                         
 -10  12   1         26.02         21.96         1.32 o                         
  -9  12   1        131.05        123.79         2.19 o                         
  -8  12   1        258.19        258.78         3.08 o                         
  -7  12   1       1193.38       1242.82        13.69 o                         
  -6  12   1          9.36         12.59         0.82 o                         
  -5  12   1        184.72        174.20         2.01 o                         
  -4  12   1       2505.14       2506.38        21.04 o                         
  -3  12   1        607.67        655.57         5.55 o                         
  -2  12   1       2982.18       3083.69        21.31 o                         
  -1  12   1       2957.75       2875.81        26.73 o                         
   0  12   1       2176.32       2306.90        15.64 o                         
   1  12   1        839.72        809.17         5.03 o                         
   2  12   1        785.11        879.62         5.05 o                         
   3  12   1       1021.92       1056.11         6.26 o                         
   4  12   1        570.43        601.92         3.40 o                         
   5  12   1        802.14        770.82         9.11 o                         
   6  12   1         86.31        107.28         1.77 o                         
   7  12   1          6.10          7.65         0.98 o                         
   8  12   1        284.54        295.57         4.37 o                         
   9  12   1         30.80         35.52         3.55 o                         
  10  12   1        306.06        329.28         4.13 o                         
  11  12   1        107.08        110.75         3.62 o                         
 -11  13   1         83.50         80.43         2.28 o                         
 -10  13   1        230.40        219.51         4.28 o                         
  -9  13   1        111.32        111.65         3.45 o                         
  -8  13   1        575.01        575.63         5.18 o                         
  -7  13   1       1431.99       1366.72        13.61 o                         
  -6  13   1         46.19         45.43         1.18 o                         
  -5  13   1        186.57        177.71         2.06 o                         
  -4  13   1       1084.77       1018.82         9.61 o                         
  -3  13   1        124.92         93.55         1.32 o                         
  -2  13   1       1117.83       1213.78        10.53 o                         
  -1  13   1       1142.02       1089.92         7.48 o                         
   0  13   1       3903.43       4061.11        21.91 o                         
   1  13   1        516.86        487.00         3.39 o                         
   2  13   1       2818.97       2783.62        15.29 o                         
   3  13   1       5518.94       5574.85        31.54 o                         
   4  13   1        948.53        878.43         7.42 o                         
   5  13   1        492.77        463.33         5.69 o                         
   6  13   1        849.68        773.82         5.95 o                         
   7  13   1        403.28        396.28         3.85 o                         
   8  13   1        183.73        170.64         2.62 o                         
   9  13   1         73.60         73.51         2.73 o                         
  10  13   1        145.74        156.47         2.78 o                         
  11  13   1        284.64        295.71         6.53 o                         
 -11  14   1         71.67         76.66         2.94 o                         
 -10  14   1        160.27        154.24         3.47 o                         
  -9  14   1        187.06        197.98         4.47 o                         
  -8  14   1        152.21        151.25         2.57 o                         
  -7  14   1        457.75        476.39         5.19 o                         
  -6  14   1       1653.28       1667.71        15.30 o                         
  -5  14   1        996.07        958.19         7.85 o                         
  -4  14   1          5.53          3.83         0.65 o                         
  -3  14   1       2634.39       2718.23        16.58 o                         
  -2  14   1       2655.49       2843.40        22.63 o                         
  -1  14   1       2097.65       2167.34        13.99 o                         
   0  14   1       3356.96       3343.48        22.57 o                         
   1  14   1        421.28        457.29         3.95 o                         
   2  14   1       2837.99       2987.15        18.41 o                         
   3  14   1        801.67        810.33         6.71 o                         
   4  14   1        693.33        698.16         6.79 o                         
   5  14   1         71.99         63.81         1.52 o                         
   6  14   1         17.77         15.56         0.98 o                         
   7  14   1        709.46        745.64         6.61 o                         
   8  14   1        267.10        235.40         2.87 o                         
   9  14   1          3.59          2.64         1.09 o                         
  10  14   1         60.76         61.83         1.71 o                         
  11  14   1        501.24        490.38         9.38 o                         
 -11  15   1         49.54         48.54         2.29 o                         
 -10  15   1        123.06        124.51         3.97 o                         
  -9  15   1        561.91        567.58         8.64 o                         
  -8  15   1        512.21        527.06         6.14 o                         
  -7  15   1        376.28        371.76         7.82 o                         
  -6  15   1        570.47        597.06         5.37 o                         
  -5  15   1        484.32        499.80         5.73 o                         
  -4  15   1        598.98        596.58         6.28 o                         
  -3  15   1       2183.54       2071.75        14.31 o                         
  -2  15   1        912.97        889.75         8.37 o                         
  -1  15   1       1047.34       1155.80         8.86 o                         
   0  15   1       2064.69       2248.13        13.53 o                         
   1  15   1       1339.21       1292.50         7.82 o                         
   2  15   1       1532.41       1563.29        10.18 o                         
   3  15   1        656.67        607.82         7.15 o                         
   4  15   1       2055.96       2068.78        22.42 o                         
   5  15   1        286.52        258.52         3.12 o                         
   6  15   1         94.12         93.76         1.61 o                         
   7  15   1         77.57         77.22         1.70 o                         
   8  15   1        798.36        779.66         6.70 o                         
   9  15   1         61.27         67.11         2.64 o                         
  10  15   1         65.16         64.00         1.74 o                         
  11  15   1        302.80        320.36         6.62 o                         
 -11  16   1         11.06         12.05         1.34 o                         
 -10  16   1         19.50         20.95         1.84 o                         
  -9  16   1        293.59        301.89         5.58 o                         
  -8  16   1        815.48        827.99         7.58 o                         
  -7  16   1        510.17        527.72         7.27 o                         
  -6  16   1        644.77        634.66         5.65 o                         
  -5  16   1        679.38        668.18         5.61 o                         
  -4  16   1        346.52        388.91         5.10 o                         
  -3  16   1         65.43         86.22         2.68 o                         
  -2  16   1       1170.46       1196.17        10.93 o                         
  -1  16   1        252.91        286.14         3.30 o                         
   0  16   1       2893.50       2876.07        20.43 o                         
   1  16   1       1219.35       1206.24         7.94 o                         
   2  16   1        761.11        747.37         6.04 o                         
   3  16   1       2940.71       2963.98        48.25 o                         
   4  16   1         55.27         59.24         1.66 o                         
   5  16   1        823.95        783.10         7.76 o                         
   6  16   1        894.98        951.59        11.07 o                         
   7  16   1        848.26        816.24         6.37 o                         
   8  16   1        639.38        631.57         5.74 o                         
   9  16   1        413.03        420.27        10.45 o                         
  10  16   1        294.11        292.45         4.26 o                         
  11  16   1         82.53         79.44         2.59 o                         
 -11  17   1        140.84        154.18         3.84 o                         
 -10  17   1        117.70        124.00         3.73 o                         
  -9  17   1        133.36        132.32         2.88 o                         
  -8  17   1        155.40        142.31         2.85 o                         
  -7  17   1        713.92        705.49         9.34 o                         
  -6  17   1        354.06        357.15         4.43 o                         
  -5  17   1        180.12        184.46         2.45 o                         
  -4  17   1        492.84        521.19         6.34 o                         
  -2  17   1       1844.75       1865.55        18.40 o                         
  -1  17   1         29.27         24.91         0.91 o                         
   0  17   1       1038.11       1061.02         9.73 o                         
   1  17   1        225.05        264.79         3.39 o                         
   2  17   1        162.21        162.72         3.08 o                         
   4  17   1        543.11        529.72         7.74 o                         
   5  17   1        179.22        189.98         3.24 o                         
   6  17   1        752.71        714.72         6.38 o                         
   7  17   1        333.70        362.27         3.65 o                         
   8  17   1         45.70         49.65         1.56 o                         
   9  17   1        319.20        324.98         4.72 o                         
  10  17   1         44.05         51.74         1.67 o                         
 -10  18   1          2.69          2.69         0.79 o                         
  -9  18   1        231.99        232.87         4.62 o                         
  -8  18   1        114.12        106.44         2.43 o                         
  -7  18   1        450.28        465.59         6.63 o                         
  -6  18   1        869.27        819.35         7.02 o                         
  -5  18   1         18.46         18.64         0.99 o                         
  -4  18   1        318.35        308.94         5.45 o                         
  -2  18   1       1533.76       1555.10        27.96 o                         
  -1  18   1        680.58        658.28         7.90 o                         
   0  18   1        784.41        857.19         9.61 o                         
   4  18   1        226.96        236.43         6.72 o                         
   5  18   1        784.51        796.70         9.12 o                         
   6  18   1        375.73        362.53         3.87 o                         
   7  18   1        403.40        389.79         3.81 o                         
   8  18   1        154.13        145.23         2.33 o                         
   9  18   1         18.50         19.23         1.35 o                         
  10  18   1         22.87         24.17         1.21 o                         
 -10  19   1        202.74        216.59         2.43 o                         
  -9  19   1        160.35        163.33         3.66 o                         
  -8  19   1        104.25        112.39         2.46 o                         
  -7  19   1        449.85        473.52         5.94 o                         
  -6  19   1        787.90        774.63         6.15 o                         
  -5  19   1        237.83        223.09         2.89 o                         
  -4  19   1        747.09        697.52        11.95 o                         
   4  19   1        198.21        205.12         6.32 o                         
   5  19   1        276.70        263.40         3.77 o                         
   6  19   1        374.95        373.43         3.43 o                         
   7  19   1        256.91        253.77         2.92 o                         
   8  19   1         30.48         33.10         1.41 o                         
   9  19   1         57.59         67.96         1.93 o                         
  10  19   1         16.47         13.73         0.96 o                         
 -10  20   1        108.18        107.01         1.76 o                         
  -9  20   1        209.71        212.79         4.11 o                         
  -8  20   1         27.66         28.60         1.32 o                         
  -7  20   1        235.28        222.14         3.03 o                         
  -6  20   1        181.54        200.93         2.59 o                         
  -5  20   1         34.37         34.85         1.33 o                         
  -4  20   1        209.65        189.20         3.36 o                         
  -3  20   1        324.82        327.38         8.07 o                         
   4  20   1        701.11        629.11        19.28 o                         
   5  20   1        583.54        582.83         6.37 o                         
   6  20   1        110.80        118.65         1.96 o                         
   7  20   1        653.01        690.23         6.04 o                         
   8  20   1        166.64        172.42         2.63 o                         
   9  20   1         28.57         31.81         1.16 o                         
  10  20   1         26.35         23.91         0.99 o                         
 -10  21   1         28.67         30.45         1.03 o                         
  -9  21   1         96.45         99.93         2.61 o                         
  -8  21   1        343.38        339.93         4.18 o                         
  -7  21   1        514.14        498.16         4.84 o                         
  -6  21   1        742.48        738.78         6.42 o                         
  -5  21   1       1580.30       1667.37        13.02 o                         
  -4  21   1        353.20        357.18         5.72 o                         
  -3  21   1          3.29          8.19         1.75 o                         
   4  21   1        149.22        140.92         3.51 o                         
   5  21   1        469.52        489.27         5.62 o                         
   6  21   1         65.28         71.38         1.54 o                         
   7  21   1        215.96        227.82         3.41 o                         
   8  21   1        429.16        466.93         4.28 o                         
   9  21   1        306.96        319.04         4.47 o                         
  -9  22   1        257.97        257.80         4.11 o                         
  -8  22   1        173.59        164.96         2.48 o                         
  -7  22   1        146.32        152.24         2.38 o                         
  -6  22   1        507.69        496.91         7.75 o                         
  -5  22   1        510.02        504.53         4.69 o                         
  -4  22   1        438.44        438.60         5.79 o                         
  -3  22   1        309.23        295.73         7.63 o                         
   4  22   1        301.18        272.44         5.16 o                         
   5  22   1        868.16        843.40         8.73 o                         
   6  22   1         27.60         31.71         1.14 o                         
   7  22   1        397.93        427.32         4.61 o                         
   8  22   1         49.51         45.42         1.28 o                         
   9  22   1        135.73        133.80         2.24 o                         
  -9  23   1          7.65          7.70         0.68 o                         
  -8  23   1          7.42          7.19         0.91 o                         
  -7  23   1         35.03         37.64         1.32 o                         
  -6  23   1        120.58        119.87         2.19 o                         
  -5  23   1        888.05        791.12         7.16 o                         
  -4  23   1         48.64         35.56         1.56 o                         
  -3  23   1       2559.28       2492.46        40.51 o                         
   4  23   1         64.23         57.57         1.95 o                         
   5  23   1        328.01        298.82         3.66 o                         
   6  23   1          8.27          5.77         0.78 o                         
   7  23   1        340.47        331.25         4.07 o                         
   8  23   1        255.29        245.89         2.83 o                         
   9  23   1        111.55        108.38         1.97 o                         
  -9  24   1        337.94        327.79         5.77 o                         
  -8  24   1        530.35        520.24         4.47 o                         
  -7  24   1        145.69        143.14         1.98 o                         
  -6  24   1        123.67        116.49         2.09 o                         
  -5  24   1        135.78        123.39         2.52 o                         
  -4  24   1        136.46        136.82         5.51 o                         
   4  24   1        798.38        753.37         9.73 o                         
   5  24   1        399.54        408.67         4.02 o                         
   6  24   1         45.54         46.26         1.08 o                         
   7  24   1         92.97         96.99         1.64 o                         
   8  24   1         14.97         17.81         0.74 o                         
   9  24   1        189.11        198.21         3.34 o                         
  -8  25   1         23.19         31.17         0.89 o                         
  -7  25   1        145.11        154.46         2.39 o                         
  -6  25   1         40.64         47.51         1.19 o                         
  -5  25   1         80.64         93.38         2.67 o                         
  -4  25   1        623.08        613.53         9.22 o                         
  -3  25   1       1109.29       1043.06        19.03 o                         
   4  25   1          1.31          3.39         1.97 o                         
   5  25   1        127.59        133.46         2.10 o                         
   6  25   1        211.33        198.82         2.45 o                         
   7  25   1        344.87        345.07         3.29 o                         
   8  25   1        233.79        253.52         4.54 o                         
  -8  26   1        210.60        209.37         2.80 o                         
  -7  26   1        236.10        232.17         2.96 o                         
  -6  26   1          0.47          1.38         0.65 o                         
  -5  26   1        310.55        299.23         3.53 o                         
  -4  26   1        106.20         96.25         3.05 o                         
  -3  26   1        545.56        508.07        10.83 o                         
   4  26   1        979.79        971.66        13.10 o                         
   5  26   1          8.55         10.26         1.06 o                         
   6  26   1         14.99         20.35         1.19 o                         
   7  26   1         73.90         80.79         2.00 o                         
   8  26   1         86.54         96.43         3.42 o                         
  -8  27   1          7.06          4.27         0.65 o                         
  -7  27   1         12.51         12.69         0.74 o                         
  -6  27   1        150.71        148.74         2.51 o                         
  -5  27   1         55.94         55.65         1.66 o                         
  -4  27   1        880.89        816.40         8.01 o                         
  -3  27   1        119.59        105.60         3.97 o                         
   4  27   1        415.30        409.23         6.81 o                         
   5  27   1        466.68        461.38         5.19 o                         
   6  27   1        135.02        139.40         3.03 o                         
   7  27   1         34.09         35.46         1.17 o                         
   8  27   1        198.21        189.52         4.77 o                         
  -7  28   1         48.72         51.88         1.33 o                         
  -6  28   1        392.15        401.11         6.08 o                         
  -5  28   1        321.95        321.91         6.41 o                         
  -4  28   1        505.61        536.34         7.87 o                         
  -3  28   1         87.65         92.59         3.86 o                         
   3  28   1        158.96        149.76         5.33 o                         
   4  28   1         61.17         62.68         2.58 o                         
   5  28   1         88.54         87.88         1.86 o                         
   6  28   1         39.72         47.11         1.19 o                         
   7  28   1        152.94        160.14         2.18 o                         
  -7  29   1        205.01        200.04         3.56 o                         
  -6  29   1        179.08        184.01         3.01 o                         
  -5  29   1        289.61        317.11         3.33 o                         
  -4  29   1         70.87         73.78         2.26 o                         
  -3  29   1        332.72        336.25         7.79 o                         
  -2  29   1         48.50         44.91         2.60 o                         
   4  29   1         15.62         15.50         3.77 o                         
   5  29   1        394.78        412.30         5.89 o                         
   6  29   1         56.98         69.32         1.31 o                         
   7  29   1         33.58         31.12         1.62 o                         
  -6  30   1         61.86         55.16         2.22 o                         
  -5  30   1         79.04         82.67         1.75 o                         
  -4  30   1        108.20        101.38         2.44 o                         
  -3  30   1         48.86         55.58         3.20 o                         
   3  30   1        793.53        710.71        13.07 o                         
   4  30   1        458.43        441.43         9.69 o                         
   5  30   1        117.04        118.45         2.89 o                         
   6  30   1          0.32          1.14         0.57 o                         
  -6  31   1         88.93         89.39         2.94 o                         
  -5  31   1        112.75        120.24         9.01 o                         
  -4  31   1         40.90         39.89         1.50 o                         
  -3  31   1         96.38         98.21         2.82 o                         
  -2  31   1        223.62        222.55         5.59 o                         
   3  31   1         21.60         26.30         2.20 o                         
   4  31   1        141.08        140.90         7.41 o                         
   5  31   1        119.95        111.20         2.36 o                         
  -5  32   1         13.30         13.30         1.00 o                         
  -4  32   1        194.94        171.29        10.36 o                         
  -3  32   1        276.29        272.92         6.20 o                         
  -2  32   1         22.38         26.92         2.22 o                         
   3  32   1         28.29         28.90         2.04 o                         
   4  32   1         95.09         94.32         3.14 o                         
   5  32   1        406.44        413.53         7.70 o                         
  -4  33   1        175.73        151.44         7.57 o                         
  -3  33   1         27.54         24.99         1.77 o                         
  -2  33   1         37.18         36.65         2.23 o                         
   3  33   1         57.53         58.16         2.31 o                         
   4  33   1        124.46        139.46         3.47 o                         
  -3  34   1         18.98         19.71         1.54 o                         
  -3 -34   2        145.77        146.35         3.57 o                         
  -2 -34   2         14.90         17.19         1.32 o                         
  -1 -34   2          6.46          5.25         0.76 o                         
   0 -34   2        307.53        317.31         6.89 o                         
   1 -34   2          6.86          7.63         1.17 o                         
   2 -34   2        137.13        122.13         3.36 o                         
  -4 -33   2        317.07        286.73         5.93 o                         
  -3 -33   2         62.67         65.26         6.37 o                         
  -2 -33   2         69.29         77.25         2.12 o                         
  -1 -33   2        127.08        115.68         2.65 o                         
   0 -33   2        326.52        327.85        11.47 o                         
   1 -33   2        258.85        254.47         4.21 o                         
   2 -33   2        169.43        157.42         7.32 o                         
   3 -33   2         48.36         44.91         3.49 o                         
   4 -33   2         78.39         76.82         2.36 o                         
  -5 -32   2        137.37        135.48         3.37 o                         
  -4 -32   2        107.36        105.82         3.11 o                         
  -3 -32   2        200.05        206.65         6.65 o                         
  -2 -32   2         47.67         53.68         2.44 o                         
  -1 -32   2         60.00         64.15         3.47 o                         
   0 -32   2        180.33        165.63         4.41 o                         
   1 -32   2         50.12         42.02         3.70 o                         
   2 -32   2         74.17         82.38         2.27 o                         
   3 -32   2         32.17         33.51         1.79 o                         
   4 -32   2          9.50         11.57         0.67 o                         
   5 -32   2         55.43         56.34         2.00 o                         
  -6 -31   2        127.62        132.82         3.27 o                         
  -5 -31   2         93.16        103.11         2.27 o                         
  -4 -31   2          6.81         11.17         1.50 o                         
  -3 -31   2        197.61        195.70         3.13 o                         
  -2 -31   2        113.00        119.90         2.57 o                         
  -1 -31   2        182.58        206.46         4.23 o                         
   0 -31   2        242.30        276.88         5.88 o                         
   1 -31   2        163.58        167.13         2.82 o                         
   2 -31   2        251.34        239.79         6.01 o                         
   3 -31   2        249.15        265.91         4.55 o                         
   4 -31   2         86.30         81.47         1.71 o                         
   5 -31   2        183.44        158.93         6.90 o                         
  -6 -30   2        164.11        135.90         2.80 o                         
  -5 -30   2         36.08         34.11         1.49 o                         
  -4 -30   2        784.66        804.28        14.57 o                         
  -3 -30   2         31.36         43.75         1.72 o                         
  -2 -30   2         96.12        108.82         2.43 o                         
  -1 -30   2         99.95         97.63         2.24 o                         
   0 -30   2        161.51        167.43         3.03 o                         
   1 -30   2         64.62         58.45         2.01 o                         
   2 -30   2        148.90        165.78         2.86 o                         
   3 -30   2         67.33         64.68         1.75 o                         
   4 -30   2         77.02         72.32         1.77 o                         
   5 -30   2         86.32         86.46         2.14 o                         
   6 -30   2         60.73         58.91         1.52 o                         
  -6 -29   2        407.64        416.29         8.98 o                         
  -5 -29   2        117.19        113.34         2.77 o                         
  -4 -29   2        624.59        604.30        11.92 o                         
  -3 -29   2        420.69        389.28         5.32 o                         
  -2 -29   2        601.58        607.62         7.31 o                         
  -1 -29   2         63.21         66.08         2.07 o                         
   0 -29   2        147.28        136.36         2.40 o                         
   1 -29   2        217.45        208.79         3.03 o                         
   2 -29   2         45.06         47.24         1.63 o                         
   3 -29   2        104.94        108.46         3.67 o                         
   4 -29   2         95.38        101.29         2.25 o                         
   5 -29   2         72.07         64.54         2.04 o                         
   6 -29   2         38.78         40.18         1.61 o                         
  -7 -28   2        215.90        194.02         3.18 o                         
  -6 -28   2         19.73         17.08         2.72 o                         
  -5 -28   2        171.38        176.87         3.75 o                         
  -4 -28   2        149.06        148.78         3.72 o                         
  -3 -28   2         18.36         16.95         1.38 o                         
  -2 -28   2         20.85         22.47         1.46 o                         
  -1 -28   2        258.11        267.24         3.16 o                         
   0 -28   2        482.99        495.32         7.53 o                         
   1 -28   2         12.93         15.40         0.89 o                         
   2 -28   2        197.29        190.70         3.68 o                         
   3 -28   2        224.55        214.40         4.35 o                         
   4 -28   2        218.76        226.15         3.67 o                         
   5 -28   2        230.40        263.54         4.73 o                         
   6 -28   2         15.12         23.19         1.07 o                         
   7 -28   2         18.85         17.62         0.92 o                         
  -8 -27   2        122.21        126.55         3.19 o                         
  -7 -27   2         52.32         54.63         1.67 o                         
  -6 -27   2        105.27         99.88         3.64 o                         
  -5 -27   2        733.37        711.28         9.83 o                         
  -4 -27   2        281.95        281.55         9.74 o                         
  -3 -27   2         42.71         47.66         1.94 o                         
  -2 -27   2         17.28         15.04         1.13 o                         
  -1 -27   2        872.37        873.18         7.49 o                         
   0 -27   2        677.64        620.68         7.32 o                         
   1 -27   2         80.71         74.37         1.62 o                         
   2 -27   2        202.25        179.93         2.55 o                         
   3 -27   2        150.99        149.62         3.08 o                         
   4 -27   2        117.36        112.86         2.61 o                         
   5 -27   2          0.70          1.40         1.13 o                         
   6 -27   2         59.90         59.86         1.67 o                         
   7 -27   2          7.27          5.81         0.98 o                         
  -8 -26   2        146.65        134.89         3.56 o                         
  -7 -26   2        171.59        178.03         3.37 o                         
  -6 -26   2         84.51         88.13         3.57 o                         
  -5 -26   2        207.13        206.30         5.26 o                         
  -4 -26   2         15.31         12.25         1.54 o                         
  -3 -26   2        595.64        624.90         9.88 o                         
  -2 -26   2        154.62        151.82         2.75 o                         
  -1 -26   2        187.48        190.61         2.90 o                         
   0 -26   2        819.67        838.45         8.80 o                         
   1 -26   2          2.68          7.71         1.13 o                         
   2 -26   2        282.94        262.77         3.25 o                         
   3 -26   2         95.45        112.26         2.72 o                         
   4 -26   2         16.63         18.00         1.75 o                         
   5 -26   2        271.57        280.16         6.25 o                         
   6 -26   2        112.93        119.29         2.45 o                         
   7 -26   2         53.72         53.70         1.76 o                         
   8 -26   2         22.48         22.21         1.37 o                         
  -8 -25   2        225.41        219.19         5.14 o                         
  -7 -25   2         36.70         36.43         1.60 o                         
  -6 -25   2        435.54        433.45         9.56 o                         
  -5 -25   2        262.74        236.85         4.84 o                         
  -4 -25   2        263.36        260.79         4.43 o                         
  -3 -25   2        779.53        725.75         8.60 o                         
  -2 -25   2       1465.58       1488.59        13.17 o                         
  -1 -25   2        610.20        594.57         7.42 o                         
   0 -25   2        719.62        687.21         6.28 o                         
   1 -25   2       1000.58        996.63        11.82 o                         
   2 -25   2       1052.07        972.63         8.24 o                         
   3 -25   2        673.41        660.92         8.07 o                         
   4 -25   2        200.59        200.83         4.60 o                         
   5 -25   2        109.60         94.81         3.02 o                         
   6 -25   2        155.65        152.06         2.96 o                         
   7 -25   2        101.46         95.28         4.66 o                         
   8 -25   2        148.24        133.37         3.24 o                         
  -8 -24   2        213.40        207.40         3.65 o                         
  -7 -24   2         15.09         16.45         1.13 o                         
  -6 -24   2        565.18        571.91         9.15 o                         
  -5 -24   2         36.40         33.79         2.10 o                         
  -4 -24   2        140.02        138.52         3.37 o                         
  -3 -24   2        225.65        218.52         3.91 o                         
  -2 -24   2        331.67        324.00         4.27 o                         
  -1 -24   2        251.47        259.38         3.21 o                         
   0 -24   2         69.85         74.75         1.65 o                         
   1 -24   2        155.58        152.28         2.38 o                         
   2 -24   2       1366.54       1388.49        11.04 o                         
   3 -24   2          3.22          4.12         1.01 o                         
   4 -24   2        187.34        188.71         6.22 o                         
   5 -24   2         79.76         80.40         2.37 o                         
   6 -24   2         51.95         45.07         1.78 o                         
   7 -24   2        136.80        121.14         2.07 o                         
   8 -24   2          6.79          9.11         0.88 o                         
  -9 -23   2        249.92        233.09         5.00 o                         
  -8 -23   2        515.50        497.38         7.04 o                         
  -7 -23   2        170.56        169.88         2.97 o                         
  -6 -23   2        124.91        127.45         2.72 o                         
  -5 -23   2         11.57          8.82         1.32 o                         
  -4 -23   2        147.71        149.61         2.77 o                         
  -3 -23   2         93.24         86.67         2.41 o                         
  -2 -23   2        870.29        914.54         8.85 o                         
  -1 -23   2        374.20        352.55         3.87 o                         
   0 -23   2        616.33        587.27         4.98 o                         
   1 -23   2        255.65        264.02         2.89 o                         
   2 -23   2        597.22        618.10         6.37 o                         
   3 -23   2        290.91        280.76         3.97 o                         
   4 -23   2        435.99        452.24         9.59 o                         
   5 -23   2        346.62        332.53         4.30 o                         
   6 -23   2        216.21        213.73         3.70 o                         
   7 -23   2        369.72        355.76         4.17 o                         
   8 -23   2        162.39        155.73         2.19 o                         
   9 -23   2        272.34        240.39         4.89 o                         
  -9 -22   2        605.97        604.43        20.80 o                         
  -8 -22   2         31.69         35.46         1.61 o                         
  -7 -22   2        113.20        110.13         2.43 o                         
  -6 -22   2        120.93        128.29         2.78 o                         
  -5 -22   2        848.83        822.48         9.19 o                         
  -4 -22   2        165.98        164.21         2.90 o                         
  -3 -22   2         43.98         39.52         2.62 o                         
  -2 -22   2         88.39         92.92         2.88 o                         
  -1 -22   2       2548.98       2562.88        18.61 o                         
   0 -22   2        141.78        173.31         2.39 o                         
   1 -22   2        619.64        656.85         5.40 o                         
   2 -22   2        523.69        480.33         4.83 o                         
   3 -22   2        266.29        297.62         3.85 o                         
   4 -22   2        280.39        246.43         4.14 o                         
   5 -22   2        196.16        189.53         3.13 o                         
   6 -22   2       1042.57        979.52        10.78 o                         
   7 -22   2         85.68         77.44         2.50 o                         
   8 -22   2        126.88        119.31         1.99 o                         
   9 -22   2         45.65         46.73         1.18 o                         
 -10 -21   2         65.06         56.88         2.16 o                         
  -9 -21   2        189.95        194.26         4.45 o                         
  -8 -21   2         66.39         58.96         1.64 o                         
  -7 -21   2        744.08        718.10         7.24 o                         
  -6 -21   2       1122.94       1108.68        10.35 o                         
  -5 -21   2        594.77        603.91         6.47 o                         
  -4 -21   2        881.31        846.78        10.01 o                         
  -3 -21   2         66.45         63.53         2.02 o                         
  -2 -21   2        132.05        136.33         2.48 o                         
  -1 -21   2         99.09        113.42         1.92 o                         
   0 -21   2       1059.50       1096.97         8.02 o                         
   1 -21   2        529.26        484.07         4.27 o                         
   2 -21   2        999.79        964.29         8.08 o                         
   3 -21   2         93.10         98.10         1.89 o                         
   4 -21   2        817.74        808.87         9.30 o                         
   5 -21   2       1128.40       1135.38        10.66 o                         
   6 -21   2        746.38        773.99         9.08 o                         
   7 -21   2        155.17        166.20         2.77 o                         
   8 -21   2        131.31        134.68         2.23 o                         
   9 -21   2         95.44        100.22         1.90 o                         
 -10 -20   2         98.63        107.32         3.34 o                         
  -9 -20   2        401.58        399.52         9.01 o                         
  -8 -20   2        101.41        104.18         2.53 o                         
  -7 -20   2        827.69        814.85         7.32 o                         
  -6 -20   2        269.32        252.58         4.12 o                         
  -5 -20   2        437.98        411.40         4.94 o                         
  -4 -20   2        371.90        333.05         3.77 o                         
  -3 -20   2        144.76        124.58         2.40 o                         
  -2 -20   2        529.95        511.27         5.81 o                         
  -1 -20   2          8.68         14.23         0.82 o                         
   0 -20   2       1115.03       1131.44         8.16 o                         
   1 -20   2        872.83        892.20         7.71 o                         
   2 -20   2        606.64        610.82         6.20 o                         
   3 -20   2        128.50        132.87         2.17 o                         
   4 -20   2       1076.26       1091.56        11.74 o                         
   5 -20   2         74.02         83.09         2.14 o                         
   6 -20   2          1.88          2.62         0.93 o                         
   7 -20   2        357.04        357.66         4.46 o                         
   8 -20   2         67.95         74.16         1.72 o                         
   9 -20   2        173.60        165.82         3.00 o                         
 -10 -19   2         17.22         21.99         1.85 o                         
  -9 -19   2         74.21         86.46         2.64 o                         
  -8 -19   2        218.56        223.39         4.03 o                         
  -7 -19   2        157.87        147.78         3.51 o                         
  -6 -19   2        400.99        396.88         5.38 o                         
  -5 -19   2        474.00        492.12         4.61 o                         
  -4 -19   2         40.42         45.65         1.45 o                         
  -3 -19   2        491.03        471.11         4.60 o                         
  -2 -19   2        265.06        271.06         4.09 o                         
  -1 -19   2        861.78        874.94         7.21 o                         
   0 -19   2        129.03        119.77         1.67 o                         
   1 -19   2        659.15        668.12         5.30 o                         
   2 -19   2        161.21        141.92         2.14 o                         
   3 -19   2       1570.00       1629.63        11.31 o                         
   4 -19   2        199.06        194.17         3.14 o                         
   5 -19   2        887.52        899.85         8.95 o                         
   6 -19   2        169.21        181.16         2.79 o                         
   7 -19   2        687.69        694.40         6.47 o                         
   8 -19   2         13.80         16.63         1.07 o                         
   9 -19   2         79.17         81.17         1.92 o                         
  10 -19   2         94.12         96.88         3.09 o                         
 -10 -18   2        119.77        114.37         2.90 o                         
  -9 -18   2        189.27        196.93         3.38 o                         
  -8 -18   2        106.26        123.36         2.59 o                         
  -7 -18   2       1001.91        995.60         7.83 o                         
  -6 -18   2        280.14        302.45         3.40 o                         
  -5 -18   2        351.47        364.49         3.75 o                         
  -4 -18   2        874.15        893.75         7.67 o                         
  -3 -18   2        110.68        108.36         1.82 o                         
  -2 -18   2        602.87        652.29        10.04 o                         
  -1 -18   2       1584.60       1622.47        12.06 o                         
   0 -18   2       3275.43       3312.93        21.07 o                         
   1 -18   2        655.00        688.65         5.35 o                         
   2 -18   2        396.97        390.51         3.96 o                         
   3 -18   2        833.94        865.22         6.70 o                         
   4 -18   2         27.16         23.85         1.11 o                         
   5 -18   2         46.02         51.28         1.73 o                         
   6 -18   2         52.84         55.94         1.51 o                         
   7 -18   2        126.84        134.99         2.23 o                         
   8 -18   2        187.96        195.88         2.69 o                         
   9 -18   2        124.19        130.71         3.56 o                         
  10 -18   2        111.31        125.41         3.98 o                         
 -10 -17   2         55.48         55.15         3.96 o                         
  -9 -17   2        190.22        188.86         3.00 o                         
  -8 -17   2         17.89         22.49         2.27 o                         
  -7 -17   2        928.90        877.23         7.09 o                         
  -6 -17   2        921.23        911.43         7.30 o                         
  -5 -17   2        173.47        178.10         2.15 o                         
  -4 -17   2         80.39         83.00         1.64 o                         
  -3 -17   2        113.36        124.73         2.89 o                         
  -2 -17   2        683.96        802.84         9.17 o                         
  -1 -17   2        746.88        726.93         6.05 o                         
   0 -17   2        135.18        138.40         1.70 o                         
   1 -17   2       2594.63       2564.36        16.56 o                         
   2 -17   2        404.91        417.74         3.77 o                         
   3 -17   2        173.87        200.70         2.37 o                         
   4 -17   2          5.36          9.32         0.85 o                         
   5 -17   2        152.49        144.30         2.48 o                         
   6 -17   2        743.59        693.16         6.02 o                         
   7 -17   2        852.98        862.97         6.65 o                         
   8 -17   2        447.81        426.61         4.16 o                         
   9 -17   2        224.32        220.37         3.39 o                         
  10 -17   2         67.01         61.55         1.98 o                         
 -10 -16   2        114.03        109.73         3.13 o                         
  -9 -16   2         51.22         59.48         2.19 o                         
  -8 -16   2         30.52         26.43         1.26 o                         
  -7 -16   2        204.30        185.24         2.53 o                         
  -6 -16   2       1891.06       1855.21        13.29 o                         
  -5 -16   2        760.83        815.13         6.58 o                         
  -4 -16   2        355.51        359.41         3.39 o                         
  -3 -16   2         95.26        104.49         1.54 o                         
  -2 -16   2         35.82         51.30         1.87 o                         
  -1 -16   2        272.27        224.84         3.45 o                         
   0 -16   2        948.62       1025.07         7.20 o                         
   1 -16   2       1601.92       1719.94        12.50 o                         
   2 -16   2       1014.32       1137.04         7.04 o                         
   3 -16   2       1651.73       1710.04        11.69 o                         
   4 -16   2         59.71         57.25         1.44 o                         
   5 -16   2        975.08        991.42         8.25 o                         
   6 -16   2       1095.25       1060.86         7.76 o                         
   7 -16   2        452.62        469.73         4.32 o                         
   8 -16   2         45.30         43.45         1.21 o                         
   9 -16   2        181.67        178.92         2.55 o                         
  10 -16   2        367.76        386.03         8.43 o                         
 -11 -15   2          1.19          1.85         0.72 o                         
 -10 -15   2         38.56         47.47         3.42 o                         
  -9 -15   2        121.38        126.28         2.80 o                         
  -8 -15   2         12.68         12.90         1.08 o                         
  -7 -15   2        861.14        843.13         6.86 o                         
  -6 -15   2        465.35        453.76         4.04 o                         
  -5 -15   2        935.61        978.56         7.29 o                         
  -4 -15   2        335.58        308.55         2.63 o                         
  -3 -15   2       2401.35       2324.62        14.25 o                         
  -2 -15   2        632.30        636.90         4.70 o                         
  -1 -15   2        498.34        550.39         4.32 o                         
   0 -15   2        438.33        444.16         3.33 o                         
   1 -15   2         67.56         79.89         1.94 o                         
   2 -15   2        980.08        944.21         5.96 o                         
   3 -15   2        224.82        259.65         2.72 o                         
   4 -15   2        113.37        126.35         2.42 o                         
   5 -15   2        122.65        128.19         2.10 o                         
   6 -15   2        669.48        699.68         5.73 o                         
   7 -15   2       1485.00       1511.11        13.58 o                         
   8 -15   2         45.03         47.79         1.26 o                         
   9 -15   2        113.49        100.70         1.93 o                         
  10 -15   2        141.74        140.46         4.64 o                         
  11 -15   2        241.98        224.04         4.99 o                         
 -11 -14   2        289.04        293.95         4.02 o                         
 -10 -14   2         62.82         57.74         3.83 o                         
  -9 -14   2        187.24        187.81         3.33 o                         
  -8 -14   2         13.38         13.73         1.01 o                         
  -7 -14   2        729.50        721.90         5.80 o                         
  -6 -14   2        374.93        388.16         3.59 o                         
  -5 -14   2        124.17        135.36         1.99 o                         
  -4 -14   2        134.13        131.23         1.55 o                         
  -3 -14   2       1775.80       1817.37        10.54 o                         
  -2 -14   2        191.56        214.50         1.89 o                         
  -1 -14   2        960.83        957.48         5.85 o                         
   0 -14   2        538.17        580.03         7.97 o                         
   1 -14   2       2122.16       2165.44        13.99 o                         
   2 -14   2       1996.25       2132.23        12.08 o                         
   3 -14   2         38.92         42.34         1.87 o                         
   4 -14   2       1050.48       1093.98         8.84 o                         
   5 -14   2        342.69        345.90         3.34 o                         
   6 -14   2        473.98        484.64         4.31 o                         
   7 -14   2       1608.56       1579.06        18.54 o                         
   8 -14   2       1456.54       1433.44        15.05 o                         
   9 -14   2        120.43        109.81         2.06 o                         
  10 -14   2        195.96        196.84         5.24 o                         
  11 -14   2        502.59        471.18         8.03 o                         
 -11 -13   2          2.63          3.78         0.89 o                         
 -10 -13   2        220.24        210.06         4.89 o                         
  -9 -13   2         47.60         49.49         1.72 o                         
  -8 -13   2        685.13        684.88        13.96 o                         
  -7 -13   2        125.01        118.82         1.83 o                         
  -6 -13   2        308.88        339.42         3.25 o                         
  -5 -13   2       1360.71       1326.67        10.41 o                         
  -4 -13   2       1302.89       1473.65         8.41 o                         
  -3 -13   2       1658.57       1571.90         7.93 o                         
  -2 -13   2        434.96        380.12         2.41 o                         
  -1 -13   2       2286.52       2461.26        18.20 o                         
   0 -13   2        143.99        138.76         1.87 o                         
   1 -13   2        543.01        529.89         4.08 o                         
   2 -13   2       2213.66       2480.74        12.39 o                         
   3 -13   2       2029.24       2193.80        22.67 o                         
   4 -13   2         75.13         64.27         1.34 o                         
   5 -13   2        463.91        461.40         6.92 o                         
   6 -13   2        593.10        589.40         4.56 o                         
   7 -13   2         52.95         40.97         1.13 o                         
   8 -13   2        276.14        284.63         3.03 o                         
   9 -13   2        181.12        174.84         2.64 o                         
  10 -13   2         39.12         40.46         1.70 o                         
  11 -13   2        247.86        256.85         4.11 o                         
 -11 -12   2         35.61         30.75         1.41 o                         
 -10 -12   2         12.37         15.49         1.49 o                         
  -9 -12   2       1064.01       1085.69        28.45 o                         
  -8 -12   2        405.76        398.97         5.00 o                         
  -7 -12   2        424.28        430.96         6.31 o                         
  -6 -12   2        821.73        850.39         7.40 o                         
  -5 -12   2        288.08        343.35         3.07 o                         
  -4 -12   2       1246.17       1312.70         6.77 o                         
  -3 -12   2        383.30        400.08         2.37 o                         
  -2 -12   2       1378.87       1371.38         7.55 o                         
  -1 -12   2        813.58        860.20        10.74 o                         
   0 -12   2        122.53        156.21         2.75 o                         
   1 -12   2       8660.03       9031.96        60.26 o                         
   2 -12   2         29.52         39.55         0.64 o                         
   3 -12   2       1341.89       1473.33         7.11 o                         
   4 -12   2        933.02        941.12         6.42 o                         
   5 -12   2         76.85         65.35         1.19 o                         
   6 -12   2        288.44        304.55         2.90 o                         
   7 -12   2        649.69        690.62         5.20 o                         
   8 -12   2        470.94        477.25         4.25 o                         
   9 -12   2         92.94         91.26         1.98 o                         
  10 -12   2        214.00        206.37         2.47 o                         
  11 -12   2         42.68         40.66         2.49 o                         
 -11 -11   2        268.93        273.39         3.43 o                         
 -10 -11   2         55.73         45.95         1.62 o                         
  -9 -11   2        618.31        625.28         7.03 o                         
  -8 -11   2       1271.00       1229.27        13.87 o                         
  -7 -11   2       1957.53       1972.76        15.19 o                         
  -6 -11   2        696.49        689.85         4.68 o                         
  -5 -11   2        663.24        661.95         4.30 o                         
  -4 -11   2        967.87       1085.16         5.69 o                         
  -3 -11   2       2229.40       2228.05         9.52 o                         
  -2 -11   2       3358.35       3410.30        21.95 o                         
  -1 -11   2        206.06        202.23         2.58 o                         
   0 -11   2       3580.39       3510.55        48.47 o                         
   1 -11   2       3886.11       4003.60        35.77 o                         
   2 -11   2       3176.23       3330.40        19.09 o                         
   3 -11   2        819.00        886.62         4.78 o                         
   4 -11   2         40.46         32.60         0.71 o                         
   5 -11   2       4338.63       4447.68        26.15 o                         
   6 -11   2        507.55        491.19         7.03 o                         
   7 -11   2        257.38        262.01         3.49 o                         
   8 -11   2        220.02        239.90         2.74 o                         
   9 -11   2        292.48        295.07         3.11 o                         
  10 -11   2         11.81         10.78         0.79 o                         
  11 -11   2        160.16        169.04         2.77 o                         
 -12 -10   2         39.78         43.07         2.18 o                         
 -11 -10   2         29.66         25.31         1.14 o                         
 -10 -10   2         32.48         26.86         1.37 o                         
  -9 -10   2        449.62        435.47         4.90 o                         
  -8 -10   2        519.83        528.86         6.90 o                         
  -7 -10   2       3352.98       3365.50        23.62 o                         
  -6 -10   2       1747.28       1716.16         9.71 o                         
  -5 -10   2        290.24        300.22         2.21 o                         
  -4 -10   2        168.47        171.00         1.38 o                         
  -3 -10   2       1242.86       1198.57         7.49 o                         
  -2 -10   2       2155.50       2317.91        25.24 o                         
  -1 -10   2       1079.66        993.68        10.05 o                         
   0 -10   2       1567.82       1602.67        17.99 o                         
   1 -10   2        648.78        616.04         6.62 o                         
   2 -10   2       1065.34       1181.82         6.94 o                         
   3 -10   2        739.66        781.31         4.47 o                         
   4 -10   2         94.24        107.75         1.58 o                         
   5 -10   2        184.83        199.22         2.01 o                         
   6 -10   2         64.99         66.38         1.33 o                         
   7 -10   2       1090.41       1024.77         8.00 o                         
   8 -10   2        872.30        844.70         7.49 o                         
   9 -10   2         70.67         72.92         1.60 o                         
  10 -10   2        158.96        169.20         2.31 o                         
  11 -10   2          9.97         11.14         0.79 o                         
 -12  -9   2         31.61         29.17         1.28 o                         
 -11  -9   2         22.22         19.32         1.34 o                         
 -10  -9   2         42.05         43.95         1.63 o                         
  -9  -9   2        368.10        360.97         4.54 o                         
  -8  -9   2         84.90         89.97         1.66 o                         
  -7  -9   2        560.09        501.99         4.74 o                         
  -6  -9   2       2682.59       2686.83        16.49 o                         
  -5  -9   2        198.17        204.73         2.00 o                         
  -4  -9   2         57.35         57.00         0.87 o                         
  -3  -9   2        324.56        314.57         2.84 o                         
  -2  -9   2          1.02          9.64         1.03 o                         
  -1  -9   2        309.90        348.92         3.29 o                         
   0  -9   2       1970.99       1946.68        21.47 o                         
   1  -9   2        333.94        323.99         3.82 o                         
   2  -9   2        716.58        768.11         6.66 o                         
   3  -9   2        299.97        327.50         3.35 o                         
   4  -9   2       1899.83       1893.27        12.60 o                         
   5  -9   2         56.70         47.31         1.02 o                         
   6  -9   2        125.62        124.99         2.37 o                         
   7  -9   2         77.66         72.70         1.64 o                         
   8  -9   2        452.31        460.57         4.27 o                         
   9  -9   2         61.51         65.79         1.43 o                         
  10  -9   2         60.36         64.15         1.47 o                         
  11  -9   2         58.33         57.50         1.42 o                         
 -12  -8   2         88.11         83.50         3.72 o                         
 -11  -8   2        271.86        300.83         4.52 o                         
 -10  -8   2         95.03         85.03         2.43 o                         
  -9  -8   2       2551.90       2406.61        18.27 o                         
  -8  -8   2        582.80        595.12         6.07 o                         
  -7  -8   2        280.00        267.42         3.37 o                         
  -6  -8   2        416.79        421.79         5.14 o                         
  -5  -8   2        336.77        304.37         2.14 o                         
  -4  -8   2        853.92        925.51         5.27 o                         
  -3  -8   2         60.33         66.81         1.85 o                         
  -2  -8   2       1025.92       1002.56         8.33 o                         
  -1  -8   2       3435.41       3441.97        31.55 o                         
   0  -8   2      12363.43      11713.50       242.46 o                         
   1  -8   2        642.59        617.36         4.29 o                         
   2  -8   2       1103.35       1024.52        22.13 o                         
   3  -8   2        610.32        606.01         5.43 o                         
   4  -8   2       1188.36       1157.52         8.86 o                         
   5  -8   2       1253.36       1259.85         9.82 o                         
   6  -8   2       1058.71       1074.69        10.99 o                         
   7  -8   2        536.87        506.64         5.66 o                         
   8  -8   2         59.97         66.33         1.86 o                         
   9  -8   2        882.77        923.83         8.70 o                         
  10  -8   2        130.57        130.00         2.27 o                         
  11  -8   2        230.66        230.72         4.38 o                         
 -12  -7   2         50.79         50.14         1.39 o                         
 -11  -7   2         62.65         69.94         1.72 o                         
 -10  -7   2        240.01        230.82         3.51 o                         
  -9  -7   2        517.75        529.69         6.30 o                         
  -8  -7   2        253.24        257.33         3.29 o                         
  -7  -7   2        259.38        275.36         3.57 o                         
  -6  -7   2        141.70        150.85         2.05 o                         
  -5  -7   2        816.87        842.66         4.91 o                         
  -4  -7   2       2851.07       2816.68        12.66 o                         
  -3  -7   2       2433.93       2248.73        28.68 o                         
  -2  -7   2       1636.89       1717.54        16.70 o                         
  -1  -7   2       2803.36       2673.78        29.01 o                         
   0  -7   2       1006.35       1024.09         8.49 o                         
   1  -7   2        536.75        578.11         4.03 o                         
   2  -7   2       1811.04       1640.09        18.16 o                         
   3  -7   2       8668.45       8484.34        73.08 o                         
   4  -7   2        311.87        318.65         2.90 o                         
   5  -7   2        409.51        399.00         3.65 o                         
   6  -7   2        414.63        423.54         4.87 o                         
   7  -7   2       1777.48       1736.47        17.13 o                         
   8  -7   2        239.97        231.30         4.28 o                         
   9  -7   2        357.73        353.24         4.34 o                         
  10  -7   2        237.19        236.54         2.91 o                         
  11  -7   2        258.55        265.78         3.40 o                         
 -12  -6   2         55.61         61.65         1.84 o                         
 -11  -6   2        335.35        347.26         5.48 o                         
 -10  -6   2         39.82         50.30         1.68 o                         
  -9  -6   2        951.39        918.14         7.63 o                         
  -8  -6   2        438.68        440.17         3.89 o                         
  -7  -6   2        113.20        124.65         2.10 o                         
  -6  -6   2        409.68        369.08         4.98 o                         
  -5  -6   2       1643.60       1658.60        12.07 o                         
  -4  -6   2       2349.46       2378.50        11.73 o                         
  -3  -6   2      13093.05      12032.52       647.49 o                         
  -2  -6   2        575.35        563.09         4.99 o                         
  -1  -6   2       8387.66       8120.08        81.46 o                         
   0  -6   2        149.37        117.50         1.62 o                         
   1  -6   2       3161.08       3027.18        20.98 o                         
   2  -6   2       2685.57       2758.05        34.67 o                         
   3  -6   2       2681.51       2573.92        28.67 o                         
   4  -6   2        565.65        577.23         4.48 o                         
   5  -6   2        184.77        168.23         1.76 o                         
   6  -6   2        356.48        345.49         3.94 o                         
   7  -6   2        230.58        213.75         4.32 o                         
   8  -6   2         11.83         17.91         1.26 o                         
   9  -6   2        108.96        103.55         2.45 o                         
  10  -6   2        122.86        120.16         2.02 o                         
  11  -6   2        279.52        260.86         3.99 o                         
 -12  -5   2        144.62        147.24         8.10 o                         
 -11  -5   2        557.22        576.09         6.79 o                         
 -10  -5   2        926.01        905.76         8.89 o                         
  -9  -5   2         17.08         17.81         1.19 o                         
  -8  -5   2       1415.62       1453.29         9.33 o                         
  -7  -5   2        608.33        597.50         4.54 o                         
  -6  -5   2        274.39        295.21         3.56 o                         
  -5  -5   2       1859.09       1955.46        13.04 o                         
  -4  -5   2       5134.69       5249.90        35.36 o                         
  -3  -5   2       3230.46       3135.86        32.99 o                         
  -2  -5   2       6126.32       5725.21        49.50 o                         
  -1  -5   2       6756.60       6060.70       117.21 o                         
   0  -5   2      14703.87      13336.18        85.71 o                         
   1  -5   2       5270.85       5001.26        33.05 o                         
   2  -5   2       2597.29       2633.30        22.09 o                         
   3  -5   2       4911.77       4958.14        43.41 o                         
   4  -5   2        221.79        247.12         2.36 o                         
   5  -5   2       3778.61       3813.66        19.66 o                         
   6  -5   2        558.56        632.90         7.77 o                         
   7  -5   2        338.55        313.44         4.51 o                         
   8  -5   2        990.91        992.53        19.21 o                         
   9  -5   2        241.15        266.14         4.61 o                         
  10  -5   2        363.88        347.62         4.04 o                         
  11  -5   2        129.05        134.53         2.17 o                         
  12  -5   2          2.63          5.69         1.03 o                         
 -12  -4   2         90.41         95.02         3.39 o                         
 -11  -4   2         45.18         45.50         1.60 o                         
 -10  -4   2         76.78         70.11         1.93 o                         
  -9  -4   2        702.29        647.72         6.37 o                         
  -8  -4   2        400.36        383.54         3.74 o                         
  -7  -4   2       1653.87       1670.20        10.89 o                         
  -6  -4   2        223.16        269.32         2.82 o                         
  -5  -4   2       2432.47       2481.01        14.03 o                         
  -4  -4   2       1862.01       1820.23        10.99 o                         
  -3  -4   2       1763.65       1654.33        27.08 o                         
  -2  -4   2       5879.89       5763.20        59.89 o                         
  -1  -4   2       2765.50       2662.43        30.41 o                         
   0  -4   2      16362.45      14458.59        95.02 o                         
   1  -4   2       4995.55       4690.61        60.58 o                         
   2  -4   2       2551.61       2422.63        23.32 o                         
   3  -4   2       5000.84       4907.47        99.58 o                         
   4  -4   2        239.87        281.66         3.17 o                         
   5  -4   2        276.11        286.46         2.15 o                         
   6  -4   2       1456.80       1438.16        13.02 o                         
   7  -4   2        340.79        344.88         5.39 o                         
   8  -4   2         61.24         50.66         2.38 o                         
   9  -4   2        400.35        362.62         6.57 o                         
  10  -4   2        106.30        109.12         2.10 o                         
  11  -4   2         53.62         54.10         1.31 o                         
  12  -4   2        406.30        409.53         5.71 o                         
 -12  -3   2         44.23         42.06         1.77 o                         
 -11  -3   2         70.60         77.95         2.40 o                         
 -10  -3   2         26.77         29.31         1.26 o                         
  -9  -3   2        392.82        373.46         4.78 o                         
  -8  -3   2         64.15         62.10         1.29 o                         
  -7  -3   2        855.79        890.14         7.62 o                         
  -6  -3   2       2093.42       2040.20        25.10 o                         
  -5  -3   2          8.31         10.55         0.55 o                         
  -4  -3   2       2865.74       2796.73        24.68 o                         
  -3  -3   2       4904.32       4966.41        71.09 o                         
  -2  -3   2      17974.16      15848.37       204.44 o                         
  -1  -3   2      35379.04      27018.96       310.24 o                         
   0  -3   2       9003.64       8324.66        61.33 o                         
   1  -3   2      11267.39      10366.55        62.52 o                         
   2  -3   2       1764.49       1706.22        21.43 o                         
   3  -3   2       7322.43       7154.09        53.97 o                         
   4  -3   2        576.82        631.82         5.27 o                         
   5  -3   2        461.74        456.84         2.83 o                         
   6  -3   2        288.25        288.44         3.40 o                         
   7  -3   2        179.98        185.11         5.88 o                         
   8  -3   2        430.80        410.13         8.40 o                         
   9  -3   2        845.67        813.25        11.50 o                         
  10  -3   2         90.42         78.87         2.02 o                         
  11  -3   2        319.06        310.68         7.43 o                         
  12  -3   2         58.21         53.67         1.81 o                         
 -12  -2   2         66.13         59.18         1.94 o                         
 -11  -2   2        230.94        218.48         4.24 o                         
 -10  -2   2         72.93         65.34         1.88 o                         
  -9  -2   2        329.45        323.45         4.02 o                         
  -8  -2   2        517.74        521.15         4.45 o                         
  -7  -2   2         37.46         31.85         1.17 o                         
  -6  -2   2       3489.90       3603.63        38.85 o                         
  -5  -2   2        292.99        290.04         2.21 o                         
  -4  -2   2       2779.65       2735.34        20.97 o                         
  -3  -2   2        487.09        502.45         6.65 o                         
  -2  -2   2      20053.16      17869.05       185.92 o                         
  -1  -2   2        533.97        571.31         8.70 o                         
   0  -2   2       1899.92       1725.41        14.72 o                         
   1  -2   2        685.60        655.09         5.95 o                         
   2  -2   2       3598.67       3539.99        23.90 o                         
   3  -2   2        650.47        622.49         5.73 o                         
   4  -2   2        157.68        156.17         1.66 o                         
   5  -2   2       1823.80       1852.63        12.50 o                         
   6  -2   2        550.10        523.59         4.61 o                         
   7  -2   2       1899.55       1901.67        18.66 o                         
   8  -2   2        529.94        544.25         8.85 o                         
   9  -2   2        481.62        440.19         5.83 o                         
  10  -2   2        180.41        165.04         7.78 o                         
  11  -2   2          8.27          8.47         0.94 o                         
  12  -2   2        112.12        107.95         2.44 o                         
 -12  -1   2        202.08        204.83         4.67 o                         
 -11  -1   2        514.98        515.15        11.40 o                         
 -10  -1   2         34.72         31.05         1.41 o                         
  -9  -1   2        305.37        314.94         3.24 o                         
  -8  -1   2         69.41         67.37         1.33 o                         
  -7  -1   2        561.73        571.24         4.98 o                         
  -6  -1   2        949.21        952.74         8.16 o                         
  -5  -1   2      10002.73      10088.87        54.77 o                         
  -4  -1   2       4337.60       4268.70       131.71 o                         
  -3  -1   2       5527.56       5491.63        50.57 o                         
  -2  -1   2      10876.49       9866.56       103.00 o                         
  -1  -1   2       1466.81       1424.11        21.57 o                         
   0  -1   2       2222.67       2043.16        16.67 o                         
   1  -1   2       2233.96       1957.41        13.34 o                         
   2  -1   2        677.51        663.01         4.64 o                         
   3  -1   2         20.35         28.07         0.80 o                         
   4  -1   2        347.99        360.96         3.47 o                         
   5  -1   2        126.08        126.39         1.80 o                         
   6  -1   2        588.72        559.84         5.56 o                         
   7  -1   2        166.21        180.13         3.60 o                         
   8  -1   2        131.49        114.25         2.59 o                         
   9  -1   2        612.71        586.44         7.15 o                         
  10  -1   2        784.31        778.97        12.09 o                         
  11  -1   2        178.95        174.67         3.23 o                         
  12  -1   2         43.35         52.26         2.16 o                         
 -12   0   2         77.26         68.85         2.65 o                         
 -11   0   2        129.14        123.11         4.77 o                         
 -10   0   2        239.27        250.35         3.93 o                         
  -9   0   2        837.63        819.66         6.24 o                         
  -8   0   2          0.37          3.94         0.70 o                         
  -7   0   2         57.59         57.68         1.72 o                         
  -6   0   2       1479.43       1555.77        10.46 o                         
  -5   0   2       1699.94       1746.44         7.91 o                         
  -4   0   2      25775.57      23899.48       274.51 o                         
  -3   0   2       3632.65       3730.88        40.16 o                         
  -2   0   2      17349.02      15300.82       225.05 o                         
  -1   0   2      11137.37      10106.87       148.65 o                         
   0   0   2         23.55         35.43         0.92 o                         
   1   0   2        192.96        210.47         3.93 o                         
   2   0   2        672.16        678.89         4.64 o                         
   3   0   2        552.32        479.31         3.42 o                         
   4   0   2        645.71        636.52         5.32 o                         
   5   0   2       1735.99       1727.73        11.39 o                         
   6   0   2        570.03        567.64         4.32 o                         
   7   0   2        481.64        489.32         7.47 o                         
   8   0   2       1201.64       1214.49        12.60 o                         
   9   0   2        734.54        705.68         8.39 o                         
  10   0   2         29.19         33.75         1.63 o                         
  11   0   2         51.59         55.09         2.14 o                         
  12   0   2          5.74          9.08         1.00 o                         
 -12   1   2        196.46        180.02         3.14 o                         
 -11   1   2        514.33        530.43        11.50 o                         
 -10   1   2         36.05         35.43         1.74 o                         
  -9   1   2        302.05        306.31         3.95 o                         
  -8   1   2         68.67         66.10         1.59 o                         
  -7   1   2        561.41        557.12         3.90 o                         
  -6   1   2        954.49        960.83         4.36 o                         
  -5   1   2       9979.01      10048.50        40.07 o                         
  -4   1   2       4338.10       4398.11        62.14 o                         
  -3   1   2       5500.72       5566.95        59.10 o                         
  -2   1   2      10896.58       9707.91       244.07 o                         
  -1   1   2       1462.19       1443.19        42.94 o                         
   0   1   2       2206.29       2062.41        14.27 o                         
   1   1   2       2226.41       1934.46        17.04 o                         
   2   1   2        688.86        679.56         5.12 o                         
   3   1   2         20.62         26.83         0.58 o                         
   4   1   2        357.79        367.41         3.22 o                         
   5   1   2        123.92        123.76         1.84 o                         
   6   1   2        581.49        551.73         4.97 o                         
   7   1   2        166.07        181.42         2.14 o                         
   8   1   2        133.53        118.01         2.10 o                         
   9   1   2        615.52        586.79        11.30 o                         
  10   1   2        781.81        771.41        14.58 o                         
  11   1   2        179.53        168.26         3.77 o                         
  12   1   2         41.74         49.46         2.29 o                         
 -12   2   2         66.79         57.83         5.86 o                         
 -11   2   2        227.69        223.76         6.46 o                         
 -10   2   2         71.72         63.84         2.21 o                         
  -9   2   2        322.29        309.11         3.41 o                         
  -8   2   2        517.84        521.77         3.85 o                         
  -7   2   2         34.06         31.13         1.28 o                         
  -6   2   2       3484.45       3603.33        16.35 o                         
  -5   2   2        295.41        283.45         1.88 o                         
  -4   2   2       2777.60       2741.66        26.50 o                         
  -3   2   2        490.16        491.97         7.66 o                         
  -2   2   2      20028.35      17956.55       183.67 o                         
  -1   2   2        528.08        572.67         9.83 o                         
   0   2   2       1885.21       1709.62        11.56 o                         
   1   2   2        704.95        669.40         5.51 o                         
   2   2   2       3628.32       3559.24        34.23 o                         
   3   2   2        655.34        628.90         5.81 o                         
   4   2   2        157.46        155.23         1.44 o                         
   5   2   2       1817.52       1820.58        11.44 o                         
   6   2   2        552.16        525.84         6.18 o                         
   7   2   2       1900.89       1903.20        18.00 o                         
   8   2   2        533.86        537.90         6.33 o                         
   9   2   2        475.91        429.35        13.22 o                         
  10   2   2        179.66        159.78        15.05 o                         
  11   2   2          7.97          7.97         2.33 o                         
  12   2   2        112.88        112.04         2.50 o                         
 -12   3   2         43.70         45.01         2.66 o                         
 -11   3   2         70.67         79.74         3.68 o                         
 -10   3   2         26.34         30.71         1.69 o                         
  -9   3   2        389.90        370.65         4.22 o                         
  -8   3   2         62.97         58.35         1.06 o                         
  -7   3   2        857.35        872.65         5.21 o                         
  -6   3   2       2111.57       2058.32        10.57 o                         
  -5   3   2          9.71         11.84         0.46 o                         
  -4   3   2       2864.39       2825.60        82.33 o                         
  -3   3   2       4928.52       4971.25        43.27 o                         
  -2   3   2      17966.72      15893.71       162.91 o                         
  -1   3   2      35456.17      26804.79       346.22 o                         
   0   3   2       8968.63       8167.02        53.79 o                         
   1   3   2      11250.83      10214.85       117.90 o                         
   2   3   2       1765.98       1719.51        12.02 o                         
   3   3   2       7327.06       7208.29        43.90 o                         
   4   3   2        570.50        621.93         6.12 o                         
   5   3   2        458.37        445.32         4.20 o                         
   6   3   2        294.51        294.80         4.04 o                         
   7   3   2        179.41        184.33         2.86 o                         
   8   3   2        432.75        406.15         4.40 o                         
   9   3   2        851.25        841.33        16.55 o                         
  10   3   2         92.27         85.69         3.11 o                         
  11   3   2        318.37        324.20         8.44 o                         
  12   3   2         57.98         55.91         1.73 o                         
 -12   4   2         87.37         91.41         3.54 o                         
 -11   4   2         45.96         45.40         1.79 o                         
 -10   4   2         78.63         71.04         2.31 o                         
  -9   4   2        701.91        662.77         7.02 o                         
  -8   4   2        394.63        376.46         3.09 o                         
  -7   4   2       1658.12       1672.95         7.88 o                         
  -6   4   2        223.33        256.34         2.04 o                         
  -5   4   2       2454.44       2500.06        12.54 o                         
  -4   4   2       1863.96       1796.38        10.92 o                         
  -3   4   2       1763.92       1665.83        22.16 o                         
  -2   4   2       5858.63       5440.14        57.30 o                         
  -1   4   2       2756.88       2647.68        39.32 o                         
   0   4   2      16408.92      14569.30       123.35 o                         
   1   4   2       4969.18       4768.84        35.15 o                         
   2   4   2       2543.33       2437.46        15.34 o                         
   3   4   2       4992.33       4962.12        28.34 o                         
   4   4   2        238.11        271.85         1.76 o                         
   5   4   2        274.23        284.86         2.80 o                         
   6   4   2       1461.59       1401.94        20.35 o                         
   7   4   2        335.48        336.10         4.64 o                         
   8   4   2         60.40         49.28         1.75 o                         
   9   4   2        398.30        363.10         8.32 o                         
  10   4   2        106.34        111.99         3.37 o                         
  11   4   2         52.53         52.24         3.14 o                         
  12   4   2        406.69        419.95         5.89 o                         
 -12   5   2        143.76        157.04         4.63 o                         
 -11   5   2        556.01        568.34         7.97 o                         
 -10   5   2        933.19        908.43        10.29 o                         
  -9   5   2         17.13         16.09         1.28 o                         
  -8   5   2       1403.63       1417.73         9.36 o                         
  -7   5   2        605.86        595.98         3.78 o                         
  -6   5   2        271.01        302.19         3.01 o                         
  -5   5   2       1882.33       1988.24         9.76 o                         
  -4   5   2       5087.91       5073.46        65.89 o                         
  -3   5   2       3234.06       3200.97        48.99 o                         
  -2   5   2       6102.63       5684.26        49.03 o                         
  -1   5   2       6707.87       6215.03        65.17 o                         
   0   5   2      14760.22      13370.03        98.26 o                         
   1   5   2       5276.98       4992.33        35.69 o                         
   2   5   2       2606.02       2633.95        16.56 o                         
   3   5   2       4893.57       5056.38        27.05 o                         
   4   5   2        224.77        254.02         1.69 o                         
   5   5   2       3778.96       3848.86        20.30 o                         
   6   5   2        556.16        632.76         7.12 o                         
   7   5   2        345.05        321.62        13.05 o                         
   8   5   2        988.93       1002.00        11.10 o                         
   9   5   2        245.18        270.38         4.64 o                         
  10   5   2        361.99        349.05         6.37 o                         
  11   5   2        129.95        141.16         3.35 o                         
  12   5   2          2.67          5.21         0.77 o                         
 -12   6   2         54.53         63.31         2.79 o                         
 -11   6   2        342.70        351.91         5.60 o                         
 -10   6   2         39.44         53.69         2.03 o                         
  -9   6   2        945.97        929.12         9.45 o                         
  -8   6   2        439.61        437.66         3.64 o                         
  -7   6   2        115.16        129.00         1.62 o                         
  -6   6   2        401.47        364.73         3.23 o                         
  -5   6   2       1643.07       1670.44         8.63 o                         
  -4   6   2       2368.45       2400.33        16.71 o                         
  -3   6   2      13137.87      12560.70       185.82 o                         
  -2   6   2        578.63        560.90         5.75 o                         
  -1   6   2       8404.04       8113.01        94.87 o                         
   0   6   2        148.73        113.06         1.89 o                         
   1   6   2       3173.53       3033.35        18.17 o                         
   2   6   2       2703.74       2765.82        30.56 o                         
   3   6   2       2681.09       2597.65        14.40 o                         
   4   6   2        557.16        566.57         3.42 o                         
   5   6   2        188.55        171.19         1.48 o                         
   6   6   2        354.66        350.83         3.20 o                         
   7   6   2        229.69        216.98         8.07 o                         
   8   6   2         12.19         18.65         2.64 o                         
   9   6   2        112.35        104.96         2.22 o                         
  10   6   2        123.94        115.62         3.41 o                         
  11   6   2        283.34        268.77         4.73 o                         
 -12   7   2         50.92         52.62         2.38 o                         
 -11   7   2         64.50         70.90         2.17 o                         
 -10   7   2        237.41        235.89         4.07 o                         
  -9   7   2        516.80        530.98         4.80 o                         
  -8   7   2        253.72        250.09         2.33 o                         
  -7   7   2        259.64        278.82         2.40 o                         
  -6   7   2        140.46        149.91         1.61 o                         
  -5   7   2        822.73        851.56         4.76 o                         
  -4   7   2       2856.41       2777.74        19.87 o                         
  -3   7   2       2437.20       2214.89        34.72 o                         
  -2   7   2       1630.93       1709.65        19.31 o                         
  -1   7   2       2803.71       2701.50        20.71 o                         
   0   7   2       1002.00       1031.08         8.42 o                         
   1   7   2        544.17        595.85         3.86 o                         
   2   7   2       1809.83       1661.25        10.08 o                         
   3   7   2       8722.99       8734.13        53.31 o                         
   4   7   2        310.70        316.93         2.17 o                         
   5   7   2        411.76        401.21         2.88 o                         
   6   7   2        412.19        422.82         4.15 o                         
   7   7   2       1783.00       1689.48        21.28 o                         
   8   7   2        245.67        238.93         7.06 o                         
   9   7   2        360.89        362.32         4.27 o                         
  10   7   2        237.13        241.76         4.08 o                         
  11   7   2        257.97        266.90         4.66 o                         
 -12   8   2         88.03         80.99         2.77 o                         
 -11   8   2        270.68        295.37         4.93 o                         
 -10   8   2         94.95         86.88         2.40 o                         
  -9   8   2       2543.56       2402.04        17.87 o                         
  -8   8   2        581.26        578.42         4.02 o                         
  -7   8   2        282.55        264.77         2.25 o                         
  -6   8   2        415.84        425.71         3.51 o                         
  -5   8   2        332.94        300.48         2.35 o                         
  -4   8   2        853.60        906.77         5.68 o                         
  -3   8   2         61.51         64.43         1.60 o                         
  -2   8   2       1039.00       1030.47         9.62 o                         
  -1   8   2       3442.27       3486.76        26.50 o                         
   0   8   2      12410.30      12197.88       103.69 o                         
   1   8   2        647.42        620.94         4.04 o                         
   2   8   2       1097.64       1016.55         5.68 o                         
   3   8   2        606.87        617.93         5.67 o                         
   4   8   2       1180.20       1151.73         5.53 o                         
   5   8   2       1251.90       1250.36         6.66 o                         
   6   8   2       1057.03       1083.85         8.15 o                         
   7   8   2        542.02        532.35         6.01 o                         
   8   8   2         61.47         72.24         3.92 o                         
   9   8   2        876.17        915.41         8.15 o                         
  10   8   2        128.49        129.96         2.89 o                         
  11   8   2        230.63        221.62         4.10 o                         
 -11   9   2         20.82         17.28         1.42 o                         
 -10   9   2         41.99         44.80         1.79 o                         
  -9   9   2        365.38        355.42         4.09 o                         
  -8   9   2         86.24         91.30         1.49 o                         
  -7   9   2        558.56        515.53         4.64 o                         
  -6   9   2       2684.38       2713.25        14.68 o                         
  -5   9   2        198.89        205.40         1.80 o                         
  -4   9   2         57.28         53.61         0.83 o                         
  -3   9   2        317.92        309.45         4.14 o                         
  -2   9   2          1.12         10.31         1.31 o                         
  -1   9   2        309.05        351.09         4.05 o                         
   0   9   2       1968.19       1911.01        13.15 o                         
   1   9   2        341.85        329.67         4.92 o                         
   2   9   2        718.85        777.50         4.55 o                         
   3   9   2        300.24        329.44         3.07 o                         
   4   9   2       1899.34       1864.95         9.23 o                         
   5   9   2         59.40         51.75         1.14 o                         
   6   9   2        127.58        127.95         2.02 o                         
   7   9   2         79.61         77.30         1.91 o                         
   8   9   2        453.24        467.35         6.55 o                         
   9   9   2         61.96         68.73         1.83 o                         
  10   9   2         60.08         67.00         2.13 o                         
  11   9   2         58.11         59.29         2.43 o                         
 -11  10   2         29.54         27.13         1.26 o                         
 -10  10   2         31.97         29.92         1.50 o                         
  -9  10   2        448.00        436.69         4.66 o                         
  -8  10   2        513.12        531.77         4.36 o                         
  -7  10   2       3352.01       3347.64        20.45 o                         
  -6  10   2       1754.79       1711.60         9.81 o                         
  -5  10   2        289.45        299.36         2.48 o                         
  -4  10   2        171.76        167.69         1.56 o                         
  -3  10   2       1247.37       1197.11        15.51 o                         
  -2  10   2       2140.92       2247.67        22.61 o                         
  -1  10   2       1086.25        990.48         9.18 o                         
   0  10   2       1558.37       1589.69        11.10 o                         
   1  10   2        657.57        620.09         4.34 o                         
   2  10   2       1052.76       1174.82         6.55 o                         
   3  10   2        745.05        778.74         5.31 o                         
   4  10   2         93.50        104.52         1.10 o                         
   5  10   2        189.25        201.04         1.97 o                         
   6  10   2         65.59         66.32         1.37 o                         
   7  10   2       1092.82       1044.62         8.23 o                         
   8  10   2        870.51        855.01         8.68 o                         
   9  10   2         73.60         75.52         1.76 o                         
  10  10   2        159.87        172.79         3.77 o                         
  11  10   2          8.78         10.65         1.08 o                         
 -11  11   2        269.26        273.32         5.11 o                         
 -10  11   2         56.64         45.78         1.68 o                         
  -9  11   2        611.15        601.20         5.79 o                         
  -8  11   2       1274.33       1247.34         8.24 o                         
  -7  11   2       1968.40       1990.93        17.55 o                         
  -6  11   2        693.66        697.12         5.36 o                         
  -5  11   2        670.18        654.83         4.35 o                         
  -4  11   2        961.11       1031.74         5.82 o                         
  -3  11   2       2227.45       2206.62        23.71 o                         
  -2  11   2       3351.54       3459.77        23.64 o                         
  -1  11   2        208.99        217.38         2.51 o                         
   0  11   2       3601.61       3562.83        24.05 o                         
   1  11   2       3896.26       4015.18        24.37 o                         
   2  11   2       3178.96       3360.63        18.30 o                         
   3  11   2        825.94        870.54         6.38 o                         
   4  11   2         40.26         30.55         0.74 o                         
   5  11   2       4352.96       4431.31        34.02 o                         
   6  11   2        506.54        488.88         4.54 o                         
   7  11   2        264.13        280.58         3.35 o                         
   8  11   2        221.18        248.31         3.84 o                         
   9  11   2        297.38        304.49         3.79 o                         
  10  11   2         12.77         13.45         1.06 o                         
  11  11   2        157.99        168.16         4.54 o                         
 -11  12   2         33.31         30.37         1.58 o                         
 -10  12   2         13.21         17.05         0.95 o                         
  -9  12   2       1058.29       1049.22         8.80 o                         
  -8  12   2        405.58        401.49         3.64 o                         
  -7  12   2        427.98        427.18         4.08 o                         
  -6  12   2        807.80        825.31         5.78 o                         
  -5  12   2        287.23        336.18         3.07 o                         
  -4  12   2       1238.37       1255.23        11.15 o                         
  -3  12   2        389.38        397.94         4.56 o                         
  -2  12   2       1362.57       1385.54        11.76 o                         
  -1  12   2        822.76        871.94         7.87 o                         
   0  12   2        122.76        144.60         2.21 o                         
   1  12   2       8643.95       9118.70        51.22 o                         
   2  12   2         29.32         39.50         0.85 o                         
   3  12   2       1330.67       1458.23         8.77 o                         
   4  12   2        919.97        895.69         5.27 o                         
   5  12   2         77.06         66.39         1.27 o                         
   6  12   2        286.13        305.62         3.17 o                         
   7  12   2        647.88        683.96         5.57 o                         
   8  12   2        470.46        504.88         6.80 o                         
   9  12   2         95.31         99.29         2.28 o                         
  10  12   2        212.07        202.53         3.62 o                         
  11  12   2         45.02         44.25         2.24 o                         
 -11  13   2          2.47          3.53         1.02 o                         
 -10  13   2        221.52        216.02         6.54 o                         
  -9  13   2         46.83         50.17         1.39 o                         
  -8  13   2        687.49        695.87         4.99 o                         
  -7  13   2        124.20        115.99         1.78 o                         
  -6  13   2        308.58        337.07         3.29 o                         
  -5  13   2       1358.25       1299.31        11.23 o                         
  -4  13   2       1310.98       1409.80        11.02 o                         
  -3  13   2       1656.26       1542.94        11.23 o                         
  -2  13   2        435.30        385.67         4.36 o                         
  -1  13   2       2284.87       2514.67        20.10 o                         
   0  13   2        144.26        135.39         1.60 o                         
   1  13   2        546.79        527.27         3.53 o                         
   2  13   2       2205.09       2436.86        13.56 o                         
   3  13   2       2038.98       2223.10        21.07 o                         
   4  13   2         75.73         64.11         2.13 o                         
   5  13   2        459.34        455.72         4.43 o                         
   6  13   2        586.66        588.25         6.05 o                         
   7  13   2         52.69         41.25         1.34 o                         
   8  13   2        277.94        288.39         6.02 o                         
   9  13   2        182.52        174.83         2.50 o                         
  10  13   2         37.95         38.42         1.31 o                         
  11  13   2        246.01        253.44         5.71 o                         
 -11  14   2        292.24        300.13         5.93 o                         
 -10  14   2         61.83         56.44         3.39 o                         
  -9  14   2        188.76        200.83         3.85 o                         
  -8  14   2         13.75         16.41         0.95 o                         
  -7  14   2        733.38        725.87         5.51 o                         
  -6  14   2        374.41        385.74         3.63 o                         
  -5  14   2        124.40        132.52         1.69 o                         
  -4  14   2        137.23        130.79         1.60 o                         
  -3  14   2       1778.40       1803.35        21.05 o                         
  -2  14   2        187.33        209.22         3.06 o                         
  -1  14   2        972.28       1007.09         9.12 o                         
   0  14   2        534.15        574.57         4.29 o                         
   1  14   2       2126.37       2151.17        12.16 o                         
   2  14   2       2004.84       2114.00        12.48 o                         
   3  14   2         39.51         36.89         1.13 o                         
   4  14   2       1055.38       1056.01        13.18 o                         
   5  14   2        342.97        346.95         3.25 o                         
   6  14   2        479.14        481.25         4.90 o                         
   7  14   2       1608.27       1516.17        12.69 o                         
   8  14   2       1462.06       1475.31        15.03 o                         
   9  14   2        120.23        112.16         2.77 o                         
  10  14   2        192.31        193.71         3.35 o                         
  11  14   2        501.03        494.22         6.67 o                         
 -11  15   2          1.52          2.71         0.89 o                         
 -10  15   2         38.46         45.54         2.63 o                         
  -9  15   2        123.82        133.96         2.01 o                         
  -8  15   2         10.90         11.33         0.94 o                         
  -7  15   2        851.08        842.58         6.53 o                         
  -6  15   2        456.44        448.77         4.04 o                         
  -5  15   2        928.93        963.09         8.82 o                         
  -4  15   2        329.71        293.60         3.19 o                         
  -3  15   2       2388.95       2219.08        22.88 o                         
  -2  15   2        622.83        620.12         5.67 o                         
  -1  15   2        499.89        555.12         6.70 o                         
   0  15   2        439.19        440.87         4.01 o                         
   1  15   2         67.63         81.29         1.01 o                         
   2  15   2        979.61        909.72        10.79 o                         
   3  15   2        230.35        244.43         7.03 o                         
   4  15   2        114.41        121.58         2.97 o                         
   5  15   2        119.89        124.75         1.98 o                         
   6  15   2        668.13        689.82         6.69 o                         
   7  15   2       1484.54       1490.38        13.49 o                         
   8  15   2         44.96         46.95         1.84 o                         
   9  15   2        112.93        102.46         2.36 o                         
  10  15   2        143.53        142.53         2.77 o                         
  11  15   2        242.13        223.28         3.58 o                         
 -11  16   2        207.36        202.37         3.42 o                         
 -10  16   2        111.58        111.85         3.33 o                         
  -9  16   2         52.50         62.85         2.58 o                         
  -8  16   2         30.97         31.10         1.31 o                         
  -7  16   2        207.30        193.50         2.59 o                         
  -6  16   2       1895.89       1860.56        14.04 o                         
  -5  16   2        757.58        802.49         6.45 o                         
  -4  16   2        355.03        351.10         3.65 o                         
  -3  16   2         94.79        100.10         2.41 o                         
  -2  16   2         35.46         48.13         1.68 o                         
  -1  16   2        273.39        230.49         3.76 o                         
   0  16   2        939.46       1002.72         9.39 o                         
   1  16   2       1595.88       1669.05        11.95 o                         
   2  16   2       1010.44       1099.36        14.11 o                         
   4  16   2         59.65         56.67         2.06 o                         
   5  16   2        971.97        967.21         6.95 o                         
   6  16   2       1091.29       1039.80         8.62 o                         
   7  16   2        448.12        465.46         5.14 o                         
   8  16   2         43.92         39.74         1.72 o                         
   9  16   2        184.33        193.11         3.15 o                         
  10  16   2        366.63        381.29         6.04 o                         
 -11  17   2        150.41        145.46         3.69 o                         
 -10  17   2         55.45         54.63         2.28 o                         
  -9  17   2        190.97        196.32         3.15 o                         
  -8  17   2         16.54         17.27         1.11 o                         
  -7  17   2        927.13        896.07         8.19 o                         
  -6  17   2        915.69        931.32         7.45 o                         
  -5  17   2        178.21        175.22         2.39 o                         
  -4  17   2         81.15         79.86         1.75 o                         
  -3  17   2        116.80        119.47         3.99 o                         
  -2  17   2        691.81        767.34        10.84 o                         
  -1  17   2        753.05        713.08         8.40 o                         
   0  17   2        132.92        129.98         3.51 o                         
   1  17   2       2625.31       2486.81        64.78 o                         
   2  17   2        401.68        399.61         9.69 o                         
   4  17   2          4.88          9.53         1.18 o                         
   5  17   2        151.70        145.35         2.02 o                         
   6  17   2        741.99        679.44         5.46 o                         
   7  17   2        851.39        865.95         7.91 o                         
   8  17   2        447.09        431.18         4.67 o                         
   9  17   2        222.66        228.90         3.02 o                         
  10  17   2         65.84         60.05         1.63 o                         
 -10  18   2        117.39        108.66         3.11 o                         
  -9  18   2        189.44        206.64         3.17 o                         
  -8  18   2        102.65        116.06         1.91 o                         
  -7  18   2        999.24       1017.86         9.10 o                         
  -6  18   2        279.12        310.00         3.89 o                         
  -5  18   2        353.96        365.24         4.17 o                         
  -4  18   2        880.54        875.27         9.55 o                         
  -3  18   2        110.88        108.32         4.37 o                         
  -1  18   2       1598.03       1539.11        15.73 o                         
   0  18   2       3267.02       3160.86        50.84 o                         
   1  18   2        655.35        657.64        13.71 o                         
   4  18   2         26.74         21.99         1.47 o                         
   5  18   2         48.34         54.60         2.08 o                         
   6  18   2         54.75         58.06         1.62 o                         
   7  18   2        127.81        141.02         2.55 o                         
   8  18   2        193.17        212.23         2.97 o                         
   9  18   2        124.11        132.83         2.79 o                         
  10  18   2        112.05        126.15         2.43 o                         
 -10  19   2         17.18         17.14         1.22 o                         
  -9  19   2         75.75         87.20         1.94 o                         
  -8  19   2        219.06        229.09         3.16 o                         
  -7  19   2        158.10        150.42         2.81 o                         
  -6  19   2        401.88        400.80         4.17 o                         
  -5  19   2        476.61        497.20         5.13 o                         
  -4  19   2         39.13         44.24         1.66 o                         
  -3  19   2        482.28        450.22        10.00 o                         
  -2  19   2        265.24        259.61         6.39 o                         
   4  19   2        200.06        182.97         3.94 o                         
   5  19   2        875.15        870.32         9.74 o                         
   6  19   2        165.26        173.72         2.30 o                         
   7  19   2        684.87        701.59         6.65 o                         
   8  19   2         14.11         16.77         1.26 o                         
   9  19   2         78.85         85.03         1.69 o                         
  10  19   2         94.08         97.32         1.64 o                         
 -10  20   2         98.54        109.00         2.44 o                         
  -9  20   2        399.66        411.22         4.58 o                         
  -8  20   2        104.74        110.45         1.96 o                         
  -7  20   2        825.92        834.70         7.78 o                         
  -6  20   2        269.32        258.21         3.18 o                         
  -5  20   2        440.64        410.88         4.53 o                         
  -4  20   2        374.27        327.24         5.06 o                         
  -3  20   2        144.67        127.31         4.60 o                         
   4  20   2       1068.17       1022.28        13.25 o                         
   5  20   2         74.63         79.34         1.54 o                         
   6  20   2          2.36          4.83         0.79 o                         
   7  20   2        357.84        355.24         3.76 o                         
   8  20   2         69.85         83.10         2.21 o                         
   9  20   2        177.34        174.36         2.33 o                         
  10  20   2         84.27         84.39         2.60 o                         
 -10  21   2         63.94         61.14         1.40 o                         
  -9  21   2        190.95        209.55         3.22 o                         
  -8  21   2         67.66         61.73         1.63 o                         
  -7  21   2        748.09        734.95         7.03 o                         
  -6  21   2       1122.98       1134.72         9.65 o                         
  -5  21   2        593.33        611.69         5.51 o                         
  -4  21   2        874.88        821.97         8.19 o                         
  -3  21   2         66.96         69.14         3.43 o                         
   4  21   2        812.95        774.97         8.90 o                         
   5  21   2       1130.63       1123.72        10.00 o                         
   6  21   2        747.57        794.02         7.24 o                         
   7  21   2        157.03        172.92         2.39 o                         
   8  21   2        130.97        138.25         2.70 o                         
   9  21   2         94.78        104.67         1.91 o                         
  -9  22   2        612.88        642.44         8.25 o                         
  -8  22   2         31.61         38.39         1.30 o                         
  -7  22   2        111.98        112.11         2.58 o                         
  -6  22   2        121.13        128.08         2.21 o                         
  -5  22   2        850.90        855.86         7.60 o                         
  -4  22   2        166.07        171.78         3.36 o                         
  -3  22   2         42.93         33.68         1.90 o                         
   4  22   2        283.98        243.68         4.01 o                         
   5  22   2        199.63        191.87         2.59 o                         
   6  22   2       1044.26        982.15         7.65 o                         
   7  22   2         86.52         82.70         1.81 o                         
   8  22   2        126.19        120.03         2.50 o                         
   9  22   2         43.88         47.55         1.08 o                         
  -9  23   2        253.76        254.83         3.96 o                         
  -8  23   2        520.33        521.66         5.50 o                         
  -7  23   2        171.67        177.15         3.96 o                         
  -6  23   2        126.99        132.23         2.09 o                         
  -5  23   2         12.40          9.96         1.06 o                         
  -4  23   2        150.92        147.17         2.68 o                         
  -3  23   2         91.20         83.13         4.02 o                         
   4  23   2        436.21        451.58         7.44 o                         
   5  23   2        346.78        336.92         3.53 o                         
   6  23   2        216.50        206.74         2.58 o                         
   7  23   2        371.20        360.01         3.49 o                         
   8  23   2        162.18        155.45         2.57 o                         
   9  23   2        267.86        273.05         3.46 o                         
  -9  24   2         46.26         42.65         2.18 o                         
  -8  24   2        214.61        221.16         2.99 o                         
  -7  24   2         14.73         14.36         1.02 o                         
  -6  24   2        571.96        601.84         5.42 o                         
  -5  24   2         36.18         32.95         1.33 o                         
  -4  24   2        140.90        139.61         2.58 o                         
  -3  24   2        228.28        219.47         4.54 o                         
   4  24   2        185.23        182.29         5.87 o                         
   5  24   2         79.80         82.18         1.78 o                         
   6  24   2         52.93         46.72         1.13 o                         
   7  24   2        137.77        124.71         1.55 o                         
   8  24   2          6.59          9.32         0.80 o                         
  -8  25   2        224.79        234.27         3.68 o                         
  -7  25   2         36.50         38.62         1.19 o                         
  -6  25   2        436.90        446.84         4.82 o                         
  -5  25   2        260.98        233.05         3.30 o                         
  -4  25   2        262.08        257.81         4.79 o                         
  -3  25   2        786.82        697.81         8.09 o                         
   4  25   2        204.30        204.20         3.65 o                         
   5  25   2        111.12         99.82         2.18 o                         
   6  25   2        157.70        153.86         2.04 o                         
   7  25   2        101.22         92.31         1.50 o                         
   8  25   2        145.28        134.86         4.51 o                         
  -8  26   2        148.01        140.22         1.82 o                         
  -7  26   2        171.20        188.45         2.08 o                         
  -6  26   2         83.83         88.48         1.94 o                         
  -5  26   2        209.88        204.41         3.23 o                         
  -4  26   2         14.88         11.79         1.06 o                         
  -3  26   2        594.32        628.72         9.15 o                         
  -2  26   2        153.72        148.15         5.16 o                         
   4  26   2         16.53         18.30         1.33 o                         
   5  26   2        274.10        279.11         4.27 o                         
   6  26   2        114.40        115.42         2.61 o                         
   7  26   2         55.71         56.72         1.90 o                         
   8  26   2         22.49         23.11         0.84 o                         
  -8  27   2        120.76        125.79         2.37 o                         
  -7  27   2         53.26         56.76         1.12 o                         
  -6  27   2        108.54        104.27         1.60 o                         
  -5  27   2        731.81        713.74         7.16 o                         
  -4  27   2        275.55        269.32         4.22 o                         
  -3  27   2         42.78         44.80         2.90 o                         
  -2  27   2         18.06         14.25         2.08 o                         
   4  27   2        119.00        114.55         3.11 o                         
   5  27   2          0.57          2.12         0.83 o                         
   6  27   2         60.59         59.31         1.66 o                         
   7  27   2          7.31          5.77         0.88 o                         
  -7  28   2        215.03        202.25         5.54 o                         
  -6  28   2         19.64         17.44         0.84 o                         
  -5  28   2        170.97        175.14         2.43 o                         
  -4  28   2        149.59        147.02         3.36 o                         
  -3  28   2         18.33         17.45         1.92 o                         
  -2  28   2         20.93         26.22         2.25 o                         
   4  28   2        221.04        225.44         3.97 o                         
   5  28   2        228.38        263.38         3.45 o                         
   6  28   2         15.06         22.01         0.87 o                         
   7  28   2         18.47         19.03         0.80 o                         
  -7  29   2          7.27          6.95         0.61 o                         
  -6  29   2        407.97        430.41         4.46 o                         
  -5  29   2        118.91        111.98         1.99 o                         
  -4  29   2        631.52        613.18         9.03 o                         
  -3  29   2        424.21        390.46         9.40 o                         
  -1  29   2         62.15         63.73         3.34 o                         
   3  29   2        105.01        111.68         4.28 o                         
   4  29   2         93.65         98.34         2.25 o                         
   5  29   2         72.18         62.30         1.47 o                         
   6  29   2         37.56         39.25         1.05 o                         
  -6  30   2        164.45        138.94         4.83 o                         
  -5  30   2         36.29         33.06         0.87 o                         
  -4  30   2        785.58        769.64        23.06 o                         
  -3  30   2         30.98         38.62         1.90 o                         
  -2  30   2         96.51        100.50         3.77 o                         
   3  30   2         67.02         68.94         3.25 o                         
   4  30   2         76.63         78.19         3.18 o                         
   5  30   2         85.70         85.15         1.52 o                         
   6  30   2         61.89         60.67         1.55 o                         
  -6  31   2        128.44        135.11         3.54 o                         
  -5  31   2         93.46        104.89         3.91 o                         
  -4  31   2          6.34         10.30         0.81 o                         
  -3  31   2        198.57        206.81         3.31 o                         
  -2  31   2        114.00        120.00         2.80 o                         
  -1  31   2        182.31        188.79         5.08 o                         
   3  31   2        248.43        250.99         4.16 o                         
   4  31   2         84.76         83.52         2.88 o                         
   5  31   2        186.11        167.85         3.46 o                         
  -5  32   2        137.04        143.51         5.62 o                         
  -4  32   2        107.02        102.95         2.71 o                         
  -3  32   2        200.47        209.32         4.11 o                         
  -2  32   2         47.91         54.63         2.51 o                         
  -1  32   2         59.19         61.27         2.64 o                         
   4  32   2         10.46         12.93         1.22 o                         
  -4  33   2        315.75        323.54         4.95 o                         
  -3  33   2         62.72         65.31         1.89 o                         
  -2  33   2         68.71         76.23         3.12 o                         
  -1  33   2        127.32        108.40         3.37 o                         
  -3  34   2        143.71        143.21         3.98 o                         
  -2  34   2         14.44         13.53         1.43 o                         
  -1  34   2          6.14          4.95         1.25 o                         
  -3 -34   3         63.35         56.38         1.96 o                         
  -2 -34   3        166.64        162.06         3.86 o                         
  -1 -34   3        144.90        130.10         2.51 o                         
   0 -34   3        471.78        453.99         8.99 o                         
   1 -34   3         47.22         48.75         2.20 o                         
   2 -34   3         76.76         66.49         2.36 o                         
  -3 -33   3         16.29         17.26         1.44 o                         
  -2 -33   3        242.19        249.99         4.17 o                         
  -1 -33   3         92.16         92.39         3.35 o                         
   0 -33   3         71.34         65.59         2.06 o                         
   1 -33   3         84.47         91.05         3.43 o                         
   2 -33   3         84.88         83.00         2.69 o                         
   3 -33   3        201.40        189.46         3.11 o                         
  -5 -32   3        139.69        133.36         3.30 o                         
  -4 -32   3        130.39        123.25         3.35 o                         
  -3 -32   3        165.09        186.57         4.18 o                         
  -2 -32   3         11.33          9.32         0.82 o                         
  -1 -32   3         55.66         53.66         3.66 o                         
   0 -32   3        154.60        150.46         3.22 o                         
   1 -32   3        273.58        267.95         4.11 o                         
   2 -32   3         90.83         90.46         2.67 o                         
   3 -32   3         27.38         31.14         1.35 o                         
   4 -32   3        233.36        230.48         8.02 o                         
  -5 -31   3          1.44          3.09         0.74 o                         
  -4 -31   3          4.42          2.64         1.22 o                         
  -3 -31   3        338.54        334.35         4.88 o                         
  -2 -31   3        152.45        149.55         3.15 o                         
  -1 -31   3         17.31         20.32         1.56 o                         
   0 -31   3        184.89        185.63         6.48 o                         
   1 -31   3        416.43        412.81         6.06 o                         
   2 -31   3         21.73         17.07         1.68 o                         
   3 -31   3         30.37         39.90         1.22 o                         
   4 -31   3        145.29        130.83         3.03 o                         
   5 -31   3         87.93         90.24         5.81 o                         
  -6 -30   3         34.95         44.13         1.34 o                         
  -5 -30   3         29.18         25.65         1.31 o                         
  -4 -30   3         14.04         16.44         1.81 o                         
  -3 -30   3        171.68        154.46         2.85 o                         
  -2 -30   3        636.67        620.52         8.84 o                         
  -1 -30   3        288.62        293.75         4.94 o                         
   0 -30   3        174.53        165.28         2.93 o                         
   1 -30   3         23.12         27.33         1.47 o                         
   2 -30   3        158.47        158.64         3.58 o                         
   3 -30   3         48.46         54.24         1.56 o                         
   4 -30   3         71.63         69.16         1.66 o                         
   5 -30   3        127.82        122.35         3.29 o                         
   6 -30   3         66.83         53.89         1.91 o                         
  -7 -29   3        109.08        110.30         2.95 o                         
  -6 -29   3        114.40        123.53         4.00 o                         
  -5 -29   3         22.41         25.14         1.46 o                         
  -4 -29   3        213.59        193.85        20.60 o                         
  -3 -29   3         34.59         39.52         1.64 o                         
  -2 -29   3       1533.85       1571.09        15.62 o                         
  -1 -29   3        364.74        363.13         5.03 o                         
   0 -29   3        319.63        331.62         4.71 o                         
   1 -29   3        371.72        378.40         5.11 o                         
   2 -29   3         93.06         77.44         1.64 o                         
   3 -29   3         27.75         28.17         1.33 o                         
   4 -29   3        183.19        185.73         3.14 o                         
   5 -29   3        174.01        164.60         3.27 o                         
   6 -29   3         84.64         81.75         1.57 o                         
  -7 -28   3          8.01          8.29         0.70 o                         
  -6 -28   3        247.97        241.83         5.71 o                         
  -5 -28   3         36.35         37.28         1.83 o                         
  -4 -28   3        224.24        209.58         3.61 o                         
  -3 -28   3         47.75         48.01         2.27 o                         
  -2 -28   3         90.57         98.75         2.52 o                         
  -1 -28   3         29.58         26.26         1.48 o                         
   0 -28   3       1199.31       1164.78        18.42 o                         
   1 -28   3        252.34        253.63         6.28 o                         
   2 -28   3        553.49        537.69         5.76 o                         
   3 -28   3        129.64        122.97         2.63 o                         
   4 -28   3        410.72        412.28         6.71 o                         
   5 -28   3         87.46         87.39         2.48 o                         
   6 -28   3         19.74         20.38         0.97 o                         
   7 -28   3         62.92         52.88         1.91 o                         
  -7 -27   3          0.15          0.65         0.68 o                         
  -6 -27   3        112.66        100.10         3.54 o                         
  -5 -27   3        838.28        845.89        13.18 o                         
  -4 -27   3         13.77         14.56         1.62 o                         
  -3 -27   3        226.85        241.94         5.07 o                         
  -2 -27   3         18.71         18.69         1.47 o                         
  -1 -27   3        942.02        895.04        11.74 o                         
   0 -27   3       1239.35       1164.43        10.51 o                         
   1 -27   3        267.48        273.84         3.62 o                         
   2 -27   3         84.10        100.20         2.06 o                         
   3 -27   3         55.71         60.60         1.99 o                         
   4 -27   3        108.59        107.51         3.67 o                         
   5 -27   3        180.18        199.19         4.10 o                         
   6 -27   3        111.16        112.08         2.21 o                         
   7 -27   3          7.71          9.65         0.84 o                         
  -8 -26   3        116.25        113.40         3.11 o                         
  -7 -26   3         83.56         89.26         2.18 o                         
  -6 -26   3        498.92        495.25        10.14 o                         
  -5 -26   3        827.08        823.20        11.16 o                         
  -4 -26   3        176.11        180.03         4.17 o                         
  -3 -26   3         13.79         16.30         1.87 o                         
  -2 -26   3        532.31        593.11         7.52 o                         
  -1 -26   3        329.75        362.96         4.97 o                         
   0 -26   3        476.62        531.94         5.79 o                         
   1 -26   3        338.05        328.23         3.68 o                         
   2 -26   3        151.68        153.68         2.63 o                         
   3 -26   3        280.99        272.55         4.38 o                         
   4 -26   3         92.88         84.43         2.33 o                         
   5 -26   3        151.27        136.39         5.62 o                         
   6 -26   3        141.08        147.59         2.70 o                         
   7 -26   3         24.97         22.65         1.22 o                         
  -8 -25   3         56.48         46.61         2.11 o                         
  -7 -25   3         12.56         12.41         1.14 o                         
  -6 -25   3        165.94        180.71         5.35 o                         
  -5 -25   3         93.96         96.26         3.40 o                         
  -4 -25   3        103.55        109.38         3.29 o                         
  -3 -25   3        852.21        862.50        16.77 o                         
  -2 -25   3         87.02         86.68         2.54 o                         
  -1 -25   3        237.24        237.15         3.41 o                         
   0 -25   3        460.66        454.97         5.21 o                         
   1 -25   3       1359.47       1369.71        10.81 o                         
   2 -25   3         70.44         65.69         1.79 o                         
   3 -25   3        595.20        604.12         7.32 o                         
   4 -25   3        841.78        763.46        10.82 o                         
   5 -25   3        103.07         95.26         3.06 o                         
   6 -25   3         30.92         32.18         1.47 o                         
   7 -25   3        108.04        108.68         2.63 o                         
   8 -25   3         12.66          9.62         0.82 o                         
  -8 -24   3        177.81        162.84         3.05 o                         
  -7 -24   3         43.11         44.35         1.44 o                         
  -6 -24   3        419.11        408.12         5.31 o                         
  -5 -24   3        251.62        255.33         7.17 o                         
  -4 -24   3        148.50        144.06         3.78 o                         
  -3 -24   3        750.24        725.12        14.79 o                         
  -2 -24   3       1347.83       1450.74        18.16 o                         
  -1 -24   3         44.11         53.03         2.01 o                         
   0 -24   3        255.20        275.21         3.33 o                         
   1 -24   3        680.05        710.12         5.78 o                         
   2 -24   3        115.38        107.00         2.01 o                         
   3 -24   3        305.69        315.92         4.10 o                         
   4 -24   3       1004.02        964.89        12.15 o                         
   5 -24   3        219.33        210.38         4.65 o                         
   6 -24   3        209.63        215.32         3.06 o                         
   7 -24   3         37.08         39.26         1.36 o                         
   8 -24   3         17.34         22.32         0.74 o                         
  -9 -23   3         51.15         44.66         1.28 o                         
  -8 -23   3          7.36          8.25         1.04 o                         
  -7 -23   3        552.15        532.52         6.28 o                         
  -6 -23   3         13.10         13.61         1.16 o                         
  -5 -23   3        171.31        183.09         4.04 o                         
  -4 -23   3        408.19        367.99         6.57 o                         
  -3 -23   3        154.52        179.36         5.93 o                         
  -2 -23   3       1267.57       1257.99        20.54 o                         
  -1 -23   3        384.11        365.23         4.97 o                         
   0 -23   3        575.64        578.43        10.39 o                         
   1 -23   3        359.39        358.05         3.53 o                         
   2 -23   3       2091.99       2026.33        15.41 o                         
   3 -23   3         51.91         50.74         1.60 o                         
   4 -23   3         97.46        103.91         3.41 o                         
   5 -23   3         26.00         18.69         1.21 o                         
   6 -23   3        147.51        135.68         2.51 o                         
   7 -23   3        123.69        132.71         2.38 o                         
   8 -23   3        100.91         98.38         1.63 o                         
  -9 -22   3        179.63        170.30         2.99 o                         
  -8 -22   3         98.11         93.09         2.54 o                         
  -7 -22   3          3.81          5.43         0.95 o                         
  -6 -22   3         88.60         92.53         2.09 o                         
  -5 -22   3        543.26        511.69         7.88 o                         
  -4 -22   3        393.93        429.25         9.69 o                         
  -3 -22   3        138.04        115.38        12.21 o                         
  -2 -22   3        280.14        264.99         7.92 o                         
  -1 -22   3       1144.87       1174.94        18.96 o                         
   0 -22   3        270.28        238.51         3.18 o                         
   1 -22   3        578.52        581.60         4.95 o                         
   2 -22   3       1215.53       1183.51        11.85 o                         
   3 -22   3        288.76        307.67         4.06 o                         
   4 -22   3        371.08        354.67         5.20 o                         
   5 -22   3        176.67        162.36         2.86 o                         
   6 -22   3        346.29        338.53         5.00 o                         
   7 -22   3         64.39         65.43         1.66 o                         
   8 -22   3          7.98          9.83         0.77 o                         
   9 -22   3        190.85        188.81         3.84 o                         
  -9 -21   3        207.41        202.02         6.13 o                         
  -8 -21   3        149.59        156.49         2.95 o                         
  -7 -21   3        246.31        236.01         3.36 o                         
  -6 -21   3        597.62        578.44         6.26 o                         
  -5 -21   3       1025.41        998.30         9.63 o                         
  -4 -21   3        337.10        342.09         5.85 o                         
  -3 -21   3         18.23         19.83         2.02 o                         
  -2 -21   3        430.43        453.37        10.17 o                         
  -1 -21   3        167.59        151.92         2.85 o                         
   0 -21   3         66.61         70.39         2.09 o                         
   1 -21   3        215.38        206.01         2.45 o                         
   2 -21   3         52.15         56.73         2.12 o                         
   3 -21   3       1000.16        992.31         9.35 o                         
   4 -21   3         52.70         61.03         2.07 o                         
   5 -21   3        565.77        578.32         6.36 o                         
   6 -21   3        227.16        223.41         3.97 o                         
   7 -21   3        138.61        122.97         2.33 o                         
   8 -21   3         32.16         33.21         1.15 o                         
   9 -21   3         71.72         77.26         1.57 o                         
 -10 -20   3        437.27        442.24         8.52 o                         
  -9 -20   3        261.74        264.52         4.63 o                         
  -8 -20   3        139.56        123.45         2.69 o                         
  -7 -20   3        415.09        380.55         5.23 o                         
  -6 -20   3        380.25        369.55         6.97 o                         
  -5 -20   3        361.62        345.28         4.65 o                         
  -4 -20   3        206.86        200.09         3.19 o                         
  -3 -20   3         19.71         24.32         1.72 o                         
  -2 -20   3        379.70        412.48         9.44 o                         
  -1 -20   3       1793.18       1729.77        22.27 o                         
   0 -20   3        319.99        314.60         3.50 o                         
   1 -20   3         18.75         32.62         0.98 o                         
   2 -20   3       1324.14       1295.12        10.29 o                         
   3 -20   3        197.47        179.57         2.53 o                         
   4 -20   3         56.31         46.92         1.85 o                         
   5 -20   3        207.11        222.77         3.16 o                         
   6 -20   3        227.53        209.90         4.30 o                         
   7 -20   3        289.74        276.88         3.42 o                         
   8 -20   3        307.43        300.87         5.09 o                         
   9 -20   3         46.51         47.30         1.36 o                         
 -10 -19   3         82.11         78.76         3.00 o                         
  -9 -19   3        122.94        113.72         3.37 o                         
  -8 -19   3        130.99        122.33         2.44 o                         
  -7 -19   3        418.05        418.56         4.54 o                         
  -6 -19   3        342.91        333.53         3.97 o                         
  -5 -19   3         25.29         34.36         1.22 o                         
  -4 -19   3        233.26        221.92         3.56 o                         
  -3 -19   3        266.02        258.07         4.12 o                         
  -2 -19   3         24.00         21.33         2.07 o                         
  -1 -19   3        436.17        469.77         7.10 o                         
   0 -19   3        634.67        636.52         7.82 o                         
   1 -19   3       1454.66       1409.33        10.58 o                         
   2 -19   3         96.03         66.91         1.50 o                         
   3 -19   3       2812.86       2783.08        18.45 o                         
   4 -19   3          8.03          4.33         0.99 o                         
   5 -19   3        532.25        556.67         6.87 o                         
   6 -19   3         70.11         61.20         2.15 o                         
   7 -19   3          7.82          8.29         0.96 o                         
   8 -19   3        497.14        507.55         5.87 o                         
   9 -19   3        937.79        956.14        19.80 o                         
  10 -19   3         50.02         55.83         2.11 o                         
 -10 -18   3         88.62         81.54         2.38 o                         
  -9 -18   3         40.45         43.30         1.40 o                         
  -8 -18   3        254.16        249.31         3.70 o                         
  -7 -18   3        458.63        495.22         5.64 o                         
  -6 -18   3        148.81        157.04         2.57 o                         
  -5 -18   3        101.27         93.75         1.75 o                         
  -4 -18   3         83.28         59.36         1.50 o                         
  -3 -18   3         88.31         96.91         1.89 o                         
  -2 -18   3       2001.51       2151.63        24.47 o                         
  -1 -18   3       1165.38       1164.05        11.63 o                         
   0 -18   3        763.11        736.30         7.15 o                         
   1 -18   3        526.33        579.33         5.10 o                         
   2 -18   3        175.18        166.54         1.96 o                         
   3 -18   3          3.25          2.68         0.65 o                         
   4 -18   3        452.81        442.52         5.31 o                         
   5 -18   3        244.34        249.75         3.81 o                         
   6 -18   3        146.20        136.57         2.44 o                         
   7 -18   3         74.08         84.87         1.90 o                         
   8 -18   3        191.16        198.63         2.98 o                         
   9 -18   3        298.70        302.11         6.18 o                         
  10 -18   3         83.52         95.93         2.90 o                         
 -10 -17   3         82.37         88.13         2.15 o                         
  -9 -17   3        136.44        139.77         2.53 o                         
  -8 -17   3        137.60        127.89         2.61 o                         
  -7 -17   3        745.32        695.36         6.53 o                         
  -6 -17   3         37.97         44.67         1.22 o                         
  -5 -17   3        162.14        144.78         1.98 o                         
  -4 -17   3        460.51        451.83         4.07 o                         
  -3 -17   3       1093.37       1148.44         8.61 o                         
  -2 -17   3       2411.58       2561.02        20.67 o                         
  -1 -17   3        224.18        232.24         3.93 o                         
   0 -17   3        636.22        699.40         6.52 o                         
   1 -17   3       1218.15       1255.68        10.25 o                         
   2 -17   3       1311.82       1272.53         8.28 o                         
   3 -17   3        521.72        534.02         4.63 o                         
   4 -17   3        646.95        715.51         7.32 o                         
   5 -17   3        246.07        227.45         3.27 o                         
   6 -17   3         47.72         46.47         1.43 o                         
   7 -17   3        138.00        143.98         2.34 o                         
   8 -17   3        603.15        595.37         6.19 o                         
   9 -17   3        715.98        720.75         8.97 o                         
  10 -17   3         64.63         62.16         1.87 o                         
 -11 -16   3        129.57        118.97         3.66 o                         
 -10 -16   3          1.64          1.85         0.99 o                         
  -9 -16   3        329.24        318.29         5.66 o                         
  -8 -16   3        370.62        354.16         4.67 o                         
  -7 -16   3         12.46         14.22         0.94 o                         
  -6 -16   3       1530.19       1493.82        10.92 o                         
  -5 -16   3       1161.78       1110.33         7.93 o                         
  -4 -16   3        131.93        131.90         1.77 o                         
  -3 -16   3       1417.29       1440.80         9.50 o                         
  -2 -16   3       1395.44       1402.40         9.76 o                         
  -1 -16   3        174.49        171.06         2.02 o                         
   0 -16   3        740.26        866.83         7.48 o                         
   1 -16   3        155.53        148.73         3.15 o                         
   2 -16   3       2048.45       2091.79        17.24 o                         
   3 -16   3        738.67        760.05         7.66 o                         
   4 -16   3        787.61        777.79         6.37 o                         
   5 -16   3        246.90        253.99         3.17 o                         
   6 -16   3       1812.76       1765.88        11.81 o                         
   7 -16   3        701.77        704.91         7.17 o                         
   8 -16   3        143.25        121.82         2.02 o                         
   9 -16   3        485.10        474.28         5.15 o                         
  10 -16   3          9.75         13.23         1.61 o                         
 -11 -15   3         62.29         62.20         1.87 o                         
 -10 -15   3        133.85        142.60         3.72 o                         
  -9 -15   3        569.58        569.03         7.40 o                         
  -8 -15   3        416.25        444.58         5.88 o                         
  -7 -15   3        493.58        498.54         8.13 o                         
  -6 -15   3         17.95         22.06         1.07 o                         
  -5 -15   3        309.61        341.27         3.15 o                         
  -4 -15   3        944.53        894.55         6.07 o                         
  -3 -15   3        411.46        423.38         3.23 o                         
  -2 -15   3        814.35        849.29         6.45 o                         
  -1 -15   3        427.46        482.15         4.24 o                         
   0 -15   3       1025.80       1091.86         8.21 o                         
   1 -15   3        843.43        925.52         7.20 o                         
   2 -15   3        523.49        531.41         4.13 o                         
   3 -15   3       1814.41       1908.44        15.80 o                         
   4 -15   3        324.71        337.18         4.06 o                         
   5 -15   3        677.23        742.20         6.23 o                         
   6 -15   3        556.36        531.25         4.68 o                         
   7 -15   3        517.05        460.77         4.50 o                         
   8 -15   3         53.52         48.73         1.36 o                         
   9 -15   3        173.14        166.65         3.38 o                         
  10 -15   3         28.53         36.76         2.39 o                         
 -11 -14   3         37.21         37.33         1.82 o                         
 -10 -14   3        160.13        142.65         8.97 o                         
  -9 -14   3       1250.38       1244.41        23.57 o                         
  -8 -14   3        298.41        306.51         3.42 o                         
  -7 -14   3        316.10        300.55         4.02 o                         
  -6 -14   3        945.90        947.76        11.34 o                         
  -5 -14   3         19.95         20.02         0.83 o                         
  -4 -14   3        120.68        108.17         1.36 o                         
  -3 -14   3          9.89          9.18         0.52 o                         
  -2 -14   3        207.25        179.02         1.72 o                         
  -1 -14   3       1548.28       1456.23        10.06 o                         
   0 -14   3       3251.54       3357.20        19.03 o                         
   1 -14   3       1982.44       2148.15        17.08 o                         
   2 -14   3       1601.11       1600.00        12.45 o                         
   3 -14   3         66.70         60.92         1.40 o                         
   4 -14   3        823.43        818.53         7.27 o                         
   5 -14   3        684.65        688.97         5.45 o                         
   6 -14   3        433.68        408.87         3.91 o                         
   7 -14   3       1806.31       1870.50        12.34 o                         
   8 -14   3        204.08        197.25         2.88 o                         
   9 -14   3        364.40        349.29         4.39 o                         
  10 -14   3        161.35        143.44         6.76 o                         
 -11 -13   3        318.81        346.05         6.91 o                         
 -10 -13   3        296.09        298.44         5.78 o                         
  -9 -13   3        357.75        348.64         5.72 o                         
  -8 -13   3        151.24        147.60         2.46 o                         
  -7 -13   3        834.37        786.52         6.85 o                         
  -6 -13   3        502.51        451.30         4.68 o                         
  -5 -13   3        321.21        346.90         2.90 o                         
  -4 -13   3        216.30        223.87         1.99 o                         
  -3 -13   3       3436.37       3490.78        17.07 o                         
  -2 -13   3       1892.61       2128.10        11.03 o                         
  -1 -13   3        867.79        864.90         5.05 o                         
   0 -13   3        372.37        358.71         3.56 o                         
   1 -13   3        159.86        187.81         2.26 o                         
   2 -13   3        528.64        478.10         3.71 o                         
   3 -13   3         99.38         97.31         1.64 o                         
   4 -13   3        500.76        500.21         4.93 o                         
   5 -13   3         26.35         20.54         0.91 o                         
   6 -13   3        306.26        290.92         2.88 o                         
   7 -13   3        720.74        708.02         5.93 o                         
   8 -13   3       1514.63       1441.47        14.48 o                         
   9 -13   3        462.89        453.10         6.43 o                         
  10 -13   3        263.09        281.44         5.09 o                         
  11 -13   3        141.23        150.95         4.11 o                         
 -11 -12   3        174.01        193.20         3.84 o                         
 -10 -12   3        126.13        115.80         3.51 o                         
  -9 -12   3        224.13        226.31         3.89 o                         
  -8 -12   3          7.28          6.22         1.04 o                         
  -7 -12   3        756.88        809.04         7.56 o                         
  -6 -12   3        142.09        130.54         1.85 o                         
  -5 -12   3       1348.10       1288.63         7.20 o                         
  -4 -12   3        409.10        472.54         2.80 o                         
  -3 -12   3       3172.27       3201.95        13.35 o                         
  -2 -12   3       3384.55       3388.86        22.76 o                         
  -1 -12   3       1495.05       1569.73        12.17 o                         
   0 -12   3       1625.21       1659.91        12.04 o                         
   1 -12   3         64.73        103.11         1.42 o                         
   2 -12   3        661.31        738.70         7.07 o                         
   3 -12   3       1330.01       1459.29        10.89 o                         
   4 -12   3         14.31         16.31         0.86 o                         
   5 -12   3        407.62        413.67         3.64 o                         
   6 -12   3        577.10        563.42         4.44 o                         
   7 -12   3        796.90        832.39         5.99 o                         
   8 -12   3        132.44        133.16         2.12 o                         
   9 -12   3        195.86        186.25         2.30 o                         
  10 -12   3        168.38        173.74         2.74 o                         
  11 -12   3        200.10        201.53         3.45 o                         
 -11 -11   3        165.34        168.47         2.71 o                         
 -10 -11   3         87.47         81.19         3.03 o                         
  -9 -11   3        633.62        610.48         7.06 o                         
  -8 -11   3        121.34        107.89         3.31 o                         
  -7 -11   3       2892.19       2804.99        18.92 o                         
  -6 -11   3        475.58        500.02         3.92 o                         
  -5 -11   3       1072.73       1021.63         5.86 o                         
  -4 -11   3        382.86        333.53         2.17 o                         
  -3 -11   3         81.94         89.75         1.16 o                         
  -2 -11   3       2357.81       2658.23        18.77 o                         
  -1 -11   3        296.36        291.14         2.77 o                         
   0 -11   3        929.97        833.74         7.68 o                         
   1 -11   3       3006.26       3068.74        19.45 o                         
   2 -11   3       4559.45       4653.39        25.00 o                         
   3 -11   3       1436.12       1509.12         8.00 o                         
   4 -11   3        588.58        575.59         5.40 o                         
   5 -11   3       1159.61       1197.25         8.16 o                         
   6 -11   3         54.00         54.01         1.20 o                         
   7 -11   3        257.37        254.65         2.88 o                         
   8 -11   3        195.67        213.94         2.59 o                         
   9 -11   3        689.22        692.22         5.69 o                         
  10 -11   3         11.72         10.36         0.84 o                         
  11 -11   3        224.80        221.55         3.77 o                         
 -11 -10   3        295.39        310.11         5.05 o                         
 -10 -10   3         76.05         81.87         2.46 o                         
  -9 -10   3         52.46         41.41         1.83 o                         
  -8 -10   3       1753.91       1757.16        13.72 o                         
  -7 -10   3        598.38        608.82         4.70 o                         
  -6 -10   3       1512.72       1479.46         8.72 o                         
  -5 -10   3        395.59        419.42         2.95 o                         
  -4 -10   3        254.05        318.90         2.13 o                         
  -3 -10   3       3480.78       3569.27        16.62 o                         
  -2 -10   3        931.10        863.87         6.88 o                         
  -1 -10   3        652.60        674.00        12.99 o                         
   0 -10   3       2229.32       2365.89        26.24 o                         
   1 -10   3        109.86        104.40         1.24 o                         
   2 -10   3       3078.42       3178.41        15.54 o                         
   3 -10   3       1937.17       1996.17        11.38 o                         
   4 -10   3       1325.80       1301.78         7.15 o                         
   5 -10   3        230.18        220.50         2.38 o                         
   6 -10   3        400.37        433.63         4.17 o                         
   7 -10   3         83.84         71.97         1.50 o                         
   8 -10   3         36.39         43.02         1.15 o                         
   9 -10   3        894.84        864.23         7.97 o                         
  10 -10   3          3.42          2.48         0.76 o                         
  11 -10   3        116.24        111.11         6.64 o                         
 -12  -9   3         57.21         57.10         1.71 o                         
 -11  -9   3        189.35        196.37         3.97 o                         
 -10  -9   3        105.01        108.09         3.35 o                         
  -9  -9   3        249.64        256.58         4.09 o                         
  -8  -9   3       1168.05       1089.66         7.56 o                         
  -7  -9   3        426.83        411.38         3.55 o                         
  -6  -9   3       1528.25       1525.39         9.30 o                         
  -5  -9   3        450.07        488.61         4.40 o                         
  -4  -9   3        647.43        672.37         3.68 o                         
  -3  -9   3       2351.89       2325.63        13.92 o                         
  -2  -9   3       3564.48       3623.56        24.62 o                         
  -1  -9   3       3637.08       3652.66        31.69 o                         
   0  -9   3        471.55        489.52         5.42 o                         
   1  -9   3       1749.66       1732.96        16.14 o                         
   2  -9   3       2798.25       2923.86        15.12 o                         
   3  -9   3       2960.81       3012.16        15.72 o                         
   4  -9   3        164.59        159.50         1.98 o                         
   5  -9   3         90.85         89.31         1.42 o                         
   6  -9   3       2259.12       2273.60        15.40 o                         
   7  -9   3        201.63        216.50         2.52 o                         
   8  -9   3        219.38        214.67         2.68 o                         
   9  -9   3        298.71        297.96         3.50 o                         
  10  -9   3         27.92         29.59         1.19 o                         
  11  -9   3         56.90         59.40         1.53 o                         
 -12  -8   3         25.59         23.43         1.23 o                         
 -11  -8   3        281.50        280.74         4.28 o                         
 -10  -8   3        299.76        297.81         4.20 o                         
  -9  -8   3        201.57        189.55         2.74 o                         
  -8  -8   3        385.74        398.50         4.74 o                         
  -7  -8   3        348.93        331.93         3.92 o                         
  -6  -8   3        535.25        478.61         3.83 o                         
  -5  -8   3       1685.80       1725.84        11.22 o                         
  -4  -8   3        504.80        492.70         2.97 o                         
  -3  -8   3       3413.83       3325.65        20.29 o                         
  -2  -8   3        178.61        194.20         2.76 o                         
  -1  -8   3        626.28        590.50         4.70 o                         
   0  -8   3       2562.24       2604.31        20.15 o                         
   1  -8   3         29.55         27.39         1.22 o                         
   2  -8   3       1437.11       1478.85        10.70 o                         
   3  -8   3       2503.35       2633.57        13.84 o                         
   4  -8   3        630.41        665.05         4.28 o                         
   5  -8   3        148.93        145.26         1.95 o                         
   6  -8   3         84.35         83.80         2.58 o                         
   7  -8   3       1813.08       1814.85        11.82 o                         
   8  -8   3        986.86       1006.58         7.48 o                         
   9  -8   3        101.15        105.48         2.01 o                         
  10  -8   3         10.95         17.01         1.29 o                         
  11  -8   3        294.16        296.98         4.30 o                         
 -12  -7   3        102.72        102.65         1.96 o                         
 -11  -7   3         89.71        101.63         2.51 o                         
 -10  -7   3        136.70        149.82         2.90 o                         
  -9  -7   3        222.13        203.65         2.83 o                         
  -8  -7   3        419.67        426.87         4.47 o                         
  -7  -7   3        441.91        455.94         7.54 o                         
  -6  -7   3        238.98        218.47         2.25 o                         
  -5  -7   3       1282.51       1254.40         6.92 o                         
  -4  -7   3        710.01        702.19         4.11 o                         
  -3  -7   3         72.66         77.93         1.31 o                         
  -2  -7   3       1015.95       1129.25         9.26 o                         
  -1  -7   3       4690.63       4519.39        34.04 o                         
   0  -7   3      11943.96      11739.75        70.86 o                         
   1  -7   3        935.86        879.87        15.24 o                         
   2  -7   3        770.61        676.82         6.16 o                         
   3  -7   3       6526.09       6552.10        34.88 o                         
   4  -7   3       1237.54       1343.77         8.60 o                         
   5  -7   3       1293.38       1341.19        13.77 o                         
   6  -7   3         28.28         27.75         1.28 o                         
   7  -7   3        560.49        530.55         5.16 o                         
   8  -7   3        415.23        405.39         4.18 o                         
   9  -7   3        154.15        140.86         2.33 o                         
  10  -7   3        575.70        587.71         5.72 o                         
  11  -7   3        131.05        119.53         1.75 o                         
 -12  -6   3        111.19        107.41         2.08 o                         
 -11  -6   3        220.46        206.12         4.24 o                         
 -10  -6   3        523.41        520.30         5.56 o                         
  -9  -6   3        625.06        622.10         5.79 o                         
  -8  -6   3        227.66        237.52         3.44 o                         
  -7  -6   3         12.52          8.58         1.15 o                         
  -6  -6   3         64.20         58.35         1.12 o                         
  -5  -6   3        359.25        385.03         3.15 o                         
  -4  -6   3        192.79        209.98         1.51 o                         
  -3  -6   3       1592.94       1667.20        18.53 o                         
  -2  -6   3       2430.15       2464.33        44.11 o                         
  -1  -6   3       3613.44       3630.64        55.03 o                         
   0  -6   3       1457.29       1346.92         9.62 o                         
   1  -6   3       7563.75       7595.41        50.54 o                         
   2  -6   3       3774.84       3875.53        58.52 o                         
   3  -6   3       3092.25       2957.29        29.63 o                         
   4  -6   3       1380.62       1463.33        11.76 o                         
   5  -6   3         40.40         41.62         0.91 o                         
   6  -6   3        304.65        267.24         2.98 o                         
   7  -6   3         94.44         93.28         2.29 o                         
   8  -6   3        285.27        299.08         4.06 o                         
   9  -6   3        190.94        186.05         2.93 o                         
  10  -6   3         36.85         41.03         1.40 o                         
  11  -6   3         66.52         66.56         1.67 o                         
 -12  -5   3         16.33         21.15         1.06 o                         
 -11  -5   3       1060.15       1023.85        15.99 o                         
 -10  -5   3         10.69         15.88         1.04 o                         
  -9  -5   3        298.73        283.91         3.68 o                         
  -8  -5   3        734.04        768.45         6.64 o                         
  -7  -5   3       1147.29       1194.92        11.17 o                         
  -6  -5   3       1009.37       1108.91         9.17 o                         
  -5  -5   3        610.82        590.58         3.31 o                         
  -4  -5   3        147.40        192.48         1.70 o                         
  -3  -5   3       4557.85       4450.46        47.10 o                         
  -2  -5   3       2955.73       2925.08        42.29 o                         
  -1  -5   3       1216.45       1255.04        31.17 o                         
   0  -5   3       5835.30       5789.49        42.46 o                         
   1  -5   3       2450.46       2476.28        19.09 o                         
   2  -5   3       3664.15       3756.00        28.52 o                         
   3  -5   3       4312.61       4187.10        29.50 o                         
   4  -5   3       1818.57       1865.78        11.28 o                         
   5  -5   3        588.86        611.07         4.53 o                         
   6  -5   3         28.27         21.68         0.84 o                         
   7  -5   3        316.28        313.02         3.88 o                         
   8  -5   3        200.27        202.53         3.30 o                         
   9  -5   3        170.76        177.75         3.54 o                         
  10  -5   3         55.11         59.85         1.62 o                         
  11  -5   3        206.24        191.54         2.68 o                         
 -12  -4   3         58.53         66.50         2.09 o                         
 -11  -4   3         26.26         26.05         1.64 o                         
 -10  -4   3         57.57         48.39         1.70 o                         
  -9  -4   3        218.27        207.99         2.51 o                         
  -8  -4   3        320.53        326.15         4.01 o                         
  -7  -4   3        660.06        681.17         6.45 o                         
  -6  -4   3        341.14        438.19         5.02 o                         
  -5  -4   3       1058.83       1126.15         6.55 o                         
  -4  -4   3       7726.15       7872.05        37.28 o                         
  -3  -4   3       2214.98       2205.74        17.31 o                         
  -2  -4   3       3334.47       3183.75        34.22 o                         
  -1  -4   3       2888.54       2907.31        24.15 o                         
   0  -4   3      13943.31      13077.54        95.61 o                         
   1  -4   3       3780.11       3721.03        29.76 o                         
   2  -4   3       3087.99       2886.53        17.86 o                         
   3  -4   3       2486.87       2534.51        22.31 o                         
   4  -4   3        712.20        796.28         5.33 o                         
   5  -4   3        451.93        474.51         3.49 o                         
   6  -4   3        513.60        508.30         4.63 o                         
   7  -4   3        732.16        681.41        10.12 o                         
   8  -4   3        102.26         98.58         2.21 o                         
   9  -4   3        232.94        235.14         5.22 o                         
  10  -4   3        144.25        138.81         2.65 o                         
  11  -4   3          8.52          9.08         0.69 o                         
 -12  -3   3        806.12        795.24        12.98 o                         
 -11  -3   3         80.37         74.27         4.97 o                         
 -10  -3   3        303.14        309.11         4.21 o                         
  -9  -3   3        481.96        468.93         4.32 o                         
  -8  -3   3       1470.19       1452.35         9.89 o                         
  -7  -3   3         30.07         44.41         1.33 o                         
  -6  -3   3        154.66        193.91         2.24 o                         
  -5  -3   3       4484.08       4428.24        21.61 o                         
  -4  -3   3        166.56        152.82         1.76 o                         
  -3  -3   3         78.31         85.54         1.44 o                         
  -2  -3   3        744.86        691.86         8.37 o                         
  -1  -3   3       1631.53       1607.14        25.32 o                         
   0  -3   3       4568.71       4451.56        34.09 o                         
   1  -3   3      12590.05      11695.27        73.42 o                         
   2  -3   3       1033.09       1051.16         6.55 o                         
   3  -3   3        609.49        656.25         6.15 o                         
   4  -3   3       1038.73       1020.75         5.95 o                         
   5  -3   3        243.45        255.60         2.47 o                         
   6  -3   3       1008.30        975.20         9.89 o                         
   7  -3   3        301.22        274.95         4.01 o                         
   8  -3   3        325.58        331.19         4.33 o                         
   9  -3   3         68.69         61.76         3.10 o                         
  10  -3   3         64.24         55.49         1.99 o                         
  11  -3   3          8.62         10.03         0.85 o                         
 -12  -2   3        175.45        194.32         5.03 o                         
 -11  -2   3        330.89        317.59        11.10 o                         
 -10  -2   3         20.60         19.54         1.43 o                         
  -9  -2   3        256.12        270.78         2.79 o                         
  -8  -2   3         93.36        110.50         1.96 o                         
  -7  -2   3         86.89        102.22         1.90 o                         
  -6  -2   3        130.18        138.81         2.10 o                         
  -5  -2   3       1786.69       1902.82         9.90 o                         
  -4  -2   3      11293.97      10793.14        66.69 o                         
  -3  -2   3       1148.25       1147.68        13.50 o                         
  -2  -2   3       1278.34       1365.83        15.34 o                         
  -1  -2   3        507.21        528.62         4.41 o                         
   0  -2   3       7725.61       7483.63        61.95 o                         
   1  -2   3       1035.67       1131.02         8.11 o                         
   2  -2   3       4857.55       4714.77        26.83 o                         
   3  -2   3       3268.55       3182.03        21.69 o                         
   4  -2   3        749.25        757.48         4.63 o                         
   5  -2   3       1459.93       1424.82         8.26 o                         
   6  -2   3        801.79        839.69         7.73 o                         
   7  -2   3         16.87         23.09         1.03 o                         
   8  -2   3       1684.80       1619.73        14.17 o                         
   9  -2   3        631.33        640.04         7.85 o                         
  10  -2   3        375.57        373.38         5.41 o                         
  11  -2   3         69.17         70.78         1.65 o                         
 -12  -1   3        140.49        152.55         4.35 o                         
 -11  -1   3        392.63        418.87        10.00 o                         
 -10  -1   3         55.13         53.87         1.54 o                         
  -9  -1   3        413.98        404.07         3.82 o                         
  -8  -1   3        590.34        637.63         5.19 o                         
  -7  -1   3         19.08         25.79         1.11 o                         
  -6  -1   3        690.23        709.72         5.18 o                         
  -5  -1   3       1039.67       1032.21         7.93 o                         
  -4  -1   3       2502.57       2508.79        19.54 o                         
  -3  -1   3       8015.04       7932.05        68.24 o                         
  -2  -1   3        132.01        186.05         2.86 o                         
  -1  -1   3       5057.44       4777.21        52.83 o                         
   0  -1   3       2126.95       1984.33        15.06 o                         
   1  -1   3      12695.58      11944.48        86.82 o                         
   2  -1   3        614.71        601.88         4.42 o                         
   3  -1   3       2081.78       2148.51        13.92 o                         
   4  -1   3       2614.67       2634.58        13.11 o                         
   5  -1   3       2353.35       2282.37        12.68 o                         
   6  -1   3        203.07        218.45         2.39 o                         
   7  -1   3        819.84        795.85         7.70 o                         
   8  -1   3        227.58        237.98         4.17 o                         
   9  -1   3        310.83        312.79         4.87 o                         
  10  -1   3        134.70        141.92         3.94 o                         
  11  -1   3         15.61         13.59         1.22 o                         
  12  -1   3        103.78        101.51         3.04 o                         
 -12   0   3        249.66        253.07         5.98 o                         
 -11   0   3          3.45          2.68         1.87 o                         
 -10   0   3        639.93        626.30         9.89 o                         
  -9   0   3        347.10        356.63         3.53 o                         
  -8   0   3        112.05        124.38         1.90 o                         
  -7   0   3         59.59         53.79         1.33 o                         
  -6   0   3        898.95        910.87         5.28 o                         
  -5   0   3       5230.45       5257.23        24.15 o                         
  -4   0   3       6070.03       6412.30        55.86 o                         
  -3   0   3       3737.73       3490.01        37.64 o                         
  -2   0   3       3454.43       3373.42        36.01 o                         
  -1   0   3       9023.23       8476.54       262.82 o                         
   0   0   3       2341.04       2219.80        25.87 o                         
   1   0   3        716.81        676.84         5.63 o                         
   2   0   3        379.45        391.68         3.24 o                         
   3   0   3         65.92        109.88         1.75 o                         
   4   0   3       3885.76       4055.70        19.73 o                         
   5   0   3         54.13         94.48         1.21 o                         
   6   0   3        508.19        571.80         4.79 o                         
   7   0   3       1563.89       1530.54        13.24 o                         
   8   0   3        886.37        801.72        11.15 o                         
   9   0   3         69.70         68.48         2.48 o                         
  10   0   3         30.39         30.26         2.17 o                         
  11   0   3          0.32          0.28         1.36 o                         
  12   0   3        138.45        118.12         3.34 o                         
 -12   1   3        142.09        143.55         4.14 o                         
 -11   1   3        391.48        418.85         9.91 o                         
 -10   1   3         56.12         55.13         1.55 o                         
  -9   1   3        414.32        406.89         4.07 o                         
  -8   1   3        583.42        617.98         6.60 o                         
  -7   1   3         18.49         24.74         0.98 o                         
  -6   1   3        695.46        724.99         5.48 o                         
  -5   1   3       1025.45       1050.57         5.80 o                         
  -4   1   3       2506.94       2539.73        18.15 o                         
  -3   1   3       8070.65       7923.73        83.57 o                         
  -2   1   3        132.02        185.06         3.00 o                         
  -1   1   3       5089.20       4882.65        51.40 o                         
   0   1   3       2119.58       2010.63        19.46 o                         
   1   1   3      12744.40      12073.37        76.22 o                         
   2   1   3        609.68        582.86         5.84 o                         
   3   1   3       2063.07       2086.36        29.36 o                         
   4   1   3       2616.12       2654.62        15.93 o                         
   5   1   3       2359.86       2319.41        20.47 o                         
   6   1   3        210.89        230.43         2.83 o                         
   7   1   3        819.81        811.17         7.12 o                         
   8   1   3        227.98        221.90         5.80 o                         
   9   1   3        319.95        323.79         5.76 o                         
  10   1   3        131.58        128.17         4.33 o                         
  11   1   3         16.12         18.05         1.99 o                         
 -12   2   3        175.67        183.88         4.69 o                         
 -11   2   3        334.21        333.36         5.98 o                         
 -10   2   3         20.70         20.18         1.10 o                         
  -9   2   3        256.70        269.56         2.93 o                         
  -8   2   3         90.62        104.32         1.75 o                         
  -7   2   3         86.36         98.92         1.50 o                         
  -6   2   3        126.93        139.11         1.60 o                         
  -5   2   3       1777.33       1883.28         9.29 o                         
  -4   2   3      11325.86      10856.16        57.06 o                         
  -3   2   3       1159.98       1124.51        17.98 o                         
  -2   2   3       1280.96       1393.96        15.95 o                         
  -1   2   3        514.87        520.42         6.34 o                         
   0   2   3       7688.77       7352.57        52.08 o                         
   1   2   3       1036.48       1125.43        12.62 o                         
   2   2   3       4844.63       4692.98        35.50 o                         
   3   2   3       3273.67       3185.95        22.07 o                         
   4   2   3        740.92        716.15        10.45 o                         
   5   2   3       1460.22       1390.89         9.98 o                         
   6   2   3        814.21        861.42         8.36 o                         
   7   2   3         17.61         23.26         1.09 o                         
   8   2   3       1678.73       1641.97        17.28 o                         
   9   2   3        635.25        639.25         9.14 o                         
  10   2   3        378.36        344.65        24.67 o                         
  11   2   3         69.82         70.46         2.46 o                         
 -12   3   3        804.55        743.60        13.09 o                         
 -11   3   3         76.23         67.54         2.55 o                         
 -10   3   3        299.20        304.30         3.61 o                         
  -9   3   3        489.39        475.00         4.58 o                         
  -8   3   3       1465.33       1434.63         9.02 o                         
  -7   3   3         30.79         41.67         0.99 o                         
  -6   3   3        156.24        200.40         1.76 o                         
  -5   3   3       4497.92       4350.07        19.34 o                         
  -4   3   3        160.40        150.50         1.54 o                         
  -3   3   3         79.02         94.68         1.90 o                         
  -2   3   3        753.42        722.57        12.65 o                         
  -1   3   3       1651.10       1644.95        19.12 o                         
   0   3   3       4586.52       4465.57        29.61 o                         
   1   3   3      12575.62      11605.26        84.17 o                         
   2   3   3       1035.93       1058.87         8.89 o                         
   3   3   3        601.16        621.27        10.54 o                         
   4   3   3       1036.30       1031.50         5.66 o                         
   5   3   3        239.69        248.62         2.51 o                         
   6   3   3        997.41        979.38        11.34 o                         
   7   3   3        303.65        285.03         3.44 o                         
   8   3   3        326.43        327.54         3.92 o                         
   9   3   3         70.06         60.74         2.22 o                         
  10   3   3         64.59         56.23         2.43 o                         
  11   3   3          7.95         10.43         2.08 o                         
 -12   4   3         59.01         60.07         2.31 o                         
 -11   4   3         26.38         26.95         1.84 o                         
 -10   4   3         55.36         46.97         1.79 o                         
  -9   4   3        217.56        209.03         2.75 o                         
  -8   4   3        320.55        333.73         3.34 o                         
  -7   4   3        659.30        678.71         4.66 o                         
  -6   4   3        337.49        426.15         2.73 o                         
  -5   4   3       1056.79       1121.76         5.48 o                         
  -4   4   3       7698.19       7732.53        48.11 o                         
  -3   4   3       2192.91       2171.62        17.19 o                         
  -2   4   3       3327.65       3297.02        50.57 o                         
  -1   4   3       2914.22       2903.11        31.11 o                         
   0   4   3      13916.96      12983.46       127.73 o                         
   1   4   3       3757.43       3721.19        27.96 o                         
   2   4   3       3073.69       2913.68        16.98 o                         
   3   4   3       2501.83       2528.28        22.11 o                         
   4   4   3        717.09        786.03         4.31 o                         
   5   4   3        458.31        479.72         5.05 o                         
   6   4   3        512.32        510.64         6.49 o                         
   7   4   3        727.72        691.46         6.35 o                         
   8   4   3        100.80        100.36         2.43 o                         
   9   4   3        231.61        246.68         4.61 o                         
  10   4   3        148.44        145.06         3.79 o                         
  11   4   3          8.57          8.57         1.11 o                         
 -12   5   3         16.18         19.94         1.82 o                         
 -11   5   3       1064.51       1013.15        13.35 o                         
 -10   5   3         11.28         15.31         1.27 o                         
  -9   5   3        296.53        271.85         3.16 o                         
  -8   5   3        731.69        766.93         5.56 o                         
  -7   5   3       1146.95       1193.11         6.83 o                         
  -6   5   3       1003.10       1092.24         5.90 o                         
  -5   5   3        605.11        586.74         3.39 o                         
  -4   5   3        150.29        189.57         1.51 o                         
  -3   5   3       4567.09       4525.95        34.46 o                         
  -2   5   3       2974.88       2921.42        25.78 o                         
  -1   5   3       1217.74       1244.57        22.03 o                         
   0   5   3       5838.28       5845.98        43.40 o                         
   1   5   3       2429.21       2422.52        15.25 o                         
   2   5   3       3640.44       3717.56        20.09 o                         
   3   5   3       4332.37       4278.11        24.79 o                         
   4   5   3       1823.77       1860.27         9.51 o                         
   5   5   3        583.39        599.49         5.01 o                         
   6   5   3         29.06         27.84         1.87 o                         
   7   5   3        320.64        325.34         4.34 o                         
   8   5   3        197.50        204.21         3.44 o                         
   9   5   3        169.93        179.49         3.68 o                         
  10   5   3         52.72         60.10         4.28 o                         
  11   5   3        209.66        193.65         4.61 o                         
 -12   6   3        111.30        116.15         3.71 o                         
 -11   6   3        222.64        201.57         4.17 o                         
 -10   6   3        526.20        527.87         6.98 o                         
  -9   6   3        625.98        612.72         5.95 o                         
  -8   6   3        226.96        238.51         2.35 o                         
  -7   6   3         12.52          7.68         0.62 o                         
  -6   6   3         65.75         61.14         1.18 o                         
  -5   6   3        361.27        388.09         2.64 o                         
  -4   6   3        190.39        202.84         1.59 o                         
  -3   6   3       1588.11       1646.69        13.43 o                         
  -2   6   3       2445.54       2422.74        21.62 o                         
  -1   6   3       3621.58       3593.21        37.71 o                         
   0   6   3       1468.62       1383.16        14.46 o                         
   1   6   3       7558.07       7506.78        49.73 o                         
   2   6   3       3783.20       3940.88        23.25 o                         
   3   6   3       3098.43       2976.06        16.50 o                         
   4   6   3       1384.34       1463.87         7.86 o                         
   5   6   3         37.63         36.09         0.93 o                         
   6   6   3        298.40        272.90         5.19 o                         
   7   6   3         95.62         97.72         3.17 o                         
   8   6   3        279.02        304.51         4.61 o                         
   9   6   3        189.88        181.72         3.20 o                         
  10   6   3         34.87         38.41         2.14 o                         
  11   6   3         64.89         66.74         2.37 o                         
 -12   7   3        104.55        103.50         3.33 o                         
 -11   7   3         90.52        101.68         2.84 o                         
 -10   7   3        136.82        143.21         3.62 o                         
  -9   7   3        227.78        211.90         2.73 o                         
  -8   7   3        417.58        433.21         3.02 o                         
  -7   7   3        440.02        435.90         3.38 o                         
  -6   7   3        233.70        210.61         2.21 o                         
  -5   7   3       1276.75       1241.14         7.73 o                         
  -4   7   3        710.43        698.33         4.13 o                         
  -3   7   3         75.26         77.37         1.32 o                         
  -2   7   3       1017.89       1139.81        13.00 o                         
  -1   7   3       4694.51       4540.94        39.01 o                         
   0   7   3      11908.43      11275.23       248.59 o                         
   1   7   3        930.94        879.34         7.92 o                         
   2   7   3        771.10        693.86         4.40 o                         
   3   7   3       6555.08       6595.00        48.37 o                         
   4   7   3       1216.57       1322.70         6.31 o                         
   5   7   3       1291.55       1334.13        10.53 o                         
   6   7   3         28.48         27.53         1.50 o                         
   7   7   3        555.97        556.08         7.22 o                         
   8   7   3        414.86        412.30         4.74 o                         
   9   7   3        156.35        141.89         2.85 o                         
  10   7   3        576.64        586.99         7.86 o                         
  11   7   3        133.28        127.61         2.96 o                         
 -11   8   3        281.96        276.76         3.93 o                         
 -10   8   3        297.13        302.24         5.14 o                         
  -9   8   3        199.07        196.55         2.81 o                         
  -8   8   3        392.79        409.59         3.03 o                         
  -7   8   3        353.20        346.63         2.92 o                         
  -6   8   3        531.44        457.75         3.48 o                         
  -5   8   3       1681.49       1713.36        10.87 o                         
  -4   8   3        502.85        481.37         3.85 o                         
  -3   8   3       3412.54       3304.01        26.33 o                         
  -2   8   3        178.92        193.40         4.20 o                         
  -1   8   3        616.45        581.23         4.83 o                         
   0   8   3       2563.00       2602.83        39.29 o                         
   1   8   3         32.70         30.29         0.94 o                         
   2   8   3       1439.54       1506.01         9.80 o                         
   3   8   3       2508.13       2612.70        16.92 o                         
   4   8   3        631.64        660.73         3.33 o                         
   5   8   3        149.91        151.35         1.77 o                         
   6   8   3         85.33         89.41         2.46 o                         
   7   8   3       1807.65       1855.63        22.56 o                         
   8   8   3        984.13       1024.30         9.13 o                         
   9   8   3         99.81        107.06         2.49 o                         
  10   8   3         11.51         18.35         1.37 o                         
  11   8   3        292.82        303.91         4.99 o                         
 -11   9   3        187.57        189.18         3.38 o                         
 -10   9   3        104.16        111.85         2.72 o                         
  -9   9   3        253.54        256.75         2.95 o                         
  -8   9   3       1171.42       1122.48         6.08 o                         
  -7   9   3        428.68        419.22         3.71 o                         
  -6   9   3       1535.00       1530.17         9.42 o                         
  -5   9   3        444.77        488.53         3.68 o                         
  -4   9   3        635.13        657.02         5.30 o                         
  -3   9   3       2343.48       2322.92        16.26 o                         
  -2   9   3       3567.00       3679.14        29.72 o                         
  -1   9   3       3636.15       3588.11        27.20 o                         
   0   9   3        472.22        484.84         8.48 o                         
   1   9   3       1742.00       1697.87        11.85 o                         
   2   9   3       2803.32       2997.01        17.41 o                         
   3   9   3       2945.58       2940.11        19.08 o                         
   4   9   3        162.48        153.98         1.20 o                         
   5   9   3         89.07         85.07         1.25 o                         
   6   9   3       2244.84       2274.86        16.97 o                         
   7   9   3        203.18        228.60         4.19 o                         
   8   9   3        222.02        221.03         3.02 o                         
   9   9   3        296.73        300.38         4.31 o                         
  10   9   3         27.43         29.14         1.53 o                         
  11   9   3         55.97         62.19         2.83 o                         
 -11  10   3        295.50        309.13        19.94 o                         
 -10  10   3         76.86         77.22         2.23 o                         
  -9  10   3         52.42         41.11         1.39 o                         
  -8  10   3       1748.70       1789.39         9.83 o                         
  -7  10   3        598.49        613.24         4.43 o                         
  -6  10   3       1531.95       1489.40         8.71 o                         
  -5  10   3        396.83        412.41         3.76 o                         
  -4  10   3        248.86        314.00         4.19 o                         
  -3  10   3       3500.96       3570.37        25.88 o                         
  -2  10   3        920.80        868.79         6.86 o                         
  -1  10   3        651.41        655.50         5.10 o                         
   0  10   3       2215.51       2279.41        21.95 o                         
   1  10   3        112.70        108.34         1.28 o                         
   2  10   3       3073.00       3175.57        17.50 o                         
   3  10   3       1928.00       1955.59        10.06 o                         
   4  10   3       1326.70       1267.20         9.33 o                         
   5  10   3        225.55        216.07         2.48 o                         
   6  10   3        404.01        436.30         4.25 o                         
   7  10   3         83.86         70.97         2.38 o                         
   8  10   3         37.76         47.19         1.57 o                         
   9  10   3        896.12        880.28         7.20 o                         
  10  10   3          2.83          1.22         0.81 o                         
  11  10   3        117.24        108.33         2.49 o                         
 -11  11   3        160.16        166.85         3.93 o                         
 -10  11   3         85.81         79.90         2.20 o                         
  -9  11   3        631.51        606.82         5.35 o                         
  -8  11   3        121.23        107.18         1.52 o                         
  -7  11   3       2911.32       2835.84        15.56 o                         
  -6  11   3        477.39        495.99         4.06 o                         
  -5  11   3       1072.23       1026.31         7.80 o                         
  -4  11   3        388.08        336.12         2.58 o                         
  -3  11   3         82.10         89.11         1.18 o                         
  -2  11   3       2354.00       2591.00        41.11 o                         
  -1  11   3        293.89        273.04         2.54 o                         
   0  11   3        922.96        851.06         6.47 o                         
   1  11   3       3003.72       3063.02        24.21 o                         
   2  11   3       4554.85       4681.43        25.35 o                         
   3  11   3       1438.21       1488.53         8.40 o                         
   4  11   3        585.72        554.45         3.44 o                         
   5  11   3       1154.53       1188.11         8.91 o                         
   6  11   3         54.87         58.14         1.48 o                         
   7  11   3        256.77        261.97         4.56 o                         
   8  11   3        194.52        216.31         3.02 o                         
   9  11   3        697.91        720.06         6.16 o                         
  10  11   3         11.58         11.46         0.97 o                         
  11  11   3        230.32        209.71         5.33 o                         
 -11  12   3        171.96        189.42         5.11 o                         
 -10  12   3        125.53        116.87         2.55 o                         
  -9  12   3        221.77        223.76         2.80 o                         
  -8  12   3          6.89          6.78         0.92 o                         
  -7  12   3        752.01        793.44         6.73 o                         
  -6  12   3        143.94        133.52         2.07 o                         
  -5  12   3       1352.75       1300.90        12.77 o                         
  -4  12   3        411.46        465.12         3.44 o                         
  -3  12   3       3193.48       3146.57        17.79 o                         
  -2  12   3       3407.14       3452.80        33.70 o                         
  -1  12   3       1507.47       1568.12        12.39 o                         
   0  12   3       1645.49       1676.83        16.12 o                         
   1  12   3         65.84        105.43         1.31 o                         
   2  12   3        661.05        739.48         7.22 o                         
   3  12   3       1313.07       1403.54         8.01 o                         
   4  12   3         14.36         16.43         0.63 o                         
   5  12   3        404.70        407.67         3.73 o                         
   6  12   3        581.75        561.59         5.07 o                         
   7  12   3        797.42        832.47         8.48 o                         
   8  12   3        132.36        132.80         3.02 o                         
   9  12   3        196.48        198.34         2.67 o                         
  10  12   3        169.70        173.78         3.12 o                         
  11  12   3        197.84        190.62         4.90 o                         
 -11  13   3        318.54        346.97         7.54 o                         
 -10  13   3        295.26        280.11         4.95 o                         
  -9  13   3        356.28        351.69         3.65 o                         
  -8  13   3        155.30        155.60         2.25 o                         
  -7  13   3        827.68        781.85         6.18 o                         
  -6  13   3        499.35        453.24         4.39 o                         
  -5  13   3        326.46        354.65         3.29 o                         
  -4  13   3        215.67        219.33         2.42 o                         
  -3  13   3       3454.32       3447.79        26.11 o                         
  -2  13   3       1882.30       2099.76        15.57 o                         
  -1  13   3        866.77        869.02        11.34 o                         
   0  13   3        371.73        364.01         5.91 o                         
   1  13   3        160.79        184.31         1.84 o                         
   2  13   3        531.72        466.74         3.89 o                         
   3  13   3        105.03        102.44         1.61 o                         
   4  13   3        504.00        483.03         4.50 o                         
   5  13   3         26.39         20.85         0.84 o                         
   6  13   3        312.80        297.34         3.11 o                         
   7  13   3        724.06        721.64         8.73 o                         
   8  13   3       1522.35       1506.68        15.62 o                         
   9  13   3        457.29        461.53         5.35 o                         
  10  13   3        265.40        282.16         5.89 o                         
  11  13   3        139.55        149.82         4.06 o                         
 -11  14   3         36.83         38.01         2.22 o                         
 -10  14   3        159.21        151.00         4.95 o                         
  -9  14   3       1245.70       1265.31         9.53 o                         
  -8  14   3        299.83        312.26         3.32 o                         
  -7  14   3        313.76        310.41         3.59 o                         
  -6  14   3        938.16        946.16         7.55 o                         
  -5  14   3         20.27         19.29         0.89 o                         
  -4  14   3        118.81        104.00         1.75 o                         
  -3  14   3          9.34          9.09         0.55 o                         
  -2  14   3        203.09        174.87         3.91 o                         
  -1  14   3       1537.73       1435.40        12.65 o                         
   0  14   3       3250.39       3320.05        38.48 o                         
   1  14   3       1981.37       2093.98        28.30 o                         
   2  14   3       1595.34       1611.71        16.02 o                         
   3  14   3         64.90         54.63         1.62 o                         
   4  14   3        825.85        802.01         6.71 o                         
   5  14   3        682.79        677.37         5.60 o                         
   6  14   3        435.31        407.24         3.79 o                         
   7  14   3       1801.51       1862.31        18.45 o                         
   8  14   3        208.92        210.90         3.98 o                         
   9  14   3        364.39        355.50         4.59 o                         
  10  14   3        156.90        160.45         2.89 o                         
 -11  15   3         62.40         67.52         1.97 o                         
 -10  15   3        131.98        143.58         4.94 o                         
  -9  15   3        570.29        558.72         4.50 o                         
  -8  15   3        415.76        445.59         4.13 o                         
  -7  15   3        491.61        496.07         4.66 o                         
  -6  15   3         19.01         24.90         1.11 o                         
  -5  15   3        303.97        329.94         3.20 o                         
  -4  15   3        938.27        871.26        10.83 o                         
  -3  15   3        418.24        409.43         3.35 o                         
  -2  15   3        827.15        849.08         7.35 o                         
  -1  15   3        432.64        474.69         5.13 o                         
   0  15   3       1030.58       1109.89        11.60 o                         
   1  15   3        827.65        900.95        12.33 o                         
   2  15   3        529.61        516.89         6.46 o                         
   3  15   3       1816.18       1774.86        69.40 o                         
   4  15   3        325.07        337.06         4.14 o                         
   5  15   3        679.16        745.86         6.66 o                         
   6  15   3        552.68        531.75         5.01 o                         
   7  15   3        518.37        467.22         5.08 o                         
   8  15   3         54.10         51.07         1.99 o                         
   9  15   3        172.77        172.03         3.48 o                         
  10  15   3         28.92         33.65         1.72 o                         
 -11  16   3        127.73        134.23         2.58 o                         
 -10  16   3          1.55          2.93         1.93 o                         
  -9  16   3        327.95        333.36         3.39 o                         
  -8  16   3        375.92        361.54         3.58 o                         
  -7  16   3         11.87         15.45         1.05 o                         
  -6  16   3       1529.29       1529.54        11.13 o                         
  -5  16   3       1156.58       1102.55        10.34 o                         
  -4  16   3        135.46        129.41         2.03 o                         
  -3  16   3       1415.75       1395.05        13.97 o                         
  -2  16   3       1401.23       1357.58        13.82 o                         
  -1  16   3        171.44        160.90         2.57 o                         
   0  16   3        743.04        873.13         9.71 o                         
   1  16   3        154.22        145.68         3.62 o                         
   3  16   3        741.45        738.39        13.63 o                         
   4  16   3        786.72        765.38         7.43 o                         
   5  16   3        255.02        256.10         2.92 o                         
   6  16   3       1810.26       1780.69        12.63 o                         
   7  16   3        694.12        713.91         6.77 o                         
   8  16   3        141.68        128.38         2.80 o                         
   9  16   3        488.73        491.49         5.54 o                         
  10  16   3          9.39         11.53         2.39 o                         
 -10  17   3         79.52         89.38         3.69 o                         
  -9  17   3        138.44        145.00         1.97 o                         
  -8  17   3        136.94        129.72         1.87 o                         
  -7  17   3        748.28        712.62         5.52 o                         
  -6  17   3         36.81         42.37         1.33 o                         
  -5  17   3        160.71        145.02         2.04 o                         
  -4  17   3        458.62        442.81         4.42 o                         
  -3  17   3       1095.06       1103.30         9.76 o                         
  -2  17   3       2404.82       2439.51        39.03 o                         
  -1  17   3        225.72        219.56         6.58 o                         
   0  17   3        632.74        670.31        14.02 o                         
   1  17   3       1213.49       1187.37        21.67 o                         
   4  17   3        647.68        705.01         7.02 o                         
   5  17   3        244.68        223.40         3.04 o                         
   6  17   3         48.53         47.72         1.42 o                         
   7  17   3        139.12        145.85         2.31 o                         
   8  17   3        596.47        606.01         7.63 o                         
   9  17   3        721.26        755.63         8.66 o                         
  10  17   3         63.58         61.04         1.38 o                         
 -10  18   3         89.02         85.54         3.45 o                         
  -9  18   3         40.47         41.62         1.17 o                         
  -8  18   3        255.20        254.27         4.27 o                         
  -7  18   3        460.79        530.85         5.24 o                         
  -6  18   3        144.25        155.34         2.26 o                         
  -5  18   3        104.34         97.11         1.84 o                         
  -4  18   3         80.16         58.02         1.51 o                         
  -3  18   3         85.69         85.77         2.08 o                         
  -2  18   3       1986.92       2011.38        32.91 o                         
   4  18   3        450.56        441.58         5.01 o                         
   5  18   3        243.25        241.21         3.54 o                         
   6  18   3        143.43        138.66         2.05 o                         
   7  18   3         75.64         88.75         1.81 o                         
   8  18   3        193.54        203.73         3.38 o                         
   9  18   3        300.69        318.53         4.70 o                         
  10  18   3         82.36         98.82         1.63 o                         
 -10  19   3         84.20         84.86         3.25 o                         
  -9  19   3        119.50        113.09         1.96 o                         
  -8  19   3        130.04        126.11         2.19 o                         
  -7  19   3        417.21        438.15         4.63 o                         
  -6  19   3        347.71        336.18         3.46 o                         
  -5  19   3         26.58         35.41         1.14 o                         
  -4  19   3        234.28        212.13         2.86 o                         
  -3  19   3        263.57        256.70         4.40 o                         
  -2  19   3         23.49         21.15         1.35 o                         
   3  19   3       2813.68       2657.89        42.24 o                         
   4  19   3          9.05          8.87         1.22 o                         
   5  19   3        537.49        553.50         4.97 o                         
   6  19   3         69.17         62.52         1.42 o                         
   7  19   3          7.90          9.59         1.02 o                         
   8  19   3        498.18        529.71         6.71 o                         
   9  19   3        934.64        993.38        10.51 o                         
  10  19   3         49.62         54.86         2.06 o                         
  -9  20   3        265.70        278.06         4.88 o                         
  -8  20   3        138.85        119.82         1.99 o                         
  -7  20   3        412.05        396.70         4.29 o                         
  -6  20   3        381.11        380.96         4.37 o                         
  -5  20   3        356.17        335.05         3.34 o                         
  -4  20   3        206.56        199.53         2.77 o                         
  -3  20   3         20.05         24.64         1.28 o                         
  -2  20   3        379.53        381.63         6.52 o                         
   3  20   3        200.29        175.39         3.69 o                         
   4  20   3         55.74         47.90         1.53 o                         
   5  20   3        206.04        215.48         2.69 o                         
   6  20   3        230.71        213.99         2.95 o                         
   7  20   3        292.07        281.33         3.41 o                         
   8  20   3        306.13        311.91         4.48 o                         
   9  20   3         46.03         47.86         1.11 o                         
 -10  21   3        260.22        264.23         5.54 o                         
  -9  21   3        208.19        204.83         3.72 o                         
  -8  21   3        147.69        160.33         2.63 o                         
  -7  21   3        245.88        248.16         3.22 o                         
  -6  21   3        596.61        584.33         5.40 o                         
  -5  21   3       1020.36        997.14        10.15 o                         
  -4  21   3        342.06        357.15         4.56 o                         
  -3  21   3         17.05         18.75         1.18 o                         
  -2  21   3        428.68        438.35         6.74 o                         
   4  21   3         53.25         61.57         1.69 o                         
   5  21   3        569.18        568.89         5.03 o                         
   6  21   3        228.33        220.62         2.51 o                         
   7  21   3        136.71        122.79         1.96 o                         
   8  21   3         32.15         33.23         1.33 o                         
   9  21   3         70.83         79.81         1.16 o                         
  -9  22   3        179.98        183.20         3.93 o                         
  -8  22   3        102.04        104.34         1.75 o                         
  -7  22   3          4.10          6.17         1.06 o                         
  -6  22   3         88.57         94.54         1.91 o                         
  -5  22   3        539.45        511.81         4.97 o                         
  -4  22   3        395.45        396.77         4.80 o                         
  -3  22   3        137.41        126.22         4.93 o                         
  -2  22   3        276.10        247.29         6.66 o                         
   4  22   3        374.69        349.18         4.27 o                         
   5  22   3        178.28        159.53         2.94 o                         
   6  22   3        345.63        339.91         3.30 o                         
   7  22   3         65.87         71.48         1.44 o                         
   8  22   3          7.29         11.64         0.93 o                         
   9  22   3        186.74        186.44         4.88 o                         
  -9  23   3         53.23         55.46         1.84 o                         
  -8  23   3          7.56          9.58         0.79 o                         
  -7  23   3        551.76        550.30         7.54 o                         
  -6  23   3         13.64         16.18         1.22 o                         
  -5  23   3        172.60        193.99         2.72 o                         
  -4  23   3        411.44        360.93         4.57 o                         
  -3  23   3        153.72        172.59         3.40 o                         
  -2  23   3       1262.93       1217.38        21.15 o                         
  -1  23   3        385.02        358.27         8.58 o                         
   4  23   3         98.09        109.01         2.66 o                         
   5  23   3         27.34         20.91         1.04 o                         
   6  23   3        148.20        138.16         2.32 o                         
   7  23   3        122.94        136.12         2.00 o                         
   8  23   3        101.04         98.83         1.77 o                         
  -9  24   3        124.84        122.89         2.46 o                         
  -8  24   3        182.86        178.36         1.96 o                         
  -7  24   3         43.31         44.35         1.65 o                         
  -6  24   3        416.35        428.20         4.25 o                         
  -5  24   3        252.27        254.25         3.10 o                         
  -4  24   3        145.64        139.77         2.35 o                         
  -3  24   3        745.67        712.86        13.85 o                         
   3  24   3        308.55        303.69         7.48 o                         
   4  24   3       1007.03        970.56        10.59 o                         
   5  24   3        219.77        212.20         3.67 o                         
   6  24   3        212.30        213.64         2.33 o                         
   7  24   3         38.63         41.06         1.48 o                         
   8  24   3         18.01         23.70         1.17 o                         
  -8  25   3         56.32         48.80         1.26 o                         
  -7  25   3         12.61         11.44         0.98 o                         
  -6  25   3        169.65        188.43         2.34 o                         
  -5  25   3         96.36         99.67         2.18 o                         
  -4  25   3        104.97        109.38         2.32 o                         
  -3  25   3        852.90        856.28         9.62 o                         
  -2  25   3         86.02         81.90         4.19 o                         
  -1  25   3        237.54        231.12         6.29 o                         
   3  25   3        598.26        605.06        13.41 o                         
   4  25   3        836.66        782.59         7.78 o                         
   5  25   3        100.30         94.27         2.06 o                         
   6  25   3         31.05         31.88         1.06 o                         
   7  25   3        108.64        113.51         2.46 o                         
   8  25   3         13.13         10.79         0.55 o                         
  -8  26   3        116.91        121.15         1.79 o                         
  -7  26   3         83.97         94.25         1.72 o                         
  -6  26   3        506.31        507.29         5.16 o                         
  -5  26   3        827.01        834.82         7.67 o                         
  -4  26   3        173.52        178.52         3.08 o                         
  -3  26   3         13.35         16.22         1.56 o                         
  -2  26   3        531.12        557.64        12.31 o                         
   3  26   3        285.56        275.08         4.34 o                         
   4  26   3         92.78         82.80         3.26 o                         
   5  26   3        150.39        133.18         2.20 o                         
   6  26   3        140.31        148.78         2.48 o                         
   7  26   3         25.14         23.79         1.03 o                         
  -8  27   3        114.06        116.69         3.41 o                         
  -7  27   3          0.11          1.03         0.60 o                         
  -6  27   3        112.14        104.78         1.94 o                         
  -5  27   3        843.42        857.86        10.78 o                         
  -4  27   3         13.67         14.67         1.15 o                         
  -3  27   3        226.65        234.11         3.48 o                         
  -2  27   3         19.23         20.59         2.35 o                         
   3  27   3         57.46         60.22         3.49 o                         
   4  27   3        109.99        112.61         2.23 o                         
   5  27   3        181.75        204.18         2.71 o                         
   6  27   3        109.85        111.08         1.76 o                         
   7  27   3          7.79          9.71         0.58 o                         
  -7  28   3          7.83         10.15         0.57 o                         
  -6  28   3        247.83        243.60         2.40 o                         
  -5  28   3         35.34         38.61         1.40 o                         
  -4  28   3        225.13        208.65         3.94 o                         
  -3  28   3         49.03         48.82         1.64 o                         
  -2  28   3         91.84         92.40         2.32 o                         
   0  28   3       1203.08       1160.65        20.28 o                         
   1  28   3        249.82        239.95         6.92 o                         
   2  28   3        560.17        522.83         9.57 o                         
   3  28   3        130.20        122.95         3.14 o                         
   4  28   3        413.67        408.36         6.53 o                         
   5  28   3         88.05         84.22         1.52 o                         
   6  28   3         20.48         21.49         0.78 o                         
   7  28   3         62.83         53.28         1.69 o                         
  -7  29   3        110.60        112.29         2.77 o                         
  -6  29   3        114.80        134.35         1.74 o                         
  -5  29   3         21.73         25.17         0.95 o                         
  -4  29   3        214.29        208.72         3.05 o                         
  -3  29   3         34.54         36.20         1.89 o                         
  -2  29   3       1544.70       1510.35        23.35 o                         
  -1  29   3        357.92        337.38         8.52 o                         
   2  29   3         92.99         76.69         3.26 o                         
   3  29   3         27.16         26.29         1.26 o                         
   4  29   3        183.79        186.01         3.21 o                         
   5  29   3        174.30        172.07         2.46 o                         
   6  29   3         83.26         85.95         1.33 o                         
  -6  30   3         35.78         44.54         1.17 o                         
  -5  30   3         29.65         25.11         0.83 o                         
  -4  30   3         13.41         16.09         1.00 o                         
  -3  30   3        171.31        151.97         2.86 o                         
  -2  30   3        638.65        609.37        20.56 o                         
  -1  30   3        289.53        288.67         5.10 o                         
   1  30   3         22.83         24.88         1.96 o                         
   2  30   3        159.91        148.76         4.86 o                         
   3  30   3         48.56         55.18         1.66 o                         
   4  30   3         71.23         68.21         1.44 o                         
   5  30   3        131.75        128.69         1.72 o                         
  -5  31   3          1.32          2.74         0.48 o                         
  -4  31   3          4.54          1.71         0.64 o                         
  -3  31   3        344.45        343.24         7.76 o                         
  -2  31   3        150.69        144.72         4.77 o                         
  -1  31   3         16.48         19.85         1.89 o                         
   0  31   3        182.20        183.76         5.47 o                         
   2  31   3         21.89         18.78         1.69 o                         
   3  31   3         29.96         40.66         1.22 o                         
   4  31   3        141.91        128.47         1.85 o                         
  -5  32   3        138.29        125.40        21.58 o                         
  -4  32   3        131.39        125.70         3.44 o                         
  -3  32   3        164.61        192.57         2.99 o                         
  -2  32   3         11.68         11.23         1.06 o                         
  -1  32   3         56.77         49.48         1.71 o                         
   3  32   3         26.41         29.82         1.66 o                         
  -4  33   3         24.95         25.03         1.29 o                         
  -3  33   3         16.68         17.68         1.22 o                         
  -2  33   3        244.09        251.21         4.16 o                         
  -1  33   3         92.87         87.73         3.37 o                         
   0  33   3         70.06         65.18         2.52 o                         
   1  33   3         84.62         78.77         2.81 o                         
   2  33   3         82.66         80.23         2.90 o                         
  -2  34   3        164.87        153.40         2.98 o                         
  -1  34   3        144.57        133.28         4.03 o                         
  -1 -34   4        147.38        140.05         3.86 o                         
   0 -34   4         34.37         36.91         1.91 o                         
   1 -34   4         38.64         35.89         1.82 o                         
  -3 -33   4         71.65         78.87         2.60 o                         
  -2 -33   4         51.93         47.59         3.83 o                         
  -1 -33   4         42.81         41.56         1.51 o                         
   0 -33   4         47.66         44.92         1.73 o                         
   1 -33   4         48.61         52.86         2.54 o                         
   2 -33   4         25.47         26.30         1.79 o                         
  -4 -32   4        123.35        116.25         7.54 o                         
  -3 -32   4         13.09         14.29         0.95 o                         
  -2 -32   4         31.09         30.90         1.10 o                         
  -1 -32   4         19.35         14.36         1.21 o                         
   0 -32   4         28.62         30.67         1.47 o                         
   1 -32   4        108.38         99.43         2.32 o                         
   2 -32   4        168.23        163.48         6.36 o                         
   3 -32   4         47.49         50.14         4.32 o                         
  -5 -31   4        112.29        107.82         2.17 o                         
  -4 -31   4          8.89          9.33         0.95 o                         
  -3 -31   4         17.64         18.63         1.23 o                         
  -2 -31   4        104.55        105.91         2.15 o                         
  -1 -31   4         88.48         85.49         2.59 o                         
   0 -31   4         44.26         50.86         1.98 o                         
   1 -31   4          9.20         12.78         0.89 o                         
   2 -31   4         24.26         27.73         1.82 o                         
   3 -31   4          4.59          3.86         0.88 o                         
   4 -31   4        168.53        149.71         6.62 o                         
  -6 -30   4        355.08        359.83         6.93 o                         
  -5 -30   4         63.83         62.56         1.79 o                         
  -4 -30   4         35.82         31.95         1.55 o                         
  -3 -30   4        140.88        142.40         6.07 o                         
  -2 -30   4        210.01        222.30         4.13 o                         
  -1 -30   4        211.84        192.42         5.07 o                         
   0 -30   4        104.99        101.93         2.94 o                         
   1 -30   4          9.09         12.87         1.11 o                         
   2 -30   4         20.87         26.05         2.50 o                         
   3 -30   4         17.68         15.97         1.06 o                         
   4 -30   4        180.06        181.90         3.42 o                         
   5 -30   4        170.23        191.94         4.53 o                         
  -6 -29   4        171.58        175.80         4.19 o                         
  -5 -29   4         45.87         54.67         1.85 o                         
  -4 -29   4        201.43        218.85         4.33 o                         
  -3 -29   4         82.20         79.66         3.38 o                         
  -2 -29   4        114.51        108.81         3.04 o                         
  -1 -29   4        270.96        290.17         5.01 o                         
   0 -29   4        398.00        426.15         6.40 o                         
   1 -29   4        179.54        162.34         2.96 o                         
   2 -29   4        340.37        345.08         5.76 o                         
   3 -29   4        138.50        137.80         3.16 o                         
   4 -29   4          7.86          9.50         0.90 o                         
   5 -29   4         79.49         74.40         1.93 o                         
   6 -29   4        182.00        160.95         4.84 o                         
  -7 -28   4          0.24          1.72         0.93 o                         
  -6 -28   4         63.98         68.26         2.61 o                         
  -5 -28   4         58.24         69.31         2.20 o                         
  -4 -28   4          8.55         12.16         1.43 o                         
  -3 -28   4         83.59         74.45         3.51 o                         
  -2 -28   4        223.25        226.81         4.55 o                         
  -1 -28   4        186.71        156.82         3.63 o                         
   0 -28   4        243.45        262.77         3.43 o                         
   1 -28   4        140.75        151.74         2.97 o                         
   2 -28   4        752.64        762.50         9.42 o                         
   3 -28   4         69.02         70.00         1.93 o                         
   4 -28   4        225.53        227.20         4.30 o                         
   5 -28   4        301.77        287.93         7.78 o                         
   6 -28   4          0.03          0.36         0.56 o                         
  -7 -27   4         85.61         75.35         2.86 o                         
  -6 -27   4         18.78         23.55         1.84 o                         
  -5 -27   4         35.63         33.17         1.81 o                         
  -4 -27   4         12.61         12.62         1.31 o                         
  -3 -27   4         79.32         75.49         3.65 o                         
  -2 -27   4         52.35         67.05         2.56 o                         
  -1 -27   4        160.21        169.69         3.92 o                         
   0 -27   4         77.24         82.38         2.05 o                         
   1 -27   4        484.64        490.57         6.36 o                         
   2 -27   4        221.03        225.54         3.54 o                         
   3 -27   4        809.16        790.16         8.85 o                         
   4 -27   4         29.82         36.04         1.53 o                         
   5 -27   4         44.08         45.83         1.93 o                         
   6 -27   4        146.28        134.57         2.79 o                         
   7 -27   4        110.35        115.26         1.98 o                         
  -8 -26   4         65.57         59.18         2.04 o                         
  -7 -26   4         41.79         51.49         1.93 o                         
  -6 -26   4        119.20        105.97        13.18 o                         
  -5 -26   4        196.46        211.05         4.31 o                         
  -4 -26   4         10.68         13.98         1.38 o                         
  -3 -26   4         42.11         43.89         3.16 o                         
  -2 -26   4        904.10        863.39        11.87 o                         
  -1 -26   4        388.92        374.14         6.46 o                         
   0 -26   4         34.46         35.93         1.52 o                         
   1 -26   4        143.59        147.92         2.79 o                         
   2 -26   4         12.16         10.23         0.97 o                         
   3 -26   4         75.49         75.63         2.05 o                         
   4 -26   4         89.31         85.88         2.28 o                         
   5 -26   4        123.57        123.29         3.22 o                         
   6 -26   4        100.21        118.59         2.30 o                         
   7 -26   4         74.70         86.47         2.65 o                         
  -8 -25   4         11.45         11.84         1.21 o                         
  -7 -25   4          7.46          8.63         0.95 o                         
  -6 -25   4         84.64         86.75         2.55 o                         
  -5 -25   4        137.23        153.04         5.17 o                         
  -4 -25   4        164.61        165.04         3.40 o                         
  -3 -25   4        542.95        531.71        11.76 o                         
  -2 -25   4         88.50         96.90         3.16 o                         
  -1 -25   4        126.33        115.18         2.52 o                         
   0 -25   4        956.74        959.52        12.12 o                         
   1 -25   4        346.20        322.45         3.91 o                         
   2 -25   4        114.46        115.19         2.30 o                         
   3 -25   4        107.66        118.41         3.38 o                         
   4 -25   4        220.71        227.67         5.54 o                         
   5 -25   4        474.25        470.97        15.04 o                         
   6 -25   4         86.21         79.49         2.00 o                         
   7 -25   4         24.71         24.21         1.31 o                         
  -8 -24   4        108.78         95.45         2.14 o                         
  -7 -24   4        295.73        279.16         3.85 o                         
  -6 -24   4         51.20         51.26         1.66 o                         
  -5 -24   4        144.21        148.47         3.92 o                         
  -4 -24   4        268.99        261.85         5.04 o                         
  -3 -24   4        286.99        266.92         5.49 o                         
  -2 -24   4        968.29        986.51        14.06 o                         
  -1 -24   4         29.42         31.27         1.43 o                         
   0 -24   4        429.83        450.65         6.80 o                         
   1 -24   4        316.94        310.67         3.84 o                         
   2 -24   4        276.98        290.04         4.35 o                         
   3 -24   4         54.54         63.77         1.77 o                         
   4 -24   4       1023.45       1015.56        16.46 o                         
   5 -24   4        149.68        146.10         4.12 o                         
   6 -24   4         95.71        108.25         2.03 o                         
   7 -24   4         17.95         18.90         0.98 o                         
   8 -24   4        129.42        132.32         3.74 o                         
  -8 -23   4         63.49         53.69         1.75 o                         
  -7 -23   4        271.34        246.57         5.09 o                         
  -6 -23   4        620.45        593.26         7.01 o                         
  -5 -23   4        549.25        512.52         6.59 o                         
  -4 -23   4        438.27        447.21         6.26 o                         
  -3 -23   4        280.65        305.70         4.91 o                         
  -2 -23   4         63.37         55.72         3.38 o                         
  -1 -23   4        807.63        786.17         8.79 o                         
   0 -23   4         19.62         25.40         1.39 o                         
   1 -23   4       1761.61       1678.14        14.14 o                         
   2 -23   4         45.23         46.98         2.12 o                         
   3 -23   4       1137.38       1133.89        10.46 o                         
   4 -23   4        217.29        255.67         4.32 o                         
   5 -23   4        164.71        184.73         3.43 o                         
   6 -23   4        104.55        112.33         2.17 o                         
   7 -23   4        377.27        364.50         4.70 o                         
   8 -23   4        105.09        102.60         1.86 o                         
  -9 -22   4         13.28         13.62         0.83 o                         
  -8 -22   4        108.72        116.84         2.76 o                         
  -7 -22   4          0.23          0.64         0.82 o                         
  -6 -22   4        247.05        232.38         3.79 o                         
  -5 -22   4        226.68        237.04         4.05 o                         
  -4 -22   4        277.79        238.99         4.27 o                         
  -3 -22   4        534.33        491.51         6.67 o                         
  -2 -22   4         16.21         15.98         1.74 o                         
  -1 -22   4        140.25        122.89         2.36 o                         
   0 -22   4       3328.12       3315.75        38.10 o                         
   1 -22   4        132.39        139.25         2.38 o                         
   2 -22   4        547.53        561.98         6.86 o                         
   3 -22   4       1071.97       1050.72        11.61 o                         
   4 -22   4        923.68        885.97        10.88 o                         
   5 -22   4        381.37        377.63         5.34 o                         
   6 -22   4        185.50        190.87         3.48 o                         
   7 -22   4         13.85         15.06         0.99 o                         
   8 -22   4        209.22        214.22         4.66 o                         
  -9 -21   4         29.30         26.77         1.27 o                         
  -8 -21   4        132.81        121.70         2.50 o                         
  -7 -21   4        229.86        244.38         3.36 o                         
  -6 -21   4         73.74         73.98         1.90 o                         
  -5 -21   4        239.43        245.95         3.25 o                         
  -4 -21   4         92.39        100.75         2.57 o                         
  -3 -21   4        697.38        701.02         8.51 o                         
  -2 -21   4        113.03        104.58         3.25 o                         
  -1 -21   4       1207.90       1245.86        12.44 o                         
   0 -21   4        810.89        817.08         7.67 o                         
   1 -21   4        838.51        836.04         7.87 o                         
   2 -21   4        340.06        319.16         7.19 o                         
   3 -21   4        248.28        242.11         3.92 o                         
   4 -21   4        538.67        520.23         7.17 o                         
   5 -21   4        268.77        260.11         4.25 o                         
   6 -21   4         21.25         25.88         1.58 o                         
   7 -21   4        236.39        257.77         3.45 o                         
   8 -21   4         58.63         63.77         1.41 o                         
   9 -21   4         60.53         57.90         1.60 o                         
 -10 -20   4         13.03         20.01         1.45 o                         
  -9 -20   4        119.05        113.88         3.97 o                         
  -8 -20   4         65.37         69.42         2.34 o                         
  -7 -20   4        275.53        275.51         4.11 o                         
  -6 -20   4        377.25        349.97         5.09 o                         
  -5 -20   4        240.29        235.43         3.17 o                         
  -4 -20   4        627.41        623.61         7.81 o                         
  -3 -20   4        175.08        149.37         3.20 o                         
  -2 -20   4        268.33        305.89         5.77 o                         
  -1 -20   4        236.91        237.46         4.29 o                         
   0 -20   4        445.20        416.12         5.30 o                         
   1 -20   4        333.33        363.89         4.21 o                         
   2 -20   4       1368.85       1435.12        12.30 o                         
   3 -20   4        339.01        328.82         4.06 o                         
   4 -20   4        363.08        333.82         4.27 o                         
   5 -20   4        152.77        152.12         2.60 o                         
   6 -20   4        186.60        172.75         3.09 o                         
   7 -20   4        264.50        283.84         3.43 o                         
   8 -20   4        271.68        239.50         3.47 o                         
   9 -20   4         52.96         57.66         1.78 o                         
 -10 -19   4         65.80         66.47         2.65 o                         
  -9 -19   4        101.19        104.02         4.61 o                         
  -8 -19   4          2.90          4.10         1.06 o                         
  -7 -19   4        429.35        418.15         4.45 o                         
  -6 -19   4        164.69        168.57         2.48 o                         
  -5 -19   4       1025.99       1012.65        11.36 o                         
  -4 -19   4        829.73        849.22         8.61 o                         
  -3 -19   4        118.23        133.59         2.30 o                         
  -2 -19   4       1094.42       1200.68        12.70 o                         
  -1 -19   4        303.19        379.94         4.55 o                         
   0 -19   4        382.71        415.99         4.53 o                         
   1 -19   4          8.51          6.45         0.92 o                         
   2 -19   4        132.04        156.42         3.60 o                         
   3 -19   4        166.49        142.60         2.28 o                         
   4 -19   4        973.41       1005.62         9.49 o                         
   5 -19   4         62.30         60.14         1.72 o                         
   6 -19   4        136.04        143.01         2.84 o                         
   7 -19   4         59.53         66.11         1.66 o                         
   8 -19   4        576.50        590.32         5.36 o                         
   9 -19   4         10.47          9.35         1.57 o                         
 -10 -18   4         17.67         20.57         1.34 o                         
  -9 -18   4         30.28         33.60         1.34 o                         
  -8 -18   4        530.93        536.56         5.94 o                         
  -7 -18   4         34.34         36.74         1.29 o                         
  -6 -18   4        533.59        535.33         5.22 o                         
  -5 -18   4         32.18         34.12         1.09 o                         
  -4 -18   4        502.67        504.93         4.79 o                         
  -3 -18   4        202.00        211.09         2.67 o                         
  -2 -18   4       1086.40       1102.59        11.76 o                         
  -1 -18   4        794.53        787.70         7.46 o                         
   0 -18   4        687.45        766.01         6.46 o                         
   1 -18   4       1753.98       1777.69        13.24 o                         
   2 -18   4       1754.70       1741.19        12.80 o                         
   3 -18   4         11.56         18.43         1.13 o                         
   4 -18   4         28.75         35.03         2.05 o                         
   5 -18   4         92.96         91.91         4.27 o                         
   6 -18   4        468.79        453.83         5.50 o                         
   7 -18   4        314.83        298.52         4.34 o                         
   8 -18   4         17.93         28.06         1.11 o                         
   9 -18   4        211.07        212.54         4.10 o                         
 -10 -17   4         49.11         46.13         1.95 o                         
  -9 -17   4        492.52        485.50         8.19 o                         
  -8 -17   4        190.48        189.14         3.12 o                         
  -7 -17   4        392.62        358.70         4.76 o                         
  -6 -17   4        121.73        112.16         1.90 o                         
  -5 -17   4        719.59        726.49         7.03 o                         
  -4 -17   4        108.22         92.72         1.51 o                         
  -3 -17   4        174.71        178.01         2.22 o                         
  -2 -17   4        672.81        743.51         7.41 o                         
  -1 -17   4       1201.25       1352.24        10.43 o                         
   0 -17   4       1225.69       1230.50         9.48 o                         
   1 -17   4         56.88         53.88         2.13 o                         
   2 -17   4        854.22        818.57         6.73 o                         
   3 -17   4        550.17        519.94         5.03 o                         
   4 -17   4        606.43        595.33         9.21 o                         
   5 -17   4        169.73        180.92         3.66 o                         
   6 -17   4         96.16         81.63         2.79 o                         
   7 -17   4        362.64        352.87         4.14 o                         
   8 -17   4         39.54         30.83         1.18 o                         
   9 -17   4        242.86        230.76         3.64 o                         
  10 -17   4        313.90        324.53         4.78 o                         
 -11 -16   4         75.35         76.66         2.70 o                         
 -10 -16   4        318.74        309.66         4.37 o                         
  -9 -16   4        250.47        252.25         5.75 o                         
  -8 -16   4        107.97        111.83         2.41 o                         
  -7 -16   4        692.06        672.07         9.16 o                         
  -6 -16   4        246.56        247.09         2.89 o                         
  -5 -16   4        428.54        422.90         3.68 o                         
  -4 -16   4       1182.17       1228.85         7.52 o                         
  -3 -16   4        727.21        742.07         6.93 o                         
  -2 -16   4        604.53        634.15         5.29 o                         
  -1 -16   4       1180.02       1250.23        10.69 o                         
   0 -16   4        108.43        130.25         1.85 o                         
   1 -16   4        878.60        887.11         7.20 o                         
   2 -16   4         95.10        114.27         1.79 o                         
   3 -16   4        654.17        667.11         6.99 o                         
   4 -16   4        314.55        333.79         4.32 o                         
   5 -16   4        272.31        245.82         4.30 o                         
   6 -16   4         53.38         59.94         1.88 o                         
   7 -16   4        487.26        532.32         5.46 o                         
   8 -16   4        197.95        228.78         3.00 o                         
   9 -16   4        718.76        750.22         8.47 o                         
  10 -16   4        223.33        227.66         5.57 o                         
 -11 -15   4         32.81         30.92         1.33 o                         
 -10 -15   4        218.28        227.35         4.61 o                         
  -9 -15   4        387.65        402.29         6.33 o                         
  -8 -15   4        338.58        335.41         4.05 o                         
  -7 -15   4        400.60        389.25         5.06 o                         
  -6 -15   4        896.32        872.41         6.78 o                         
  -5 -15   4        248.83        255.71         2.64 o                         
  -4 -15   4        211.63        211.22         2.02 o                         
  -3 -15   4        152.88        168.14         1.90 o                         
  -2 -15   4       1006.84       1042.79         9.90 o                         
  -1 -15   4         12.01         16.59         0.64 o                         
   0 -15   4          9.44         16.46         0.72 o                         
   1 -15   4        153.77        157.74         2.20 o                         
   2 -15   4        511.26        509.94         5.98 o                         
   3 -15   4       1656.32       1676.32        12.77 o                         
   4 -15   4        380.28        404.06         5.18 o                         
   5 -15   4        803.74        837.35         8.55 o                         
   6 -15   4       1210.62       1191.87        10.09 o                         
   7 -15   4         25.57         32.84         1.35 o                         
   8 -15   4         86.41         86.49         2.93 o                         
   9 -15   4        626.96        621.08         7.48 o                         
  10 -15   4        247.16        208.88        13.68 o                         
 -11 -14   4        167.37        166.73         2.84 o                         
 -10 -14   4         18.74         25.06         3.34 o                         
  -9 -14   4        242.76        253.56         5.71 o                         
  -8 -14   4         49.66         53.71         1.46 o                         
  -7 -14   4        679.67        689.75         8.80 o                         
  -6 -14   4       1862.45       1773.71        11.62 o                         
  -5 -14   4        487.58        502.62         3.79 o                         
  -4 -14   4        861.43        850.51         5.20 o                         
  -3 -14   4        218.60        240.24         2.54 o                         
  -2 -14   4        118.40        110.52         1.45 o                         
  -1 -14   4         16.13         24.63         0.66 o                         
   0 -14   4        903.66        888.05         6.48 o                         
   1 -14   4        677.42        736.90         5.25 o                         
   2 -14   4        131.45        131.38         2.44 o                         
   3 -14   4        769.82        789.29         8.62 o                         
   4 -14   4       1448.68       1518.32        12.94 o                         
   5 -14   4        512.29        504.03         5.85 o                         
   6 -14   4       1105.65       1129.20        10.32 o                         
   7 -14   4       1158.26       1173.10         9.94 o                         
   8 -14   4         34.16         39.98         1.27 o                         
   9 -14   4          7.98         17.11         1.73 o                         
  10 -14   4        107.95        109.90         2.70 o                         
 -11 -13   4          2.37          2.16         0.74 o                         
 -10 -13   4        134.64        132.01         2.90 o                         
  -9 -13   4        118.79        112.78         3.08 o                         
  -8 -13   4        136.69        135.89         2.18 o                         
  -7 -13   4        224.81        227.13         3.34 o                         
  -6 -13   4         27.05         24.83         0.97 o                         
  -5 -13   4        343.15        366.06         2.86 o                         
  -4 -13   4       1324.38       1400.30         7.35 o                         
  -3 -13   4       3501.48       3529.53        23.68 o                         
  -2 -13   4        400.02        459.23         3.04 o                         
  -1 -13   4        534.01        541.38         3.54 o                         
   0 -13   4       3770.22       3911.09        31.32 o                         
   1 -13   4        735.82        842.96         5.80 o                         
   2 -13   4        521.30        569.16         5.49 o                         
   3 -13   4        130.92        134.87         2.68 o                         
   4 -13   4        742.42        710.81         6.51 o                         
   5 -13   4        278.42        283.11         2.95 o                         
   6 -13   4        741.92        723.09         5.73 o                         
   7 -13   4        530.09        480.09         4.64 o                         
   8 -13   4        537.91        534.83         5.30 o                         
   9 -13   4         93.84         84.76         2.46 o                         
  10 -13   4        110.67        119.27         2.63 o                         
 -11 -12   4         27.48         25.60         1.22 o                         
 -10 -12   4          9.74          8.12         1.26 o                         
  -9 -12   4        723.98        762.60         8.84 o                         
  -8 -12   4        226.29        227.65         3.08 o                         
  -7 -12   4        204.25        192.77         2.68 o                         
  -6 -12   4         26.16         23.25         0.85 o                         
  -5 -12   4        777.28        797.34         4.50 o                         
  -4 -12   4         91.95        108.71         1.18 o                         
  -3 -12   4       1782.55       1876.25         9.26 o                         
  -2 -12   4        387.97        340.15         2.33 o                         
  -1 -12   4        111.58         88.95         1.67 o                         
   0 -12   4       1162.19       1224.98        11.66 o                         
   1 -12   4       1499.33       1498.60         7.90 o                         
   2 -12   4        188.26        231.92         2.46 o                         
   3 -12   4         40.09         43.25         1.31 o                         
   4 -12   4        106.95        103.94         1.62 o                         
   5 -12   4        161.19        173.92         2.07 o                         
   6 -12   4         28.31         41.40         1.20 o                         
   7 -12   4         21.88         23.62         1.05 o                         
   8 -12   4        235.32        235.19         5.76 o                         
   9 -12   4        594.98        590.53         7.65 o                         
  10 -12   4         36.75         32.27         1.65 o                         
 -11 -11   4         26.87         23.63         1.48 o                         
 -10 -11   4         63.67         63.48         1.89 o                         
  -9 -11   4       1162.01       1153.75        10.10 o                         
  -8 -11   4        416.00        438.88         5.50 o                         
  -7 -11   4         45.12         48.39         1.24 o                         
  -6 -11   4        289.97        291.11         2.83 o                         
  -5 -11   4         95.45        107.89         1.33 o                         
  -4 -11   4         12.38         20.82         0.62 o                         
  -3 -11   4        390.60        375.59         3.00 o                         
  -2 -11   4        508.44        507.26         4.76 o                         
  -1 -11   4       5074.24       5293.33        35.98 o                         
   0 -11   4        224.77        257.82         2.27 o                         
   1 -11   4         57.28         75.33         0.92 o                         
   2 -11   4        424.85        436.35         3.79 o                         
   3 -11   4        939.91        977.91         8.23 o                         
   4 -11   4        293.05        305.40         2.94 o                         
   5 -11   4         23.83         13.72         0.74 o                         
   6 -11   4        632.78        611.64         5.02 o                         
   7 -11   4        208.28        215.00         2.79 o                         
   8 -11   4         44.44         49.02         1.73 o                         
   9 -11   4        104.91        113.46         2.43 o                         
  10 -11   4        252.31        267.25         4.01 o                         
  11 -11   4          3.80          5.83         1.12 o                         
 -11 -10   4          8.12          9.10         2.31 o                         
 -10 -10   4         40.85         43.99         1.51 o                         
  -9 -10   4        340.27        348.48         4.41 o                         
  -8 -10   4        483.20        481.72         5.44 o                         
  -7 -10   4         46.37         40.90         1.17 o                         
  -6 -10   4        341.99        377.98         3.15 o                         
  -5 -10   4       1040.32        980.53         5.97 o                         
  -4 -10   4       2094.40       2038.74         9.63 o                         
  -3 -10   4        733.24        709.14         3.62 o                         
  -2 -10   4        596.57        616.33         6.55 o                         
  -1 -10   4        290.54        301.07         2.54 o                         
   0 -10   4       3447.82       3568.67        19.44 o                         
   1 -10   4       1517.55       1431.35         7.92 o                         
   2 -10   4       4496.23       4797.48        27.66 o                         
   3 -10   4        678.68        764.56         4.57 o                         
   4 -10   4        728.93        748.39         4.88 o                         
   5 -10   4        274.32        300.83         2.79 o                         
   6 -10   4        216.44        211.63         3.29 o                         
   7 -10   4        256.89        251.49         3.10 o                         
   8 -10   4         75.67         67.00         1.60 o                         
   9 -10   4        722.24        714.48         7.52 o                         
  10 -10   4         22.78         27.24         1.19 o                         
  11 -10   4         31.76         35.62         2.11 o                         
 -12  -9   4        272.13        245.00         5.47 o                         
 -11  -9   4          9.88          7.00         1.22 o                         
 -10  -9   4         37.95         39.33         1.62 o                         
  -9  -9   4        138.47        134.72         2.66 o                         
  -8  -9   4        807.78        834.39         8.19 o                         
  -7  -9   4         87.16        100.61         1.66 o                         
  -6  -9   4        528.28        548.84         4.28 o                         
  -5  -9   4       1727.76       1750.81        10.45 o                         
  -4  -9   4        345.65        387.45         2.58 o                         
  -3  -9   4        666.46        672.05         3.59 o                         
  -2  -9   4       1246.09       1293.08        10.23 o                         
  -1  -9   4       1121.23       1180.54        12.40 o                         
   0  -9   4        893.97        869.94         7.82 o                         
   1  -9   4        411.03        380.13         5.41 o                         
   2  -9   4        124.92        120.70         1.27 o                         
   3  -9   4       2942.96       2989.94        21.95 o                         
   4  -9   4       1465.56       1517.66         9.12 o                         
   5  -9   4        129.83        132.07         1.71 o                         
   6  -9   4        216.53        195.86         2.52 o                         
   7  -9   4        295.94        293.48         3.11 o                         
   8  -9   4        953.58        935.99         9.06 o                         
   9  -9   4        758.38        759.49         7.96 o                         
  10  -9   4        164.17        171.99         3.12 o                         
  11  -9   4         25.12         30.70         1.28 o
[truncated: 746,173 more chars]
